# Supplementary material for: Conserved cobalamin acquisition protein 1 is essential for vitamin B12 uptake in both Chlamydomonas and Phaeodactylum
Source: Plant Physiol. 2023 Oct 21;194(2):698–714. doi: 10.1093/plphys/kiad564 (PMC10828217; doi:10.1093/plphys/kiad564)
Supplement: kiad564_Supplementary_Data [file kiad564_supplementary_data.zip]

Archive with 2 entries (2 files):
- PP2023RA00450R1_Supplemental_Table_S4 and S5.xlsx
- Sayer et al Supplemental material revised 15Oct23.pdf
