# Supplementary material for: Conserved cobalamin acquisition protein 1 is essential for vitamin B12 uptake in both Chlamydomonas and Phaeodactylum
Source: Plant Physiol. 2023 Oct 21;194(2):698–714. doi: 10.1093/plphys/kiad564 (PMC10828217; doi:10.1093/plphys/kiad564)
Supplement: kiad564_Supplementary_Data [file kiad564_supplementary_data.zip › PP2023RA00450R1_Supplemental_Table_S4 and S5.xlsx]

## Sheet: Supp Table S4
Table S4: Protein sequences with similarity to CBA1 used for tree building in Figure S7.
Name of organism	CBA1 sequence hit
Collodictyonidae_EP00001_Collodictyon_triciliatum	LIVDDKPGEGSCEHSLTRISNKMLRSSGESRLISLALLVIVATVQAQAPTTNAVNKWTFADGKFTASEGTVAECKAGMDVFPEKGVVSFADFSVEYKGTYKIVTNKGSTPPTKYLLWQRGCQKPPEADDKATFKASFEIPLRSIAMDSSTYFPAMEAMGERAALRYYTSSWGLFTSIPCIHKQVDQAWTELGRSTVQWNATRGGYFSKHNETTGETTLDTKLNALGIEATFASCFNDLQTGECTSYLQAPGVVVMADTRESSFYAMSEWVEYIALFFNREKKVGEIADTSRTRWLCHSANHKVAISTTPKVLLLEWYNESNPDYKTYKGWEMKSCLYCTDGSDPVLEGKSWKCKALGVDAKPAPTYRWCEVIKSAGGQPLNELVPTIPKKDQTESP
Rigifilida_EP00004_Rigifila_ramosa	PPMVASSHMTSATRERLPRFTAPVSFLPLRFFVFAYLVVLLNYDGTVLVAANLVDGACIPAGTFDPSVDYFPNKLESDHTAHFTVEYHGFYKIVRNTAEHITYVLTQCGADAPVINDTNAVEIVYTSIPLTRVAVSSTTYIPFIEMIGERLSIVAVNEAGYVSSPCLLRLIAEGAVLDYAGNATVLESLNLNASFGGAWDTMPHKVVVSETSETDPNARAEWLEFFALFFNREEAVGLVLDNVRVRYECHSQYALDRQGRQASPVVAWTSYYLGTWFPGTPGNYYEVLLNDAGATLLEFPSGTGEYGGLTTPEAVAAMARADILIYVGYDWQETLAVEPALRDLGVWKNKKVFATDRIPFDWFSSPIPQPDVLLEDLILVAWPGLFDHGRIWIRNVQTE…
Amoebozoa_EP00009_Paramoeba_aestuarina	MAQEMKHVPVHVRAPRFTSPMSFLPRIVFVAAVLSLAPTKVITDSCCAEDADEEDYFPLKVQSEYSQDWEVTYGPNYKLVTVSTGSPSIFGGQQTLVLYQCGTTQPDVASLPTAFQTPETKWIQIPVQRVALGDTTSVTYFERVGARDTLVSVNQFTTSACVAREVDNGITRYANSTEVNSATYYQVTLNNPDLAIFDSYTLLNNPDLAALPYSVVFVGSSDPGLVQRAEWVEFFSLFLNQERVGLRIASLVHERIFLSGAQSQETSRLQLANQRRVTAWMSYFGGFWTVSSAAYLFDPSDGAFGYAACDNGAGRFSVRALSGLDNDDLYNTMCTLDLVFFSIYDVGFYIDFVDDWTDWVKDQGSGYECIPISDLRVYSNDKTLGPDGVSTDFFESALA…
Amoebozoa_EP00021_Heterostelium_album	MYKYILVSTLLLLTIQYSLGASNLKGCIPEDQYNPQTDYFPDKAQVLNSTLFNVTYSKSYKVITTVSNNMQYVLYQCGTPKPDAAQFPNTTKFFSVPVNSSAVTGTTPLSYFLLMAITNKMTYTGSAKLIAAPCILQGIEDGEIKELSSNATIKAQQLASVDVVFQGSFDKSTNNSVASYETQDPGPLHRTGWVNFFGMFFNAEADANRVFSEISSNYHCFANTSQSTLRQRQIKTKSVAWTTYNAPSSYNQNTASWSISNAAYKSKLSTDAGANFLNLANSTTDVTVFHELIKDVDVIIDETYQLNSFDDFLMAYQINTTEMQAKFKFVANKVVFRQDGLENIYDGRDWFQSAVAFNDAVLQDVIRAVYPEVLPKSTLPLWLRNIATNEPTLRMTADN…
Choanoflagellata_EP00035_Acanthoeca_spectabilis	NLKLLHIFCECAKVLTLAILTTTRGKMPTKTASVTRQFFAALVAAATLVNGAVGQDCTAPWPCTNAEGTATVANCDTSGATDYFPSKVSPGHNDGWNITYHGYYKTVQVFTPSQNYSYLLVQRGCPPPADSALSPSFQGVTHVYVPVRNVSIDSSTYETFIAILGERQTIVVRNGAYSADPCMNQQIVSGQTATASTSCSARHVEVAFGGSQWGAAICASATVPEIREPGTSAQTLLGQVEVIEYFAAFYNQEARVVAYVDDQAARLDCLTNLINDHVQNRSGGRVKALAIDYPSVASQWGPAALNVVSCPHYMCDALTRAGATVLNNVSGVGGYHALPWDWAGATQAEVVFTGILYSTDNATCSAWWNNTDAIPASVPARVNHEVFDNGAITDPSGGT…
Choanoflagellata_EP00037_Helgoeca_nana	MTMVGRCLVTLVTLVALSSVFESADAATCTAPWPCLNSGRFNNTGRPVASVANCDSTGNTDYFPIKVTPDYSTQWNVSYHMYYKILTNTRANQRYVLYQRGCTAPVVSFQAPAIAVPVTSVEITSSTFETYIAILGERESIVVSSAFGGVYSADPCMQAQFVAGHTADRSCSGTCVGGACAKEPEIAFVGFSGGRCPASSVANVSVSESAETELLAQVEWIEFFSTFFNKEGVILTYVADLDASLACLATSIENYRAANGLARPKVLWATPPGILPPSAASEWASVGTCPNYYCEAIVRAGGEILNNRSAVASLAPAYNPATFRVEGGPNSSVLFAAGVAGDADVILVPGSLSTPSFAALTSAQCDTIYASTALLPPSVPAVASRRVYDNGAIRDPSGG…
Choanoflagellata_EP00038_Savillea_parva	MCKTQTAAPTASSRTWASVLLAGLVLHSNTRGATASVCTAPWPCINRDTFNSTGQRPAATVASCDTSGNTDYFPVKVAPNYSTRWNVSYHGYYKILTNIQQWGPNQQYILYQRGCPVPNIPLATTAPAVAVPTTSVEITSSTFETFIAILGERESIVVSSAYGGVFSADACMQAQFVSGHTADSTCSGDCAGSSCVKEPEIAFVGFSGGRCPSRSTANVSVSETSETSLLPQVEWIEYFSTFYNKEGMVSTYVADLEAELGCLASAIASYRQANNLARPKVLWGTPPSDLPPTASGVWSSIGTCPNFYCEAIERAGGDVLNNLTTVSSLAPVWNPSTYALEGGPNASTLFDASIAGQADVILVPGPLSTSTTYTPLTASQCSSVYDSSAVFPTSVPAVA…
Choanoflagellata_EP00040_Diaphanoeca_grandis	PGVAILPVADSSETTVLATAEWLEFFAVFFNREAMAAKHIEETETRYNATRSVVATVTATTTKPKVLWAYYYYGWYGGSCPGNYYCKVVADAGGEWLQLPNGAATSWGGFAALTDDAFFAAASEADVWLYADDFVSSRSGIANVNITKLEGLKCYQNNRVYDFTLNNAYGTEAVDWLESRFAEPDVFLEDLTNILTPGAHANHQRVWWRNVRTQTTRSPRTCSNRSAPLVLWADQDN
Choanoflagellata_EP00041_Stephanoeca_diplocostata	MQLLRGMCATVSTRNAVRPKTNTVLFSAAMTIASLSAGFAQSTITPCAGRYPCLNSDKVNGTGFRAPAAVLTCDTSGDTDYFPDKVTTDYSLLWNISYHGWYKILYNTKAAEGFVLYQRGCPQPTIDAVAEYTTVEVPVNSVEITSSVYETFFAIIGERLSIVVSSATGGIFSADPCMQAQFLSGHTSDQSCAGTCYSGTCVKAPEVAFVSKWSSANCYAQTVANATVDEVSETQLLPQVEWIEWFAVWFNKEGFVKTYVADLEAQLDCLTDWIVEQRNVLDVPAPKVLWATPPANLPLFPNSTWGSLGQCPNYYCEAIERAGGIVLNNNSAVAALAPSWPNPGPNSSTLFQTVAGEADVILVPGPLWSGGYLSASECDAVYSSSEVFPAQVPAVASQR…
Metazoa_EP00118_Oscarella_pearsei	MVVGIAVILLASFRLVHAIGSSSLIDQRTGPKNQAILEYAELFNVSYQSYYKVVTSKGLGCKGTYVLYEEGWTKPTDSFPNATFIGIPIQSAAVKETTSLGFFEILGQIDSIAGFLLSEFAQDKALDVVTSPCFRKRLEKGVTTEHKVSDSEAAHFDARFISPFDCQHAGGNRTVILNPISEKHPVGRAEWIKFISLFYNAEESANDLFKSISNKYTCLKDRVAKANRTRSVRVAWFDEYGSTFYASSSSYIMEYVKDAGGMYVNNCTNRSFGACQPNELETTLEQVDVVLTTGLESRSLDGFVQSLKKALGVTDVNPERFPALRSGALYNVDKRHGEGGGLDWFEGSIVEPDVVLLDLVSILSPDVLGDRFLGGFQRVYLRNIDGEEKTSLGSHNCTD…
Ichthyosporea_EP00123_Amoebidium_parasiticum	KCLRTRSLASMQNKTFCLLTLQISNMESISASRGPAPRFTAPASFLSSYSAFKFFYLAAIFLTVSEVTGQRTENINFNTAGNNTCLAPNTFDANVDYFPIKVVNDTAIHYDPYYNKSYKIMMNTNADAFNMNGARNESYVMYQCGAPVPAYCQNNAGVPGADRTACFSVPVKSIGVDDTVAMTFFEVLGLINMIRYTESLQYTVSPCIQKWAKIQAAKGINISLSDDPATAAKQKAEVDVYFQSTGNYTANTVFHSETSDHGALPRPDWLGFFASFFNMEAEYKAYMDGLRTRYNDLASKTASLSPKPLIAFVWKNDWDPKAVDYQVVLPPYMNDSINAAGAIPLGKKTFKTVAEFKDYIKNAAIVIDQAVNITANDFLKKYEFSANDSYAFLKDKAVY…
Ichthyosporea_EP00125_Sphaeroforma_arctica	MNTPRHTAPASFLSYPKFAFFYVLLVLGAEANPARRQEGESEPIVGQTPFLVTDYNETTDYFPNKVYANHSEFWDVEYHNSYKIATDYIGNFTYVLYQRGTPIPEEASLNLAPSTFVSFMPIPVATMTIDETIPMHMIEVLGQINNIKYSDNATFGYATSPCLQKLGENVNLTLSSDPELREIQTQSTDIHIASIYTSPNVSENTYYASSISSDPGALHRAEWIEFLSLPFNLEAVASESFNMVETNYNNYKEEMLQVAETKPVIAWISTYTYYGPREYIIFDSDYKLEYIFAAQASAVAAGQFNETTEGDFHDLLKLADIVIDEAYIAGGEQKDIQWFMDSYGIAEENAMDYKFLSTSPASVFDVMGRQSDSFGLDWYEGAVYRADEVLLDVISAAHP…
Pluriformea_EP00127_Corallochytrium_limacisporum	MLSSKITDQVDGSLPRYTWPASFYGYSVFRKYYESSASMKTETSIMTLKSLFLTVLVLLFVQHGFTVVEAQADGEAERFGGNPSGCVENVDNGADLFPTKSTVTDATLFTIEYMDTYKVLKNLATGETLILYQCGTTAPTDVPENAKIFPIPVENVTVSETIGLTFIELIGERLSIAAGGMGFVSSPCVLSLVKSGDITDLGFFDDKGVTETTSLHLAYSSNPDEYSNSIALSATNEVTALGRSEWIKFIAAFYNLEKLANEHFDAVVGRYDAIVAEVAKALDDGTITKKTGAFTTYVDPAFNGGKPPYEIDDGQYKQDLLNAAGVNALPPNAFETTEEWKQAVNSADAIIDETYLGGPGATFEEWARAWEFDESNLDDERNPVFVRNRQVYQLDGTVG…
Pluriformea_EP00128_Syssomonas_multiformis	INAEYMGRPQNPARISSASTARSAFKMTASSKPQRSISSAPPRWTAPVSFEKYKVFSLFYFAVFLIALCPNAVIAAEPACVQNFTEGFDYFTDKVTVDEAQLFTVEYRGYYKIVNNTKVNETYVLWQCGTRVPPPSAVPAGARVFRIPFTKVANDQTVFVTYLEWLGLADRLAYQSLLYVTSPCIQQAAASGAVADLSFNLSSTEGIAQLNASEAYFTFDSSFVDPPTNKSISYSAPFEKAGVPRAEWIKFVSVFFNAEATANTLFAKTKSNYNCVRAAAQATAPATNKPLVAWVSYDAPASYNNNTASYTIFGTPYKVSLITDAGATAVPAGYFTNVTEFQIAVKDADVIIDETFITDTTALFLGNFQYKSTDKTKFIINKAVYSLGKLQNPNGALAW…
Fungi_EP00129_Allomyces_macrogynus	MSRVSVKFLSLLLLAVLVSATSLEDCVKSFDKNKDCFTTRATTDDAKLYSVEYKNYYKVVTVKKATGAVAATYNLLIRGAPKDGLPASNGTFEIPVKSVAVMDTTSVPYIEVLGQRGAVAAADSEALVTSACFQKLVKDKKIASVDSTNAAAAAKTLNGVDAIFTGFGMTVKDVDGSKVVAQYASSDPGMLNRAEWLEYFAQWFGLEAQAQATTQDIDARYKAAKDAAKRAAPTTPLNVAWISYAAPSSFNNNTASWSFSAAAYKKALVEDAGGKLMTPDTASFTDAEAFRKALTDADVVVDETFTGTSTFDEFTKTFGVSDAFKFVKNRQVYRLDKRVNPDQMLDWFESAIVFPNQVLVDMMTVLTPTAVPDGTQRRYIRKVDAEQPITVTADQCTGD…
Fungi_EP00131_Spizellomyces_punctatus	MLGLNFITSAIALASMPMWVSAQTQNPQSCVTTYNGNTDYFPVKANHTDTSVFTITYNNNYKTLTDVKNNLTYVLYMCGTPAPVNPNAAAIISIPVTHVGTEDTASLTFLEMLGVRQTIKYTTDPGFITSPCIRKLNIPQFSSTPTDAEMSNVNVTFSWRTPNVNSTKIVRFPATSSTTSLQRYQWIHFLGAFFNKEDRANTVAATIADDYNCIKQKAATAAATSLSQPATVFANYYSGTWTLGSAYTRAYVSDAGGNAAPANTTAAQTFDYSTQSAFITLLQNTSNIVYTGDITLDAFYTNLNISSLTATSTNNTYPWKVNGALWNMNRVTNNLASANSWFEQAVAWENVVLADLVKVIQPTALVGYSRVFLRDLDANEEQLKLNPSTDCSTDDLSKV…
Fungi_EP00132_Gonapodya_prolifera	MPIASLLAAALVASASTVVLAQAPTANLQSCVPAGAYNAAYDYFPNKAQNLSSSGFTVAYYPNYKVVTNIIANTTTVLYQCGTPAPANGSIPAGAKVVAVPVVNATLSDVTSLTFIELLGKRTTLSYIDGVDFIVSPCIQQLNATGAVDELESANQTLQDAQFLSTSVVFGSPFGAAPEPNFISFSATSAPSPLLRSSWINFISLFYNAESDAATVLNSINASYTCVSGAAKNASTAVATPPTLAWAQYNAPSQYNNNTASWQFNNASYKLAYTRDAGLTPLNSAAKFTSAADFQVRFPFPLPSLHDPLTCSQPPPPLHPPPTRPPSPLSITSSTKPSWALLPGPHSSPNTTSPPTRPSNSSRTSKSTAQISSRTPGSGPRGSRPPYPSRMSC
Fungi_EP00151_Rhizophagus_irregularis	MNMLRFNGFKCLLVLSILCYLTHPVLSDCRDATFDVNFDYFPDKVYFDNDIGTSNSGFNVTYHNNYVILTNKHTSETYVLYCTATQPAVAAATNYIQVPVTNVVVSDRSFISFLEILGEEKTSLKYVDDKKTITSPCLQKYNYLYDNFNYANTSLVSSVDVIFTNKPSNTGGKYVTISYDEDTPALQKAEWIKYMSLFFNKTAIANEAFDKIRSNYFCHLDNLSKVPNETKKSIAWVSLESDKTFTIKSSSFYPNVTSDAAAFLLNPQITTDLSVDDLKQYISGAYIVIDMSDLITQYSTLDAWKNLFGYNQTSDLPRFLKEKLLFRTHKLLNSNGNDDWSESSASRPDLILQDLIAIQYPSYQKDYVVNWFNKFAETGDEVVISADKCNDATFGLPKT…
Fungi_EP00152_Rhizopus_delemar	MLLKTSVLSIVSSIAVCVLAQAPTSNIIQGCVTNYDSSIDYFPEKINAADDKANYFTIEYHNNYKLMENRKTGESYMLVQCGTPTPSNISNGTEVYQIPITKVAIMETSIVPYLEMIGAAQSISLVADGGLIASPCFQKYLKTGNVTELDATNQTLQAQQIDNVQAQFGSNPYAYTPIDANTSVTASEVYEPDVLGRASWISYYAAFYNREGIANSVRQKMTDNYNRLKTATTNYNKKPVVAWTTYNAPSQYNNNTASYLLSTAQYKTQLTQDAATELLSVISSADILIDETYIGTNLTDFLKNYGIPQADVDKYTFLKQKAVYREDGILTASGGYDWFEAPVVMADALLEDMINVVNPSSPFSRQWFRNIALEEPINILRHLQSFSSSLLFGFSLLDD…
Fungi_EP00153_Phycomyces_blakesleeanus	MANHSSYSGLPHGYSFSDPPQQPPVQNRTSYLGEQQYGYSFVDPPQQQQPSSGPSIPSHHHYYSGQQHGYPPVDNHGPRYPPSGNQGYPPPGNQHHESSQQASSSFRMPSPNPYRVSSPPGHLSQVYPPVDYQVYENQQSDIYPPQQNYNQAMPLYPAPGYSRPVTNDFNGYNSYHRGETNNSYPNTITDQHSSYRSSYVSHRPVIPSTIERPKYSTEDENNDLGFIPVSPDSSDDEEYVSQQPPVQNKENYTRAPTQLTHAQELANAITEQLARQTLDNNNPVLYPGARQSSLSVSENKPGPLVHEQDITPTPQKPDYSLLSVLAQQFLSLIHNLENVRELFCVSEYPESFTGQEAVKAIYSILDKHVPEEYCVKVATALMRGTPSLFKPVPYCQKSV…
Fungi_EP00154_Conidiobolus_coronatus	MRFLPLLASILIQTILGEDSNPTDCIKDFDSNKDYFPNKVNADSSSLWSVEYKKYYKVLTNKSVNETYVLYQCGSTRPKLDKIKKYVSIPVKNVAAIDTTSVFYLQMLGVFQQIKQVGTADYITSPCVRKGLSDKSIESVDSNGQFTKDDKTDQFPDSDIIFTSSSVKSEKEIIISAVSDPGSLKRAEWVEFFSTFFNLEQVGNSASSAINDNFNCIKKNTKAPKSGITVAWTSAYAAYKDTPASWIISSADYKKELTEGASAKILTVDNKSFSDPKEFVKSLQKADVIIHESGVATDADGIAKIYNTTVNDVPAFKNKKLFAIDGLTNGKEGSDWLESAVPFQDAVLQDLVRILGTNVTDLGTNDRLWFRNVATEKPQTLSESDCKYEGKPIGSRAAQ…
Rotosphaerida_EP00160_Parvularia_atlantis	ACRMRRGYRARRIPAWRTVTPCATWRFALSRSAMQVPSFPLPPPGGKVPRWSAPVSFYGLGVYRVFYLAFLLLTTVPAVLGYAPRATDTVRSNILSGCASTYVPSLDYFPDKAVVTGELFSITYFNSYKIVNVTSVRYGFSEAYLLYQCGTPKPAGYDELKSFAVPVTTAGTDTTTVATYLELLGVRPRIELLSSPSYFTSPCLQTLIAAGNITALSYDAVEAEGQIGPLGVFFADAYNWDTSGENVPGAPNVATDVASELTPIDRAEWIEFFGAFFNREAAANAAIRSITTRYFCHSNNVKTYADAGNKPTIAFVVVYEPPFETYEVSTALYKKRYAEDAGGQLFEPTVTSFDNVQELMAALLDVDIVIDESYPKPTTWEEMLTLYKLNDSSPHKFIQ…
Rhodophyta_EP00182_Erythrolobus_australicus	XSAHQPGEGRPLTELCADIVESCDAGTDYFPHKMEVELMSQVADIRYHNTYVEFQVPSVDFAVAVVRCGCALPADLPESTHVLYSPAKSAYAYETPDLAFFEKLGAVGMIGAIQTELFLSSEKILQAVQSGAIARASPNYDVAQWWLNSHAGLIDPQVVSELPAFAVISPFDYTSNEFVNETEEKIAVFVSAEVRENSPLARLEWIKLFGLVLGAQQEANDAFESTRARYEQVKELISGSKFVPSVVTNSYYYEEGGSFNGWYTTPSASYVMQYIKDAGAAYRLGNPSGEAMQEDEVLRMFSSARYWIHYITTSATTIDEVLASDKTPSKIYGDMQSAQCGRVSSVNRKQSASKLGSDFFESGVVNPDVVLLDLAKLLHPEIPTSHEFVYYLDFESSSS…
Rhodophyta_EP00187_Rhodella_violacea	XQPNLPPAAGRHTTTQAPMPAIPTALSPHPNPLSAANSLPMPSHIPFVILLGCFLLPNLRAQTVPPVNDCSDPVNCDLAVDYFPRKLALAHMTTILDVTYSNTYVDLTVDAPDYGTQFHYRFLRCGCPVPEPATSAALIQIPPASIFVDSSPVLAMLTSELALASRITAIATADYVVAPVIHDRIALGLVAQTGDLAGLVNESVIPQATRPTLAIVDTYYAVIGFPSNFSVLTRDEVAYFANGDSSEQTPLGRAEYIKIYGLLFNQLAAAENIFQDIVQGYEDAKTAAFTATRRPSVLTNEIFFGSWFTTDGNSYAMQLLRDANADYRLSTETSGRGLNSSEVEELFGSAFYWINSPVHTTVRELVEGDPTDGKVYKDLESVQCGNVWHNAKVRPPSGL…
Chloroplastida_EP00191_Tetraselmis_sp_GSL018	XLRMGETYLLYQCGTSPPADEDLADDIXKXNLKRFEIPLQDVGVQSTIPLAFLEDLGLLARVSSATVFAATPCSGKXSACKPFNVSTFPXESPSSAXIAAXTPQFPGGFAPEVYSRVIQFSASQDPXALARVEWHKXIGAFFNAELXAEQLFHNVSRDFXFLTATHTSSGQERRTVAWCTRPVWLPGHXVDCHVGGNYQYKKDIVEAAGGILLGSTGDAAHSEMFNASEXSGRDELRAFLKQAXFLVDESFAXDPDAYDYSTFLRNFLLEXEPASEYPFLEGEAVLRLDKARTDGGLDWFQTAVSRPDIVVRDLVHFLVPEAETANVETRFIRNIAKGEVTSLATPDQCEWQTCDAVREAETLLCPILVKLCSDGSNYIMPVFPDPDLDCEFPEDCTFP…
Chloroplastida_EP00192_Tetraselmis_astigmatica	DSRTLQKAPANCASDSTRAVPPSASAVSRPTDAMAAEAHRSGVKWLMFLVFVTAALAVTYSQETDDDQSVLSSGAFPGTCSRYADVDGVEELGSAEDFTVDYFRTFKVLRNLRMGETYVLYQCGTDAPIGQELEEALQKAGHEADAPYKLFSIPLRSVAVTDTVSLAMLEDLGLQPRVEFLPSWSASPCSQMLLGCQEGPFNASDPTDVEAVDGIVKSDTPAWPGNHPPDVDPKVIQFSASQDPGALARAEWLKFISVFFNKDLEAEALFQLISGSFQAHKEQAANAGGPQPAVAWCTYNAISTWNTVESVECFTGGAFKYKKDLVEAAGATLLGSAEDPEGGEFKFEFGSLSGVADLLSFLRNASIVVDETYASDNDGYTLDSFKQNYKIADADPASY…
Chloroplastida_EP00193_Tetraselmis_chuii	MARSSGGSPRRLAAGGAFLMLLAAAVPWVVDCRLDCVDDGGGDRDLFPLAXHRGSITVRPLTLNGKPWNTGTDPEDTQDEVTEAQDFQMFYHRTFKVVLNKRMNEAYVLHQCGATPAPESEVAAALEAAGATDFKMKSFSVPLTAVAVETTVPIAFMEDLKLHPRIKYLTQYTASACSQRLLGCQGELFNKSLTAHTEPLDAIIRSDTFVDPNSESYPHDLDYKIIQFSASQDPGALARAEWHKFIGAFFNKELVAEELYGQIVESFTEFDSRESATGAPLPSVVWCNHRGWNPSMPMECFTGGSFQYKKDLIEAAGGQLLNSTDSDVDSALFTLADDDSIAALHAYLQQADVIVDETYAFDGNAYTMDTFAQNYRIDSLANSTMPFIVNNLVLRVDKA…
Chloroplastida_EP00194_Tetraselmis_striata	QRAAALAAISLLLLVLAPLVAAQRLECVQDGGGNRDLFPLAAHRGRISVRPLTLNGRPAGGDDRSGSEEDGVGELTEAQDFQIFYHRTFKVVLNKRMEEAYVLHQCGVANADADQETAALEAXXXXXXXGERDADQVTAALEAANVNTTAYKVKSFSVPLTSVAVETTVSMAFMEDLKLHPRIKFLPSFAASGCSQRLLGCQDESFNKSLAAHTDGIEAIIRSDTAAYPGSYPAELEDKIIQFSASQDPGALARAEWHKFIGAFFNKELQAEQLFGDIAESFEEFEGRESTADAPIPSVVWCNYRSWSADLPVECFTGGRFQYKHDLVAAAGGRLLNSSASDDSSALFSLSDEAAVASLHAYLQQADTFVDETYAADGDAYTLDTFTQNFRINSTDDGA…
Chloroplastida_EP00195_Chlamydomonas_chlamydogama	WCVECAEAGAIKACYVRSQMTRVNMAALRHASVVAAAICATLFVAAHAALPARITGECVDSKLISSGMQAFPSVSYIRGQDNSRDGVVQVKVAQFFTVAYYDTYKVVNNTLSREVYVLHQCGLAAPDRSQFPNTTKFFEIPLTSVSVTDATAAGYLEALGLLDRVAYTTSTVVDPCSQSLGLGGCKKIAVGPGGNATVLAQQMNDVDAIFVYSANANRKSIAFPAVADPGALNRVEWLKFMAVFFNKEVEANELFNQIDKSYRAIASAASTQAPADASRRPVVAWMQWTPGRPFYTPTGRDMYSISFSAYRLNLTEAAGGRMLSLADVNRTIDLKQVNMDWGVPYFFPNQSDLLRAVLKDVDVVIDESRYLRDDANGGSTGTPNMDVKLADFLSSYGLE…
Chloroplastida_EP00196_Chlamydomonas_euryale	LRATTTSSSGCAFCRPFSFAASLHARPSTWASITMLRLSVLLLAACFVATHGATPRLAGDCIKSRDRSSLSSLFPSSLASITSPSTVAGVQKEEGRFFQVDYFPTYKLVTNNYTNERYILYQCGAFEAAPSPEELGQPAGTKMFEIPLQSVSLPDATAAAYMQELGVADRASHVTTLAVPACYQALSTTCGLSASSSSSPNVTSDPTIDAVFGFSSSPSTAKAIAFPATADTSPLARAEWLKYMALFFNKEHEANELFLGSPPPPAPRKPSPSQRLPTRRRLRVLVVEGEPFKLLRMVEPKARSQAEAMPRGGGVCRLRGEKAMCALEPLLRLPLLRGPQAGGSRAAKAPAGCPAAXVSLQYMALFFNKEHEANEPRAAKAPAGCPAAXVSLQYMALFF…
Chloroplastida_EP00197_Chlamydomonas_leiostraca	DTIALPDTMVARMAIPLAVLAAMLALASAVSTPARPAGECINNDLFSGANSGAFPSQFQIISASGATTAPTYTKVTIAQEFEVSYYSTYKVVYNKRANETYVLVPCGLTAPAADNLPAGAKVFEVPLVSASVSDTSVVAFMNSLGVLTRVRNVTEYSVNSCMQSLGLYGCKRLDTSFSGLGADQLAATDSFWGFSKSAKNPKAIAVTAVADPGVLNRAEWIKFVATFYNKEDVANEMFAATSQNYNNIKAAVAAAAKADVTQRPLVAWLYYQPPNPDWGIYGREQIAIQFAAYMSEYALAAGGRMLDLAQLNATVVDGKNVTLEGKNIVFYNMETAGATLAAVLKDVDVAIDLTRYPNKRNADLTLQDFLTTFRLKAADVQNVNFLRGGALLRVDVGAN…
Chloroplastida_EP00198_Chlamydomonas_reinhardtii	MASRGLFAALCAACLAVASAAPLRNSADCVNVDLLKVTGVNVFPTTRQISSSSVQFLQDRTTVSVAQNFEVSYYSTFKVVTNLYTFAKETYVLYQCGTAAPNPADYGLPAATKVLAVPLTAVSVQDTTVLNFMKILNVLDRVAYVTPYAVEPCMQALAGGSCNRTSDNAVADKIDGKFVGFSVKPSDPQAITFTATADPGPLNRAEYIKYVATFFNREAAANTAFNAIVSAYNANKQLAATYLSKNSAVSPLVAWIYYQPKYDSATYKAPEQVVLYFNAYRRQYVQDAGGRLHDLAALNAQYGNNNTITVSGSQLVFTDLPNTLPVLRTILASVDVVIDESFYDGKNPTQITLDDFRALYGLTDAAALTDLKFLANQRLLRLDGSANPGGTTAWFEEAV…
Chloroplastida_EP00199_Chlamydomonas_sp_CCMP681	XLIAWKASGKVLNKTRLVGCSMMAPLSAFTLAAMVLLHVAVAAPPAKFTQECLTPALISQFGAFPDAFQAISSTSAAVVGPISTKVTVAENFAVTYFDTYKLVTNTQLQLSYALYPCGLSPPASSLLPVGTRVFPVPLTSVTVTDTTVLGFLDLLGVLDRVSHVTQYAVNSCMQKLSLGCNQLPPGETTNSTVALALQLSTVDAFMTGYASTEANPLLVVATASADPGPLNRAEWIKFFATFFNKEDIANQKFDGISQRYAATKAAVTAVAATRTRTPVVAWLLYSPLSIYDGITYPATWDINFPRYKVILTEDAGGSMLNRTFLQGFVTSNGDVTMSGTETVQTVTSTTRLRFTNSTTFADALHLILVDVDVVIDESRYPVTNQEVTLDYFMKMWGFN…
Chloroplastida_EP00200_Dunaliella_tertiolecta	YISIVRQKDGALFAGLVAFGGIATFHASAADPRPVGECLQGELRSHTRTFPREFFIDAPEEDAPNSVKLTVAEDFSVEYFDHFKVVRNLRADDAYVLHHCGMDKPTEDALPADLQGKNFSNFFAVPLHHVSVPDTSAFAFLKELGLENRISYVTQYAVDSCAAKLYALGEDACNKRTKSQYSDPEGYQAQTESVDGIFSFGKNDDESKIIAFTATADPGVLNRAEWLKFIATFFNVEDKANTLFNQIKKDYDAAKKKVAESYPSPDARPLVAWLYYQPASQWADELVELKFGAFQADYMQDAGGRMLDFDALKNKYTPNNENIKQKDGARSLEFKNLHLVNDTLAEILKDVKILVDETNHAFIPESSNKDLTVERVAQIYKIADSPFRQSLEDGSVKVV…
Chloroplastida_EP00201_Polytomella_parva	MRIGHIFILIVALFAAAVRAAPARVAGDCLDSRLFSNTSLYLYTSPSNPKYISSSNILSYQDHTVVEVATNFMVTYYSTYKVVKNFYGSNNTYVLYQCGSPMPNVTTLGLANNTKVFQIPLRGISASDTTLNGFLNLLGVQDRVYYASPYSVAACFDLLATGSCSRSSNSVNSSNIDAKFSFSETASDSTSIAFTATTDPGALNRAEYIKYLSVFFNLETTANSVFSTIRDTFNNISANVATTLNNTNATKPTMAWIYYQPGGSYGSYSWAEEVELYFTQYRMDYVSAAGGNFLNVTNVLAALPNRSDITYTSGKLGVIVFTNLSYTYPYLVQALSSVDILIDESVYPGVSGTNVTTGLIVSTMHLYNSTSSTPNTIANLKFLNASNPSILRLDGRVNP…
Chloroplastida_EP00202_Volvox_carteri	MAAHNCLLLLAVAACLGFAHAAAPVRNPVDCVSSNLLSITGDVYPSTHQITRQSIQERTTVTVAQEFEIAYGNTYKIVTIAKSDTNETYLLYQCGTTKPVLSQIGLPEDTKVFSVPLQAVSVADTTAMYFMDMLGVKDRVSYVTPYVVDPCMQLLSSSVCGGRSSDNAPADAVDGKFGFYKDANASNSIMISATVELGPLHAAEYIKYVAAFFNREAVANRAFTAVYNAYTDLSASVLSYKTNNNVASPVVAWLYYQAKYSSSPEQIQVKFHSFRVQYTEDAGGVLPNLAQLKNVLANYTDVKVNTVGDLVLYNLNSTNTAAALRTILADVDIVIDESYVPGNVSQYTVASFLARYRLNESTAATDFKFLRTQNGLLRLDGTANAMGTTAWFEEAVARP…
Chloroplastida_EP00204_Picochlorum_oklahomense	MLMSRTLFGVILVLGSISSNLVAGAASPEQTYVRPLNEDCVARELGNSLGPDGSLFPTPFVMDGDDSTRDGFKTTVNTAVGFTVTYYDTYKVVDNTISGQTYVLYVCGSDKPSVGAPGVSEDAKFFQIPLTSVSVAETVPYAFLEALGVDDRVHDVSPFVTSACGQKRVNECGKSAPAYVDFASNSLNQTVMKDAKANVDSIIVSSGEDDNVFLSFDAEDDPGVLNRAEWIKYLGLFFNKEKYASDIYNGIVESYEETAKDAAEKGESKPRIAWVSHFVYGDDEHYDVSLAAYKKQYIDDANGQNVDIDEILKEYPGARVSAFSPTTVEFAWDGNDSFETKEEAQKAFVEFMSSLDGVIDETFAMDPMAYGVEEFKKEFGLTNADAKTLSWLEPGLIFR…
Chloroplastida_EP00205_Picochlorum_sp_RCC944	MLNLRISWLLALSASGGAVALAAGETVQGKYLRPLNDDCIAQGLGLSSLGSTTTGQYFPSEFVTDMTPQRFQTGTEDAEKFTVAYYDTYKVVVNEVANITYVLYECGSDVPDAGSVPEGAAFFQVPLTSLSVSETVPFAFLEALGVADRVHDVSPYVTSACGQKLVACGRRSPTYMGFDGVLDEAAVKEGTKVADAIIVGSAGKDAPPPLLAFDAENDPGLLRRAEWIKYLGLFFNREKKAAEVYAAIVARYEAVKKQSMAEVEAGAEPVIAWVSHYNYDGEEHFDVSFAGYKEELVGDVGGTMPAGSAQALVDAIPGTRLGQFSEDTVEFAWEAVGDEGTFASREAAEAAFLEFLSGVDAVVDESYALDPATYDFATEYGFAAPAELLVYRLDGKLSE…
Chloroplastida_EP00207_Helicosporidium_sp_ATCC50920	MMYGDTTTHGHVTEVTTATGFSVEYFDTYKWMIIFRSPISPGQVVNNTIAGELYVLTPCGATPPAAELYPDATFFSTPLYSVSVLETIPYAFLEILGVTSRVYDVSEYVVAPCGQRLVEDCGRVAPDNYQNATLLEETIMQATDAAISSEVTGYPESLIFSASEDPSALGRAEWVKYLGLFFNLDRYSSAVYAAIAAEYKKTSAAAAAEHAVPRKVAWIQHYVYEGEENYQISFSQYRAELTTAAAGEMVDEAEVAEIPGVQPVPFAENDYQFAWGTNGTFDSREEALDAFWQMLMDVDVVIDETYALDPLAYNLTSFEEQYSIPEDADVMPKTFPWYVSGRIFREDGLLSASMGLDWYEGALARPSTVLKDLVSAFFAPDPATKPFVWIRNIAQTPTV…
Chloroplastida_EP00208_Stichococcus_sp_RCC1054	MALLQVALVLLAAQSAAAQRLYQRPASFESDCLPSTTTATTFSSIFPSDFFLSGDKTSTNGGTTTVTVAQNFAVKYYPAYKEVTNTLTNETYILYQCGGTPPSGSATQGARLFQIPLTSLTLPDTVPYAFLDILNVTDRVQSVSSFSVAPCAQKEVSCNRTAVDPSQLGNATVLGAEVLPLVDGIAGTTPLAEPAPANVPIFTFSASQDPGTLNRAEWIKFMGLFFNKEKEASDYFDSVTAQYNALKSKGAAMTDKPVVAWISHFVFDPDEYYQISFSPYKAQYTEDAGGMMLDQAAVAMVEGVTVDQFSNTTLDFAWNGTQKGFDTQAAARRAFLGVLAGVDVLIDETYSFDPTSYNETAFLAEYGISANAARSLPALNGTSNKVFREDGLVSATGGL…
Chloroplastida_EP00209_Acetabularia_acetabulum	VVGVPQRLNQDECVDQSSSQQPITNLYPEILRMEGEQVQLQNAVEVTIAKDFSVEYYPTYKVLKNIAVNETYVLYACGTQPPSIFQSSPGTKVFETPLHSIAVDDTTVLTFLDLLGVGDRVKYTSPFSTAACFQKLLQDCDRSTQELVAANEDPLDYNTRLNDLAEDEIDAFFTFSARADEPLMIAFTATSDPGMLNRLEWVKFVSVFFNLESKANQLYDLYADTY
Chloroplastida_EP00210_Caulerpa_lentillifera	MLRLLAVRISLVLLTLLIPLNARRYYKGKLADDCTPPVKFERDFRFFPEAYQIRGQLDSTGVQVTVADDFRVTYGESHKFVENLRVNETYLLYQCGTPVPNLRQFPENVKVFEIPLSSVALDDVTSSSFLAELNVTDRVKFVSPYATDACLQKVSHKCRRETVNPGYTEADPVLVRKQNRRTDAVFLSAATNNSESIAFTATMDPAVLNRAEWVKFVSLFFNKEPAANAFFDEIVESWNRFKMKATKDSPIVAWISFQDYKGDEFFIHYAPYKMEYITGAGAKVLSQRRVKRTNGVTSTTNGYLIPFTKRRTGVASLREVLKDVDVVIDETYQPNNTEYGIDNFLKTFGLKRDDDFPFLANKKVFRLDGLIGKTPTGSDTSDWYETAVARPDLVLRDLQ…
Chloroplastida_EP00211_Chloroparvula_japonica	XGDFFPTRSRYAGVAGGPAVDVAELFTVEYFPSYKVVRNLAANETLVLYQCGTERPEGAGGPGAKVFEVPLAGLSLEATTQLPYVERLGLAGRVQHPPPFATSPCMQQLAACGVRPLEGAWGNATLRASQLEESFAVATDFPSAAPNAFTFSARSDRGLLHRAEWVKFMALFFNLEAEAQRILDDETREFAALRGELAALQAAPGAAAEPPVVAWVAHRDFYSEDYPEAFVFSFAAYKSELTEAAGGRTLPRELLEGAAVPVGEDLELRPGNATDNARDVLLAALGGADVIVDETYALDPTAYTLETFLEEMGLQGAPREQLPPAVREGRVFRVDGRVSQSLGLDWFESALAQPDLLLRDMARALHPEALPAGSPYRWLRNVAAGEPVRVVGPEQCEDP…
Chloroplastida_EP00213_Chloropicon_mariensis	RERKREREREMDRKIDVQVVEPPAGGGLIHESAPKRSGKSPNLLKKFSLRAKVGLGTTLLVVVVAVAVLCSVDLKPGSNKASADSNANIKEEYQVRSVNTTTCDTTVRFAKFFNVSKVPDTDATVVLNTYNKKAYVLAPEDSQEIPSKDLSDAFIPSGYETSYLTTPLKGISVAETQIIRYIELLGERDAILSFSPYATSPCLAKMKEEGLASDYDQNDVNQTNPTFVGYLSQAAFPTTIQAAVSAEQINGSMLATAEWIKFFAPFFGRECEAVELFDEMSKRYDCHETKVKQFSEGFDPLKVVVAYKNFGYDCGGCEWQTDPYFGISDAGYWKDYIKAASATPLVETSVFDNLAAEGSSGYKFTNATEFQNLLKSADIVIDSTYLPNATAESILDAYN…
Chloroplastida_EP00216_Chloropicon_sp_CCMP2111	VWAESSIATLSETFRSLAHSLVAGAHRRPVPPFGFLEWHVVDVLTVEPETADCSLQLVVRHILLLLLPLRFVHAHKGGLGHVVRGLPVPPELKVNRRPNVLQVHAGNALARLFQLHLVVPEWTWLSLVGDGVHMMTLSMPLKFMASTTIXAESVDDEVLELAEPGIRGELVPGKCKTRFRAEDLLGRDPAVVLLHTEFHQIVELLVVHSSHDEVVRPLLACAPHYECAAVGFVGEELERRLPTRLEWLQPRVLTREVDALGHVAEMLQVDHHVLHVLARLLPVNEQKFLHILNRLGCPRLEEALPLVGLRLDHASAAQRLLTSSPPGAMAAAGFLWTASLGLLVVLAFAPGWCAPCDRLLSGVPEFAENFRVIRLEAHEAAQEYSTLLVNLNNKQVYAL…
Chloroplastida_EP00217_Crustomastix_stigmatica	XSLPPDMSRCWTGLCLLALLASARAFELDAQGCVSQYESGTVYFPSDTRLVADDGAAGATTVTVAEDFSVEYFESYKLVKNLKSGTSYVLYQCGTPAPGAADVPDGATVLPVPLSGVSTGLTPVITFLELLGLRSHIRVLDMTYVTSPCAQAEAAAGSIEAVSTWPAANWSAAVAGGAVTANFVDSFGTGASGTGKDVVFDATSDPGVVNRAEWIKYAGLFFNREKEASKVFDGIKADYEELSARAAELEGDKPKVAFASYSAPYGSYPESWSVSGAQYISEYIAAAGGEAGAAGAYAATAGEFKSQLEGLDVLVDNTYAWDPTGYDEAAFMSTYGFTQEDAESGKFPFLTNGRVYRLDKAINAGGAMDWYESAVPRPDLVLLDMLKALHPEAFAAHES…
Chloroplastida_EP00218_Dolichomastix_tenuilepis	XMLRVAAALLLSASLAAGSCVSNGDFDVSKDYFQHKLQPSGSATVTGTTVTVADDFTVEYFGNYKFVKNLRAGKEYVLVQCGTPPPDTAGTPFENATVHNIPVETIATVGTTTITFIELLGLREKLVAVDMTYVTSPCLQTMAACEEVVHASSWGGSWADTAASADVVLTDAWGTGATSTDADVTFDASSDPGMVQRAEWIKFLALFFNEEARADAVFDAIAEQYETMRVELKAAASADDATPLTGAWATYNAPWGDYSASWGVSAADYKLELLEDAGIQNFAFATAVSYLTTSAALREAVKGMDVFIDETYSPVPADYTLDTFMDRFNFSAADAASGDYPFLTNSRVFRFDKTHNDGSFGDIGLDWYESSLPQPQLVLEDLAKAVAGGDQASTTRWFR…
Chloroplastida_EP00222_Ostreococcus_lucimarinus	MSCVRLLTLLALVGTARASAVDNQACATSSTPSGTDFFPAAARLSPGNLTSGSASAFVDGGEGFNVTYAETFKVVRTKALPGVEALTYVLYQCGTTQPTQDVDGSAFPAGARFFSVPVKRVATGMSVAVGYLEQLGLRDKLKLIDPAYVHAPCVQKAEEDGTLAASHVIYLGASKYNYTLWHNSISTNNVEMVITDEWDTGYSNSDKDVVFTPSHTNLGMLERLSFIKFISLFFNKETQASGYYADQYERWNYMAGQVAAAQARGGIPTGYKCAWVTAAYEITWDDYKRDICTAAGLSIHIPSAATSSAGYYKYPSKAAFLTDMANVAVVIDESWFTTPSTDATKTAVITNLAFNEAPGLPSLSPSTGMILRLDKHVSDGDPLYSHSTFWPTESLTWFE…
Chloroplastida_EP00223_Ostreococcus_mediterraneus	MRAWVLGVSATFAIALAVTLSVTLVLLHDSGDDGLNNAQCATAATASGDFFPSSSRLSADASTTGSTAALVEPSVAFSVTYNTTFKVVRTLPHLSGVPAKTYVLYQCGTTAPTADSDGTAFASGTQFFSVPVKKVATGLTVAIGFIEELGLRSSIDVVDPGAVHAPCWQEDEETGDMTGVDATASWNSAANAYDTVAAWATATTDFDLVITDRFNTAGSGTDKDVNFDASEATLGMLDRLEYVKFLSLFYNMEAKANAYYADQVKRWQYMRDRITYAQSNGRIASTYTCAWVEDQSYTWAGVPYVSFVVSFAQFEQDICTGAGLTTFIPSAAASGATTHSYSTMAAFHAAIANVNVIFDKTYFDTPSTTTKASVYAKLGFDQPSAAGIKALTSEGTIIR…
Chloroplastida_EP00224_Ostreococcus_tauri	MLGGTRGLLPRLVVLLALVARARAVDNAVCATSSDGGVDWFPPANRLSADATAGGSTRATYDVGAAFNVSYAKTFKVVRTKALVGGALAAEKTYVLHQCGTPRPTVDVDGSSAFPSDAQFFSVPVRAVATSMTVAVGYLEQLGARDALKMTDPAYVHSPCVQRDEENGVIVASHIEYNSDWSENRTLWRNALNGISGLDMVITDHYDGGTGSSGTAKDVAFHASDADLDMLQRTEQIKFLSLFFNKEAEANAYYADQVERWNYMSSLIASAQSQGRLRSGLKCAWVTASGGSYTVSWAKYKDDICTAAGLTTYAQSGVSGTSHTFPSTEAYLTAMAGVSIVIDESYFYNPSTSATKTAVHANLDFTGRTLPSMNSATGMILRLDKHVSDGDPLYAPAGY…
Chloroplastida_EP00227_Mantoniella_beaufortii	MSRLSALVALLAVVATAAPFGVAAAGPPCITADNPLNASLQYFPPSMRITTAGSTPGAATVTVAGDFAVTYHPSFKVVQTICGPHHPSACTGKTYILSICGAAKPTTYPNGTNISASAVHFAVPLTGVAIGTSAPVTFIEMLGLLDSVKVLDPTTVHSPCLQKLEEEALITGQASGSWPHDHATNWTKLLKDHPTVTGVFTDSWSTGASKTPKDIVFDASSDPGAMARAEWIKFMSVFFNAEDKANLYFERELAAYKATAAATATVSAANAAKKTCAWVSLSWDNKYIVGFTKYKTDLCSDAGMTPVTNATLLAANTYSQAYASAAEFHALLKTVDVIIDESYHAAVKDANLTLVMAKLGFNANDTAAAVLKPGALLLRTDLMISDTVTKFYANGSGNV…
Chloroplastida_EP00228_Micromonas_bravo	LVDAPRTCQNSKTMKLTNLLAALLVASAVASARAACPSGTSLDTSIEHFPAAHRIATDDSAYGASEVTVASDFSVHYDTYFKVVRTHCGPHAISGCVPRTYVLTLCGATAPEQYANGTALPADAKHFTIPVEGVALPGSTPVTFLEMLDLRDAIELLDPTYVHSPCLQHLEETEQIDTTKNEYGTTTWAARAAAHEDVQVVFTDSWGTGASGTDKDVVFDATADPGALARAEWIKFISVFFNAEEKANLYFAREKAAFEATSASTASLSASLYGGESASAGKTCAWVQKYDDWYTGATEYHVSYTTYKQELCVGAGMTPAVDAADLSLTTPAYKMVFTNVDDFHAKLKTYDVIIDETYQWDVVNAAKDVVLSSLGVDPDDVSASLKPGALLLRTDGHVT…
Chloroplastida_EP00229_Micromonas_commoda	MARHTAIFALAAFLALAAFDGADATTCISSSNPLDNNKEYFSVTDRVAVDGTAAGSAEVTVAGDFSITYHKHFKVLKNLLVTPAKTYVLRMCGSDVPTKYPNGTAIESDAKHFSVPVKGVGVGGSIPMAFLEQLDLLDKIKVADPQYVHSPCIRNAEKAGTILGQGSGHLHAAGWANKTKDNDAVELVVTDSWNTGACSCDKDVVFDPSTDDTPLGRAEWIKYISTFFNEEGRANVAFAREKAAYDATKKIAKDAADVHASLQKPKKKCAWVNEAYDSNWNSYWKLDIAPYKLAYCADAGMEAVTDKDSQGYAKNYVKSGNRLTNALADVDVVIDETYDSDPATNLDTKEKVLAKLGITLKEGAVLLRLDRELSDNSATSTKFYEINSGNSGINWAWSE…
Chloroplastida_EP00230_Micromonas_polaris	XAAFNGADATTCISTTNPLDLSKDYFPASNRIAVDGTPAGSAEVTVAGDFSVTYHPYFKVLKNLKTSNTYILRMCGSDKPTKYPNGTAIESDAAHFSVPINGVAVGWSTPIPFFEQLDLMDKVRLADPTYVHSPCLQKAEEDGKIAVGNSSSFKAKAEATTDVELVMAGDAGPYGYGCQCAKDVIFGAPKDDTPLGRAEWIKYISVFFNEEDRANLIFSREKNAYEATIKLAESAAATHKAANGGTKKKCAWISETDYQSGSYKSWKIDSDAYKLMYCTDAGMEAVAVKSDVTYAKGTDELKTALADVDVIIDQSFWKEKSYDTKAKVFTELGFAESDLKTGAILLRTDKEISADKNSAWLESGVLRPAHVLQGLVHAVWPSAVAEIPGACFDYFRDIT…
Chloroplastida_EP00231_Micromonas_pusilla	MYRTRALVALAATLLAAAAPVARAGGGDSPLFDNKNCVNADGNAFDAAIDYFPSEFRLHDSSGKEPVESVVQIAQNFKVSYHGYYKVVKHQCFSGNGASASCTPETYILTMCGAPKPDVDVYGNAWPAATKHFQIPLKGVAFSLTVVEPFMEMLNLRDKVKMVDHSYSHSPCIQRDEELGVIDGQDSLDASWATPAAWNDKINGGVADIDAVFTDSWNSGAASDASKNVVFDASTDPGILNRGEWIKFIGVFFNEEQQANAYFEREVAEFNRVESLAHEARWNNRLKTGTVKTCAWIEYSSWSSVWKLKYDQYKQDLCISAGLTPVTDAGATEQTFANATSLAAKIANVDVVFDETYNADPTTYTKDAAFAALGFAESDLKSSVLFLRTDYHVTDKTTG…
Chloroplastida_EP00232_Nephroselmis_pyriformis	MAATMRSLEAMRSLAALACLLALASAASAQVVYNGDGCVLSGYDASAKTPLFPAQHMIYSNDMTTVDDHTKVKVAEDFMVDYYSNYKVLTNMRCAPGEVTCEPKKYVLHQCGTPAPAVGSAGVPAGATMFEIPVQKVYTAGTVTVNFLEMLGELKRVQHLDMRFITSPCVRKLAGACGSISDTKKPSNATAEPEAAAQWEAALASAGVVFTDFWGTGASGDASKDVAFDASTDPGALQRAEWIKFVSAFFNKESEANAIYARIEAAYRLASQRANAVASKPKVAFVSFEAGYEWGGSVVPDLFLLDHADYKVEIATAAGANVIAAEKRETLPLADLKARLVGVDTVVDETYAWDPTSYTLQTFLSTFKFTAEDVASGDYPFLTYGSVLRFDRIAAKDPA…
Chloroplastida_EP00233_Prasinococcus_capsulatus	XYIFIPQQQTASTIMLTLGSMTRLGATLVAVIAHPAHSLECVEDYDPTIAYFSEDMRASVSPKGDTTPQLEEEIVFADDFSITYYKAYKVVKNYKSDETFVLYLCGTPVPGVADIPDDAVTSTAKFFQIPVAAIATQETVTLNFMEHLDLQEKMVYGPLSFTSSPCLQKLGEEGEITQIASSFSAEEEYLQQVSSVDLVFISNFAHSSGGDLPNSVTFDTSTDPGSLNRLEWIKFMATFTNDEAKANTYMKQIVERYTCTQQVASELAGNKTVAFISISSFFGNVISLADYKLEFINHAGGINPFSMDAVTSFSDIAELAAAIADVDVLIDETYAPDPTAYTIDTFKAHFAGVDIPIKAIENGQVWREDRLINPNGALEWFESPFPQPDALLQEMVQVV…
Chloroplastida_EP00234_Prasinoderma_coloniale	PGRSYSARLDRIVEGMGLEMPTRRAAVGLALALCAAAGASAQEGLPPCASPTDNFAAKLTAAKSVDPLGLTSAYEVDASDGGAQPNAAVRVAEHFEVEYYYNYKIVRNLLFNETYVLTVCGVPPKPPKVPWDAKHFNVPLSDVSVTDTTVIAYMELLGLRESILYVDLQYATNPCLHLANNQGLVTQVEPSPDSYYNPGNELIYDEQMAAVDGLLNGSPNPDQPKAISFSASADPGPLHRSEWLKFVSFFYNMELEAEEVFSKIAANYECTKAMAAADVPASDRPGVAFISYSSFSTPPEFVVSVADYKLALVADAGARNVDTSNMTVQISSWSGLPSHVGFNTSGEMWDYLSAQNVSVIVDESYSPDPVGYNLTSFLLTYNVSALPGGVKTVLREDGI…
Chloroplastida_EP00235_Prasinoderma_singulare	ACVLAFVRDTRAAAPLTAERVDALAAGKKVLWKGHAWAAWERNTTAGEITIVLVAKSAGWISLGWHHDALTDEMHGVDLFMAHAGSAGHFGDFGDFFSVRNRVPVRDSTCSSGSEDYLATYVSFDAASGLTTAAFTRTMAAPDQFDLPLGVEDEWTRLIVAYEPGASGDFTVIHSHQTRQDHVWANFYTGEVCPVETYHECRPDRSPPGQEGTPLPRTRPIPKFECVASGGGEGGDAAGPWRTGRSRSAGRPNDLPARAAAAAAALPPCAHPSDNFAAKVRLAAPDPLGLVSYPLTTSFINSPTAAVRVAEHFEVAYYYNYKVVRNLLTNETYVLTTCGEPPAPASVPAGAKYFNVPLVNVTVTDTTVIAYMEKLGLRGDIRYADLAYAVNPCLHAAKA…
Chloroplastida_EP00236_Picocystis_salinarum	XPSRSCAATDAREKTRAKPSEQKEGNGATRRVDDEDGTRLEERRVAPELAGAPAEPVAPGLAATSTGSLTGGCVPSGSFEPDRDYFDTPTQIDPDFADGGTANVFVAQDFQVQYANYFKVLRNTMNNETTVLVLCGTPAPDAEFFPEGTHFIEVPVAAYASTSTVQVGYLEVLGMLGRARYMPTFVTSACAQKLVLSCGLEILDFYDGSQEFENATAVFLDRPDPSDPRSVTFDASTDPGPLNRAEWIVFLGTFFNLDRYASEIFLEIEDSYRRTKADAESTSTTPLVAWISYRGDFGEEFPEAYIVDFAEYKMDLVQDAGARNLDKNADTFSNAVDVDGDMEFRIADFEDRAAASQALANAIREVDVVIDEAYPSDGNYSGYDMDSFYDMYGLSPDNS…
Chloroplastida_EP00238_Polyblepharides_amylifera	XIMLIFLLCAALFAKLTLISESVSVDTANGCVTDYDPQLSYFLTEDRLTSDLVSSETSQVLFAADFTVTYHNSYKVVENLRSGQSFVLYQCGTPPPEASNFSNTTTFFSVPVSKVITSGTIPVAFLDILELTDMLVMADMTYVTNECLQKRHQVCGSLVHSSAYASTWNNNATALGVQMAITDSFGGGVTGLGVDVTFDASGDNGILQRAEWIKFLALFFNAEQKANSEFQAQVDLVSSIENEVAVAQAQPGAQQEPIAAWIDRVPGWSGAPDRFEIDATPYKLEYLTKAGGMSVSNVTLEFLTDSVNGTRMKDALRGVNVVIDETYAPVPATYTRATFLANFQFTDEDIASGAWPFLTNDNVFRTDKKTNSGTYGAVGLDWYESHLPKPAACMKDFAF…
Chloroplastida_EP00242_Pyramimonas_sp_CCMP2087	MDYARSTSVLLILCASFMVSMATPTCVNPVTTFDPLVQYFPQNSRLVATDLGLEGGEQTNTDSATVQFAELFEVTYYNHYKVVKTRVPGKASREYVLYQCGTPKPESDTFWSNATFFRVPISKAATGGSIPAAFMEDLGLDHRLHVVDGASISSSCILKQTSVCEGITHISMGTTTWPDYNPNEAMMSWRTELENNDEIGAVFTDSFDTGASKSDKDVEFDASLDKGVLKTAEWLKFVSLFFNAEAKANEVFQDEINQVEAIRKTVADGVGEKLKVAWASASSLYGNVIYGTEYRQEFITM
Chloroplastida_EP00243_Klebsormidium_subtile	GALAQGPRTIGCVSSFNTSTNYFPALYQIDVYSIPLGSNPVTAQDFTVQYNATFKVITDSFVNETYVGYQCGTPRPNYRPASNKVFQIPLAAFGTDSTVPVGFIELLGIQSALKYIDPTYITSPCLLKLVNQTAISSFDTSFPANTTLIAQQQSTLAGVFKASQKASNNSLWIQVDATSDPGPLKRAEWIKYIALFFNLEPEAKTIYDEIATLYNCQRTVYANKTNKPVVAWVNYYQNVWTISNATYKLLLTADAGGANLPNASYRSYNLSANATEVTAFQTALQNVTVVIDESYAANPATYTIEKFLANARLNGTVNPPPFVTNKQVWREDKLVSPGGTGGLAWFEEAVAEPQVVLQDLISAFWGTNTTHTFFRNVAQNETIIVADPAQCLRNANSTK…
Chloroplastida_EP00245_Coleochaete_scutata	MASSAYLILALTLCVFAKFSSSQPANTTCTTVFDPNQDYFPSGFTNETFALPIDQVTIKTAEEYTVAYNKTFKILQSYKNKEVYVLYQCGTPKPEVNLLTVPPKYFEVPLSRVALDSSVAVTFLGFLGVTNRIRRANLDYAFSPCLHKLMEDGEILNLNSSSEQQLASL
Chloroplastida_EP00246_Nothoceros_aenigmaticus	GQTELGCITNYDPNKDYFGYLTSNKNVTGQPFVLPLNLTIVDTANDFSVYYGLSYKVMRNSLRQTNYILYQCGAPSPNKLQLGLDNGTRNLEIPGSNFTIDSTIPVGFLELLGALGGLRAISADNDYVASACLIKYEAEGIVVPLNGSDSSLTDKYSFVFTSPALSAAPDNRSNVVVFDATLDPGPLKRAEWIKFLATFFNLEERANNVYESIRATYQCF
Chloroplastida_EP00249_Psilotum_nudum	MSFIAANLALAVGLILGGLSVNAHQAHANTFLYPSAKTALVQTASGFSLYYGRNFKVVQNLFYKLTYLLLEEQGEPSGGDETLNILVFQEPLSNYMINTPVTVGFLELLGILNKLKAASPSYFCSPCLNTYIAEGIIPAIHATEDLNTTATLFTSLPPSSSIMSQNSSVIFDAILEPGPLKRAEWIKFLAPFFDLEERANFVYQQIERNYQCLNASSKDALAKPLVAWISYNAGVWAFSNDQYRI
Chloroplastida_EP00250_Pteridium_aquilinum	MACNAVGIMVSILYISLYFVSFWHPFCMASPSYHHSNAENLYEQRVLSKNNKAGKHHAPPSARIMPPPPPTARPKSPTALPKAPSIRPGQAPLSVVESEAAFTLYYGRNFKVVQNLFNNFTYLLLQQVGDSNGKDWDLNISVFEDPLTNFTMDTSSAVGYLELLGSVSKLRGVPASFGLASPCILQLMSQGEIPTIELDSNLVDPNAVSSNISFEALFGSSTKYTNVQFIGNEQNQSNYISFDPSMERGPLQRAEWIKFLASFFNMEERANIVFGQIRSNYQCLNASSKGGNTSKPVVAWLSYNTDLGVWTFSDDPYKLQLNLDAGGSNLDPSTLSMTFNMSIQSNVDNFYNIASTLNVVIDETHAPDPSAYTWGNLTTSANISDVTKFPFLANKRLWR…
Chloroplastida_EP00251_Ginkgo_biloba	MSFRVQPVGEMQEKMPLYVCCYYSIVSVISNYVYMRPDVCDPGQYKYDLPVFNRCNGVRVFNVPLNNYTTDSTVSVAFFELLGVLDKLKGVTVDYISSPCVLQYIREGKIKSIDASDPLQTLGFDAVFTSLIPKSQTTHCSNISFDSTFDPGPLKRAEWIKFVGAFFNHEERANQIFETIKDNYNCLKSGIANVTDKPMVAWLSYYEFIVDAGGLNIEKAELSQTFNISKQEDVESFHNILSRLSVVIDETYAPNPNEYTLHDFIKDAKILEPQSFPFLKYNGVWRFDKRVGNTYGLDWFEGAIAQPQIVLKDLIQAFHPSNGLNYNDRSTFYARNIALGEGVVDTTVLECSHTMTSPLQPTTIACSS*
Chloroplastida_EP00254_Amborella_trichopoda	MAPLLQLPFFFFFFVFFFSFSLLTDGDNTSHVEQAGNFHIYYGQSFKVIKNALDGQSYLLLQNSSRAATRSRYCTGRIKSFVIPLSNFSIDTTTVPVSFFELLGLLGSLKAITSESMSSECLLKTYMGGEIEIVNKSETNQLATQFTAHFIGEKRQSRACNFVTFEPSEENTPLQRTEWIKYLGTFLNVEARANQVFQAVKENYGCLIKAAANTSATSFKPVVAWVGCNEGMWSFSHDTYKSQYVVDAGGENLEDSLEANAYNMSIPQDLDDFRALLCTLDVVIDETYASDPSEYTLSTFMQNVNISDNDCFSFLTNRSLWRYDKRVHNTTLDWFDGAISQPQLVLADLIEAFFPTGNYTTTYLRNIAKGEGITDIAPERCGRSSDTAMDPTIVPCNTIS
Chloroplastida_EP00255_Erythranthe_guttata	MSHHMILLLIIMSVCFCGFGSREIVTTNAAAVKLTGNISQVEDAAYLRIYYGQTFKVIKNGFDGKSYLLIQNNSKMATKTKYCTSRIKSFVIPLANYSIDADYFPVSFFELLGLLGSLKGITSEYVSSECVIKLYNEGQIQLVNKTQPQELTQFAAHFIVNTDQPQSCNFATFLPMGEEAPLQKAEWIKYLGVFANLETRANQVYNVIKNNYMCLSKAATSRVAPYKPIVAWMSYTNGVWSFAKETYKLKYVEDSGGENIDNSINKVTYNVSMPDDLEAFHAILCTIDAVIDETYTSDLLAYNASTFLQNLNVEDQSCFGFMANQSLWRHDKRIQKSIALDWYDGAISQPHLVLADLIEALFPSGNYTTTYFRNIAKGEGVVSISPEMCNRESSVPMEP…
Chloroplastida_EP00256_Glycine_max	MITLFLYSKRYLIQLMDSAPSSSWLQAFSFLALVWLFNCGCVHGASPAVKVGNFSKVEDAGNFHIYYGQTFKVIKNSADGQSYLLLQNNSRIASRTKYCTSRIKSFVIPLSNYSVDTTFFPVSFVELLGLVESLKGITSDYVASPCVLKLYQGGQLEMFNNSDYQKLAEFSSYFLSDTDQQPACNFATFVPFMEDTPLQRAEWIKFMGAFANVEARANQVYTAVKVNYLCLAKVATTRTTFKPTVAWMRYKNGLWSFTQEKYQLKYVQDAGGEILGANKNTYNVSDPDDLEEFHAILCTAEVVIDETLTSDPVNYTMSAFIQNLNVEDRSCFSFISNTSLWRYDKRVYNSVALDWYNGAVSQPQLALADLIEVLFPTGNYTMTYFRNIAKGEVPINIGP…
Chloroplastida_EP00257_Ricinus_communis	MSSSACFSISVVLSVAVVLFGSGYVERANGAPTVKVGNISKTEDAVNFHVYYGQTFKVIKNVIDGKSYLLIQNNSRMATRTKYCTSRIKSFVIPLSNYSADTFFFPVSFLELLGLLGSMKGITSNSVASECALKLYETGETEMFNRADPQVFAQFAAHFVSDTDQPQACNFANFVPFEEDNPLQRAEWIKFLGVFANLETRANQVYDAVKENYLCLAKVAAKSRRSFKPIVAWMEYSNGVWSFTKEAYKLTYVEDAGGENIDNSISKMTYNISIPDDLEELHAILCTVDVVIDETGTLNPAEYNQSTFLQNVNVEDHSCFAFLSNQSLWRYDKRVQNSTALDWFDGAVSQPQLVLADLAEAIFPTGNYTTTYLRNIAKGEGIISIGANMCERDISIPLE…
Chloroplastida_EP00258_Populus_trichocarpa	MFNSTVSPTTISPVPFQKLQNFSLSQAQTPRVQIISALFLCGYLQGANAASSTVSVRNISKTEDAVNFHIYYGQTFKVIKNVVDGKSYLLIQNNSRMATRTKYCTSRIESFVIPLSNYSADTYSFPVSFLELLGLLGSMKGITSDSMASECALKLYETGEIEMMNRSEPQQFSEFGAHFISVTDQPQACNFANFVPLVEDYPLQRAEWIKFLGVFVNLETRANKVYDAIKENYLCLTKVAASKNGSFKPIVAWMQYDSGIWSFTKETCKLKYVEDAGGENIDNSINKITYNTSNPDDSEELHAILCTVDVVIDETYTPDPAGYNQSSFLQNIGVDDNSCFAFIANQSLWRYDKRVQNLTTLDWNDGAVSQPQLVLADLIEVLFPDGNYSTTYFRNIAKG…
Chloroplastida_EP00259_Arabidopsis_lyrata	MSSLPYSSWPLILLLALWCMVARESNGASNNVKVGSISKVEDAENFHIYYGQTFKVIKNAIDGKSYLLIQNTSRMAVRTKYCTSRIKSYVIPLLNYSLDTQSSQGGVPVSFFELLGLLGSLKGITSDAVASPCLLKLCEAGEVVKLDKGDQQGQVLSQFAAHFISDTDQPQTCNFANFFPLSEGTPLQRAEWIKFLGAFTNLETKANQVYDAVKASYTCLSQMASNKTKSFKPIVAWMGYDQNGCMWSFTKDSHKLKFVEDAGGENIDKSINKVSYNVSDPDDLEALHAILCTVDAVIDETVSSDPQNYTQTTFLGNINVDDNSCFAFLANQSIWRYDKRVRNGTTLDWYDGAISQPNLVLADIVEALFPTGNYTTSYFRNIAKGEGVINISPDMCDRD…
Chloroplastida_EP00260_Arabidopsis_thaliana	MSPLPYSSWPLILLLVLWCMVARLSNGASNNVKVGIISKVEDATNFHIYYGQTFKVIKNAIDGKSYLLIQNTSRMAVRTKYCTSRIKSYVIPLLNYSLDTQSSQGSVPVSFFELLGLLGSLKGITSDEVVSPCLLKLCEAGEVVKLDKGEQLSQFAAHFISDTDQPQTCNFANFFPLSEGTPLQRAEWIKFLGAFTNLETKANQVYDSVKASYTCLSQMAANKTKSFKPIVAWMGYDQNGGMWSFTKESHKLKFVEDAGGENIDKSINKVSYNVSDPDDLEALHAILCTVDAVIDETLSSDPQNYTQTTFLANINVDDNSCFAFLANQSIWRYDKRVRNRTTLDWYDGAISQPNLVLADIVEALFPTGNYTTSYFRNIAKGEGVINISPDMCDRDASLP…
Chloroplastida_EP00261_Vitis_vinifera	MLQYIFFFFLFLLVGGRGRLQTGVSADIESVKVGNISKVEDAVYFHVYYGQTFKVIKNGVDGKSYLLIQDNSRMAARTKYCTARIKSFVIPLSNYSVDTEYFPVSFFELLGSVGNLKGMTSESVASECVLKSYEQGEIHIISKSEPQLLHQFSAHFISNTDQPQACNFASFLPSEEDTPLQRAEWIKYLGVFSNLEVRANAVYDAVKENYMCLTKVAANKSAAASFKPIVAWMNYNDGVWSFTKDTYKLKYVEDAGGENVDASINKITYNISNPDDLDELHAILCSTVDVVIDESYTSDPVGYNVSTFLQTINVEEYSCFTFLTNKSLWRYDKRIQNSTTIDWFDGAISQPQLVLADLVEALFPTGSYTTTYLRNLAKEEGVINIKSEMCDRDSSTAME…
Chloroplastida_EP00263_Brachypodium_distachyon	MARRRCTGWEALLRAALWQAILVLPWTSYAGTSKAASPLPKAVAPAVVSRAEDARLFRIYYGQGFKVVKNSWDGNSYLLMQNTSRMAIKTKYCTGRIKSFVVPLANYSVDTSASPVSFFELLGVLQNLQGITSDHVSSPCVLQSYANGHVQLVNRTDAQKLSQFSAHFVSNTDKDKGCNFAAYVPAEEDTPLQRAEWIKYLGTFTNSEERANAIYDAIKTNYLCLSKAAADLGTRFKPIVAWIEYTQGMWSFVKESYKLQYVTDAGAEIVDATITDKRFNISDPEDMDNLHAILCTVDVVIDQTYASDPAEYKLSTFLENINVDRNSCFSFVANHSIWRYDKRIGDSKTLDWFDGAISQPQLVLADLVEVFFPTGNYTTVYFRNLAKV
Chloroplastida_EP00264_Hordeum_vulgare	MACRRSAAALLFLHLAASAAAASKPPAVVAGPVSRVEDARLFHIYYGQGFKVIKNAWDGKSYLLMQSTSKMASKTRYCTGRIKSFVVPLANYSVDAAASPVSFFELLGVLENLKGITSPQVASQCVLQAYASGNVQLVNSSDTGKLSQFRAHFMSTDQDKGCNFAAYVPSEEDTPLQRAEWIKYLGTFMNSEDRANAVYDAIKANYLCLSKAAAALSSRFKPVVAWVEFTEGAWTFVRESYKLQYVKDAGAEIVDATITDKRFKVSDPEDMDSLHAILCTVDVVIDQTYASDPAEYKLSTFLDNIDVGRDSCFSFVTNQSIWRFDKRIGNSKTLDWSDGAISQPQLVLADLIEVFFPTGNYTTIYFRNLTKEEGVTEIGPEMCTRSISTPMEPMILPCQ
Chloroplastida_EP00266_Sorghum_bicolor	MTAARSRRCLQAAVLLWAALSPWALALAAAAVPAKLKAAPAPVATGPMSKVEDATMFRIYYGQSFKVIKNSGDGKSYLLMQNTSKMASKTRYCTGRIKSFVIPLANFSIDTTTSPVSFFELLGVIESLKGITSNQVASQCVLQSYTSGNAQLVNRTDAQTLSQFTAHFISDTDEDRGCNFAAYVPLEEDAPLQRAEWIKYLGTFTNSEGRANTVYDAIKTNYLCLSKAAANLSTRFKPIVAWIEFTQGMWTFVKESYTLQYVTDAGAETVDATITNKRFNSSDPEDMDNFHAILCTVDVVIDQTYALEPAEYKLATFLENINVSQDSCYSFVSNRSIWRLDKRIGASGTLDWYDGAISQPQLVLGDLIEVFFPTGNYTTIYFRNLAKEEGVTEIGPEMC…
Chloroplastida_EP00267_Zea_mays	MAAVRRCCLLAAVLLWSALASAATAAPAPVVAGPVSRVEDATMFRIYYGQSFKVIKNSGDGKSYLLMQNTSKMASKTKYCTGRIKSFVIPLASFSVDTTTSPVSFFELLGVLESLKGITSNQVASQCVLQSYTSGNAQLVNRTDVQTLSQFTAHFISDTDEDRGCNFAAYVPLEEGTPLQMAEWIKYLGTFTNSENRANAVYDAVKTNYLCLSKVAANLGTRFKPVVAWIEFTQGMWTFVKESYILQYVTDAGAEIVDATITDKRFNSSDPEDMDNFHAILCTVDVVIDQTYALEPAEYKLSTFLENINVSHDSCYSFVSNRSIWRFDKRIGASGTLDWSDGAISQPQLVLGDLIEIFFPTGNYITIYFRNLAKDEGVTEIGPEMCTRSISTPMDPIIL…
Chloroplastida_EP00268_Persea_americana	MSSSSSLLQLFFLFSLFLWLGCSIAATAPVPVGNISRVEDAEYFNIFYGHTFKVIKNGVDGKSYLLIQSTSRMATKTRYCTPRIKSFVVPLANYSVDTTYFPVSFFELLGMVGSMKGITSDSITSECVLKWYQSGEIKLVNKTDPQQLTQFSAHFVGTSEGQQACNFATFLPTEEDTPLQRAEWIKYLGTFANLETRANEVFDAVKTNYLCLSRAAANKTTSFKPVVAWLLYSEGMWSFVKEEYKVKYVVDAGGEILDDSISKSIYNISIPDDLDNFHAILLTIDVVIDETYAPEPTAYTISTFLDNTKAQDNSSFPFLTNGRFWRYDKRIRDTAPLDWFDGGISQPQLVLADLIEAFFPSGNYNTTYFRNLGKEEGVISIVPDTCSRDSSTPMDPIIV…
Chloroplastida_EP00270_Netrium_digitus	MAALCTTTVLIVALCLVHLSYAGKPSCVQPFDSTHNYFPNAYVNDSFALPVGQTDIKDAYDFTVTYKNYYKVVRNEFDNTSYVLYEECTKNPGLTTPANARVFEIPLSNVATDTSVAVTFLEFLGVMRSVSQVAMAYVSSPCAQKLLASGNITSFVDAPKNFMGPIISGMLSTNIPGASKQYITFSTSTDPGTLKRAEWIKYLALFFDQESQASSVYNSISENYQCLAQSTAANTSSNKPVVAWLSFYGNIWTVYGTEYKMQYVSDAGGVNVDVTSVNSYNMSVASNVSDFQAILQTLDVVIDETYAVELDSYSIDNFTSNAQLPSGYSAPFLDNQQLWRFDYRTNGPPNYGLDWYESAIAQPNVVLNDIITILQHSSSNTSAGSSPYYFRNVAKGQKT…
Chloroplastida_EP00271_Cylindrocystis_brebissonii	MAAMASPWVVAILVAVFAPIISHAVVSSSSSCITSYSADTNYFSAEYNSSDPFALPLTETVVDTALVFAVQYHNYYKVVHDNYTSTSYVLYQCGAPVPANLTSTVKPIQIPVTSVALTGTVPVAYFELLGLTSLIKVGADAGFLQAVTSPCIQKLVAAGTIEAINVTAFELGQSKFTGVMFSDSQMASSSYSVNYVNFDASEDPGPLRRAEWIRYLALFFNLEVHALAVYDTIAANYQCQNGSNTFTAADAPVVAWINFAYYGNLTAALEDYKTQGNWTVSLADYKTQLVADAGGMNLDTSIGGNVFTTSAARTVSFSPSIDMEYRSFKALLKTIDIVIDETFAYDPPAYNMSTFLTLFNISDADSETFPFVANKRVWRFDRRIAAVPGDYGYGYDWYE…
Chloroplastida_EP00272_Mesostigma_viride	MAASLASLVNCEVGIWDLQQCVTTDIGDSKLYTLPYRLEAPGEEVGEQTVTVQVASDFSVQYQPLYKYVTNKRSNETFVLYQCGTSPPDAALFPPATKFISLPVRSMAVAQTVAISFLEILGLRPQIARLDATWVSSPCIQKMVAAGSIRPLEAPGEWGNATLLGEQVQGIPLVLVDEWTKSNVQPYRNNYVAFDAATDPGALKRAEWIKFLSLFFNKEDEANAYFADVSARYNCYRTMARSRVDKPTVAWIFYSEYADFSIIDNAYMLQLTEDAGGRNVDPSLMRSYDTPEKLHDALKNVDVVIDTTYDSSPAKNVLADFLEVFRLNANHDLPFLERNQIYRVDRLQNANGGLDWYEGAIAQPDLVLQDLIRTLHPNVGIELPRAWLRRVNDVDPMMV…
Glaucophyta_EP00274_Cyanoptyche_gloeocystis	MCKSILPPLVFLLLAVFPRICFGAACIDGKDYFPSKVSPSYSKNWQISYHNSYKLLTVFSSSQYQYALKACDDAPVPSDAVVLSVPIDSVASTETTFVGYVSVINQANSLSAVMNTSFLCDPALRVRADDGLIATLCLLSGGYCTYTVNSAVLNEKQVDVVLTDSYTASSISEGAANGEHSSVPIVIQETTESHPLGRAEWLKAVAALYNLEATANSEFDGIARRYADANRAAMSASGRPSVMVNSPANYTAFESHSWDATDLTWYAAGPQSYIVRLIKDAGATYAFEAAFAGMNTTGLASFPFSTSTLATYATAADVWINTDFYPALESATVAQVAQRDGAAYSAYKSVQCSAVVPRDGLTNSYGFVAFFESGVVQPDVVLWELVRIFHPNWATLPFT…
Glaucophyta_EP00276_Gloeochaete_wittrockiana	VHAAFVGVTRRAGGELNNLLAEXMLRFAIFSVLVALSFGACTTGPYDATKDYFPEKASMPLYSTNWKIEYFMNYKILTVFHGEQQKDETKHVLVQCGTPDPAASVLEGAERITIPVSTSASMESTFLGFLDYSGGASGLRGIQGTDYVAYKKFADLISGSNSPIVELYNTSDYTTNFALLRELNTDAIFAGNYDYANLKSNGFSRVFYINELEESHPLGRAEWMLAMATLFNAEKTVQQTFNDLVSRYKEAVTVVSSVAYRPTVLHGKPYDDGLYYAPGGRSYMAQYFKDAGAAYAFAADTSVGTFPIPFEQFLAIGKTADIWAAVDNTNWKSLEDAQKADGGRYADFRSVQCLRAYSRTFNVNGFFDIGTVSPDKILWDLIKIFHPTFSTRSFVFYNQ…
Cryptophyceae_EP00277_Geminigera_cryophila	FCCGINRHSVSKEIRPSAMRFCKSGYALLLLSVLAIAAAQPYVNKWTESSDGKSFTVVPGKAATCPAGTDMFPTKVKDVLAQFMVEYKDSYKIVTNKVAGTKYVLVQRGCEAPTGIAGVTATFTIPLTVVAASSSTYFPVFHYMGEKQAIRLYTTDVMYSFNGCMQKQAAAGYTLLDSTGYDASHEGGNFVTHTAYEARPTDDAGCKNCTCTGTTMTNTSGRVGCAGTSNCTCSRDSTLNPTLNALGIQATFGTGFSSYKNAVRISDTTEESFYTVGEWIEYIAVFFNKEKEVIDLADLSRERWDVESKGIKNQIGTTRPKVLLLEGYHTGLSYYFDGWMIPTCKKTNVCPDPNDWKAGGSEASLGIDMPVGTKCGAERWCQLVSDAGGEVMNGELPTT…
Cryptophyceae_EP00279_Guillardia_theta	MRFAALILVGTISLSAGNSINQWTYDNGYKVSVGTVSSCNENVDQFPDKVAPLFAKYGITYKNTYKIVENKVLNKKYVLYQRGCSRPAAADGQDIDGVFEIPLSKVYMSSSTYFGFMELMGERSSMRIINGLYSSSPCLHRQVSDGWTKNAPFTNWCSSTLGYCDLKDTDNNATTPNVQVPNEALNALKIEGSFCTTGLVCKNPIMVSDISENNFYAAGEWIEYFSVFFNREAIVGQFADTTRQRWVTSSEFAMSIQDKKRVLFVSYWKEAYPAYGTYKGWEVKTCDPSTSYTRYCELVKAAGAIAVNSDTSALAVFDFGRKADPSGGTEWLAGGQLQPDALLLDVIKSVYPDKVPKHEFVFMRNLLDSVKSGSLDCANVPTQLGCPMTGKELIAKCTD…
Cryptophyceae_EP00280_Hanusia_phi	XSAGNSVNQWTYNNGYQVTEGTLAACDVNTDQFPDKVAPLFAKYTITYKNTYKIVENTVLKKKYVLYQRGCSRPAEANGQDVDGVFQIPLSRVYMSSSTYFGFMELMGERSSMRIINGLYSSSPCLNRQVSDGWTKNAPFTSWCPGLNGYCDWKDTDNNATTPNVQVANAELNNLEIQGSFCTDGLVCKNPIMVSDISENNFYAAGEWIEFFSVFFNREAVVSKFSDKTRQRWVASSQFAMSISNKKRILFVSYWKVGYPAYGTYKGWEVKTCDPSTSYSRYCELVKAAGGIAVNDDTSALEGSKPSAYGKGYQAIEDSKLIEFAKTVDAIVLESSFCATPGYDCIAEYVSFFNNLTGIAAVDNKMVFDFGRKADPSGGTDWLAGGQLQPDALLLDVIK…
Cryptophyceae_EP00281_Chroomonas_sp_CCMP1168	XSKLEVQQVQGESNEIEIMARLSMGALCLACALLAANGNPINTYTDGVQTPGSVTNCDTSGNTDYFPDKIPAVFAKFSVEYFKYYKIVTVTAPVAKKYLLVQRGCPQPFGVTADLTLTIPLTSVAISSQTWHKFVEATGERGAIKGINGLWSTSPCINKLMIQDKITDMSKYSYSEALGYHTETTLADGNKTRTPNEGLTSSIDAHLIDGLFSRGKNGIIVGDSQEATYQAMNEWLLYIAAFFNKEAMVDEFAKESRDEWVCESTRAETDKTLKAVWVNYLNQDIGATSPLGWIISLCKEGEPSYRHCELITAAGGVPVKTFAGTKETSPSLYDKGNGQLLGVSDADMLAYAQDADLIVLANQYCSSFDDSATVELCDAKFNAIVAKLAGTKAHTNKNI…
Cryptophyceae_EP00282_Hemiselmis_andersenii	RQAGGAKLILAVLAVCALASAQDVNIKNSYATDGTMTAGTVETCDTSKDYFPWKTPSGANLPKAKYEVTYHNYYKIVKTTGTPSKTYLLVQRGCTAPTGVSADLTLEVPLRKVAVASSSWFKFFEAMGERHAITAVNGYYSTAPCMNKLFADGGVTDLSLVSYNTTTGLYGVASDPTGFTAKVDAHFVDTWTTGKNGIYVGSSSEPTYQASSEWVHYISTFFNREEEVGLFSTRSRNRWVCSSTNADNSIQPKVVWTDYYKTSYGATSPAGWVINQCKEGDASYRHCELITAARGVPITKFTAESSPDLYDKGNGQLLGVSDADFKKFSQDADVIVIANNYCGSFSGTGTVETCDTHWKEILAKLEGTSAHTNDNVYDIGRQADPSGGTGYFEASVMPE…
Cryptophyceae_EP00283_Hemiselmis_rufescens	MRLILAALAVIAVASAQEVNVKNTYSDAGDVTAGTVATCDTSKDYFPWKIPAGASKPTALYDVTYHKYYKVVKTTGTSPKTYLLVQRGCTAPTGVTADATFEVPLKSVAVASASWFKFFEAMGERHAIKGVNGYYSTAPCMNKLFADGKVTDMSFYSYNTTTSLYQGATDPAAFTASIDAHFVDTWTSGKNSIYIGTSYEPTYQAASEWVHYISTFFNKEEEVGLFSTRSRNRWVCSSTNADVSIAPKVIWTDYYKTSYGPTSPAGWVINQCKEGDASYRHCELIKAARGVPSTEFTATSSPDLYDKGNGQLLGVSDADFTEYSKDADVIVIANNYCGSFSGTGTVETCNTHWREIVAKLSSTSAHANDQIFDIGRQATPNGGSGYFEASVMPEMLLQD…
Cryptophyceae_EP00284_Hemiselmis_tepida	XAMKLILAALAVCAVASAQDVNVKNSYAADGTLTMGNVASCDTTKDYFPWKVPSGAMASKAKFEVTYHKYYKIVKTTGATPKTYLLVQRGCPTPAGVTADVTLPVPLKGVAVASASWFKFFEAMGERHAIKGVNGYYSTSPCMNKLFADSKVTDMSLYSYNETTALYQGAADPSAFTGTIEAHFVGSWTKGKNAVYVGASAEPTYQAASEWVHYISAFFNREEEVGLFSTRSRNRWVCSSTNADVSVQPKVVWTDYYPASYGPSSPAGWVINQCSAEGDAAFRHCELITAARGVPVTAFTKASSPDLYDKGNGQLLGVSDADMKAFAKDADVIVIANNYCDSFSGTGTVETCNAHWKGVVAKLEGTSAHTNDKVFDIGRQATPTGGSGYFEASVMPEAL…
Cryptophyceae_EP00285_Hemiselmis_virescens	MKLALVFLATAALLAHAQEVNIKNMHAADGTVTGGTVAECDTSKDYFPWKTPRGAQAPAAKFTVEYFNYYKVVTTTDASPKKYLLVQRGCPTPADVTADMTLQVPLKSVAVASASWFRFFEAMGERHSIKGVNGYYSTSPCMNKMFEDSKITDMSWFGWNATTSLYTGATDPSAFTSSIEAHFVDAWTGGKNGVYVGASYEPTYQAASEWVHYISTFFNKEEEVSLFSQRSRNRWICSSTNADVSVEPKVVWTDYYPTSYGATSPAGWVINQCKEGDPSYRHCELIKAARGTPVTDFTASSSPNLYDKGNGQLLGVSDADFKKFSQDADVIVIAQNYCDSFSGTGTVETCDAHWKGILGKLEGTSAHTNDQVYDIGRQADPSGGVGYFEASVMPEVLLQ…
Cryptophyceae_EP00286_Rhodomonas_abbreviata	LLCPVPETHRASHELLRRLQESMIRQAAIVACVLAVCVHANKVNDWTGTNLVRGTATTAECEGDVFPSKVTEKFAGFEIEYKGNYKILTNTNAQPPKKYVLWQRGCTKPMTETGVDEYFEVPLTSVYSGSSTINNLIEYIGERKALRAVNGMYTSSPCLQKQNTDGWTVDASAAAWVADTEAWCKWDWSGGDDGWGGCVGEFAEMDNAAIEGSFIWGGYGPPGLTSGLIEMSDTMEDTFLKISAWNKFVAAFFNREDEIMTFTDKMRERWVCHSAATDSVTTKKKAVYLDKLYQDWGPGSPEGYIVNSCAPGKAAYRWCELMTAAAAEPLNADTSYLTETLDAGYELDAQGKIMGVSAAHVKEWVKDADVIIFANTWCPSFPDADDEVAACEEHYDGLL…
Cryptophyceae_EP00289_Rhodomonas_salina	XHLRPALSSWTKMMRQTAAALVFALCVISSNANKVNDWSGDTLVPGTATTGECAGDVFPDKMESKFASFEIEYKGNYKVLTNTKENQKYVLYQRGCTRPTTETGVDNYFEVPLTTVWSQSSTINNGLEYIGERKALRAVSGFYTSSYCIHKQAADGYTIDAFNVNYDTANNQWCTWVTNYTTWESKCDGINQAFQDLGVDGVFNWDYVGNSYTDRLPNEIRMSDTSEDTYLKIAEWNKYVAAFFNREKEIQDFDTNMRARWVCSAKAAEDIPAESRQKVLYLDHIWESTSGQYTPKFKIATCTADKAQYKHCEMLKAANTIVANEDVAGLLAKGYTVDANTGEVRGIEAADLVAWAPDVDVIIFAQTWCPVTNADDCTAAFDNILSSLAAIKAVKEKRI…
Cryptophyceae_EP00290_Baffinella_sp_CCMP2293	XARGAAPTTNAVNTYKADGTLQAAGMVGNCAASDDVFPEKASVFFANFQVHYMKTYKRVVNTAVIPNKVYILYQRGCPTPTTEDAGPNDGIFAVPLTGVKVDSSTFLPWFEYMGDRGAIRRPVPVRPPHLLRRCRIPHACPAPSCAIPVGAMMRHVILLGALLAVARGASPTTNAVNTYKTDGTLDAAGSLASCVAGDEAFPEKTTVSFGNFQVDYKKTYKRVVNTAVTPNKVYLLYQRGCPAPTTETAGPNNGIFAVPLTGVKVDSSTFFPWFEYMGDRGAIRGVNGMYTASQCMWKNEISGYTKNVAFGVSYDSNGWYTMVDDDTNSTTPKVRTAAPEYNGITSTMSGSAYPTGPAQIVLSDTLEKDYYSQSEWVEYVAVFMNREKQVLDHSKSTRE…
Cryptophyceae_EP00291_Cryptomonas_curvata	XPFLASPRMHARRIACALVVAIVCSTEISGNVYNSLDASTGTITAPGTTATSCTLDQFPDKATVNFGAQFTITYYASYKVLQNLQTNPPTTYVLYQRGCPAPADVAADATIAVPVTKAYVRSSTFLKWIEVIGERSSVVGVNGLYTASPCLNQRINSKQTEDFSAAKYNSSGFFLNSAAPAAGSLLATQLDVTFTDPFNKISGPNAVVVSSDSELTWQANAEWGKFVAAFYNREASINQLITTARNNWVCASKRSESSLLTTKKTAVWVTGYFASYGGFNFAKCSPKSSKHCDLMTAAGLQPLDGNTFTGLGTDAAQVTAWAKDADYLFIADNACTYKGLAEPVTVAACDEFWKNLLAGLSGVKAVQNKQVYDIGRSQDPSGGSDFFVSVPVEPDVLLN…
Cryptophyceae_EP00292_Cryptomonas_paramecium	GTQYAMLFARTVIGLTLVAACLGGNILNTLDTVSGIVTSAGTAQSCSGDMFPDKAVVNGAQFSITYNMTFKVVTNLMVNENYVLVQRGCPLPTLPAGFSAKLVIQVPVSRVAVMSSTDSKWIEVIGERNTIIGMGGIYTTSPCLNKRFASGLTVDMSQVSYNRTLSQYVMSSGASGLTSSYSALSTPLDAVFVSYVDPSAGANLVVDSGTYEKTYQRVAEWGKFIAAFYNKEASINAFISDSKSRWDCASKRAAAAVAASGQLKAVGISYIDAKKGMLFFDCSKDSNGNYGNKFCGVLDAAGLQVMDTSGYKGNLTDYTQFGNWAADADILIIGDMYCDYKGFYTPTACDSFWKDTVIGKMSAMKAFKNQKIYDVGRTLDPSGGTDYFVSVPVEPDAFL…
Cryptophyceae_EP00293_Proteomonas_sulcata	XPMNVWADGSAYTVTPGTVEASECDSDVFPDKIEVKFAQFAVTYKTFYKLVEDTYSNNKYVLIQRGCESKAVEAADASYTKIVVPVTAVSVPSSTYLPSIEFMDERKSIRAVNGVWSESACLHKQVEDGHTKSSMAYYNSTTARWENEGTWTPLGYNIDVTFDDGFLSASLAAAMPKATVSDIREDTFLEVSEWNKYFSLFYNKEKMMETFAEDARARWTCHAKKVETITPKKKVLWMSHSSWTPAGYQVGLCAAGNPKRKYCELIRAAGAEPINELAATASSLSSFAMDSFTSTSKVGIDAASMKEFAMEADVIIFESIWCAWGATASQCHDEFNTLINTNLAGVKAVTDGQVWDIGGSLVSGGGTDMFTRGHVEPDVMLEDLIKVVYPDSITHDIIW…
Haptophyta_EP00302_Diacronema_sp_CCMP2436	MSRVLAFLAVVAGVADASSCGSFGMKSTVVDATTFGMTWVTTANSSHEVVKIVVTPTAARGVAAQTYVLTKCTDSADKNEIAAEYPGAAVISVPVNGLSAVDTVQIALLETLGVYTKLRAFPSPLLISSDVVRTWIQDPVNSVESYPGAGFGTDYAAHSAVTGVDVLMSSVYQYGPFGAINDYNASGVLDKMVLINELDESTPLGRAEWIKVVGLLTGKESNADSLYSTTKANYETAKKFAAAAVSQPKVWYNGFYTNIWSSPVSTEWYPAKSGQYTYQYLADAYTEYVLPSSEVFSSNGGLSWARGVALANKAEFWLSNSQSWASLSAAAAVVSADSTVDFKTLANVPSFQCENVWDNDLSAVLYSGSIYPRNDFFESAVMHPDQVLKEIIMIVHPEL…
Haptophyta_EP00307_Rebecca_sp_RCC1486	XRVALVVVASAVSVSAQCDTFAKQLSVEDASFSIEWGADGNADELVRFTTTEYVAPGGTVRPALEYVFTKCSDTTAAQTAYPSATVLQVPVSTVTLASTTILPFIDLLDDELKIVSFSNHNYVHSAEVTEHLSANSILDPYNTETWSTDWAAVAALDAGVHFADFWSYSSTVSGLDAADAGQGARVVVIDEGRESTPLGRAEWLKVVGLLTGKEQLADATYQGIKAKYELAKAMANSALITHRPKVVHGYFGEKWGTTPAETYFYPAATGTYIAQLIADAGGRYNVPDSYVANSDMSVATARDMLEGTEVLLWSGTNPGGDQDSLLASHSELARTGPIQCGKVYDYYKRSHDAGTFIAQDWLESGIVHPDKALEDIISLLHPDLLDQDTYYVRELAAVT…
Haptophyta_EP00308_Calcidiscus_leptoporus	XFRPDFVYFVTIATTTCPAMPAHLSRTESLVLSCAVDTAGVHVETAEAAAARELTLFDLGIDAAGVRELAALLCENFPLPAAGAPLLSDLLLTGPSVATIARHIEVQLNAPKTAEPRARAKYSAPPSASPSSRSSVLALASVCAFALATPAAAAAVYAPDQLGFELDDLGCIKDFDSAVDYFPASRRAIFTNGLSLVPKDEQYAEDFSIDYYKTYKIVRNLRACPTLPCSVGLYVLHHCGAPRQFDGLPDYAVNASVFTVPVHSWATSDTTAISFAESLNVGHEAALTDISYVSSSCFQRRYGCGALPDAAGWSEAYGEKLAELNVELNLKATSFCTQDRPIDVCFDATSDPGMLHRVEWVKFVAAFFNKEPLANAVFQGIEQRFLAVMSAVLAAREGG…
Haptophyta_EP00309_Chrysotila_carterae	MVNTRAISIVSVSLLPLCSAFTPQLDFTLDADGCVSSPYDASVDYFPLERRAIYTEGIQGDITEFAEDFQIQYMRTKKIVRNLRTGMNYVLHHCGLPRITSDLPADAVAAAAFDVPVSKWSTASTIPISFAEELGLGPHLVHLDATYVVSPCVQKRQKCDAVGHGSPYAPGWSEAINASGSQLNIIDTFGTGATGTEIDVSFDASGDPGALARVEWIKFIAAFFNKEPEANRILESTEERFNAIAAQVRATRSTLPTLPPRVAFLTFLAGYGTTPSRWEIEQTEYLLDILSHAGARQLPIETFISACPTTGTDYSKFYCDSSEALKPVLEQLDIVIDLTYAPTPASYTLDTFLSTYNLTNDDASRYPFLTNSKVLRVDAATASLFPPIIGLDWFEDAIP…
Haptophyta_EP00310_Coccolithus_braarudii	XDGLMDTPRAPSSLLSFTSHRDHSISIPCPRGPHQSMISPDIAMPRPTASRRVVACASDISGVELDKNGHGVRGLALFDLGIAVHRVIHLFFVLCERFPRRARADTLGDLLLTGPSIAEIALQLKAHVSKAVGPSTRKTSAPLAAYSSCRTFLLGLLFAFALAPAAATSVADTGGAFGFELDADGCIKDYKSGVDYFPAARRAIFTNELAIVPGNEQYAEDFAIDYYKTYKVVRNLMACERNSTACSTGLYLLNHCGAPALEDLSANEFNADLLVNGTVFSVPVKSWSTSSTIGITFMEEIGLGPQAVLADMKYVTSPCLQKRYGCDAVQSVGVGWADSSVWKELVIESGAELHLVDKWSKTGLNVDVRFDASTDPGLLERGEWVKYVAAFFNKEPRAN…
Haptophyta_EP00311_Isochrysis_galbana	YFATPLQRVALTQTVSNTFLEILGVSSAAAVISSYTTSACLHKRVEDGLAVEYVGPSNSWGGGNDTEHAMQMQSVDAVFTDPFGASGFEAGDFGAKTICVAETYETEQLSQAEWIKFYGLFFEKETEAATAMCGTASRFACSSIAANAASLSQGTTYQPPKAAFVSKDYTGNLKINTVPKAMALLRHAGAVFPDMSAYASRRVMHFSGDYEEGYRFDASAVDEFHEVLAMFDVVIDESYPYMQTQESIATAYGIPEGVAIPAFVSGRVYTLDKTMSHNGLASDIYESAIAEPDGYLADLIAVIHAGGLSSAEAASTTSFVRHAASGSVMMASSEACAASWPVRSASCDTVFTNLQDESGLLLPEILVDPTHQNTDANTLAGEPENAKLFTVCERDGYKV…
Haptophyta_EP00312_Isochrysis_sp_CCMP1244	XDGNCVTAAVDAMLAFLPFSVSSTIQNCNSVEPSTAKLFTYKDMGSYQRVISTQCDETYILFPRDKSPPAICSDSTYKCFGVPLQNVAVTQSVPNTFLEALGVLDKISVASEYTTSACIAKRVADGAAEAFVSHSSDDTAHAEQMGDPALDAIFSDPWYTSSWHHAPSAGKVICEASTYELTPLGSAEWLKFFGYLFGVSQSAETQFCQTASRYGCNSLVANLNNLGSYKVPKVLFTSYSSYYGAFSVQSPPYKSRFVQDAGGVYPDLSAFDAFKEMHWTGTQVSAFRFPGTNLSQFHAALQLADVLVDETYPHGQTMASIETAYRLPNMTLGLTRILTGDDPAFDSTGWSLVSHGVGEKLFTVGPEGKLVPELAQSISKEAGGAWIVTLTAGRHFSDG…
Haptophyta_EP00314_Emiliania_huxleyi	MLDSHCCSGKARAPARWAVTHRRLFAGLAFELDGHGCISNYNKSIEYYPGERRAIFGVVDGFAPAVATFATDFEIEYRKTYKILRNLLSHDVYVLRQCGTPAELQDLPAYAVGATVFEVPVSSWSTGGTIAVSYLEELGLGPQAAIVDPTWVTSPCVQKLVGCGVTASWDQAGGGQQAGVLRSHSGATTSGHSWSEQVARNGTGSTGTAVDVTFDASSDQSMLGRAETDAERQHTGAHSRAEWVKFAAAFFNKEAEANLSATAEWCYPLDAAEQLPSTDQRINTRISASAYLIEAIAKAGGTPLDASSCPDDDPHDFKYLCSDARSR
Haptophyta_EP00315_Gephyrocapsa_oceanica	DQSGCTDVPCDVTXPAHSTPAPIPNTLALFVPASVLRQSRPMRFLAVAALLASAAAFDTELGFELDEDGCVKEFKEGIDYFPAPRRAMFVKDDVGIPSETTGFAELFEIDYRLTFKIVRNKQTGDVYVLHHCGTPAVDPKTLPEDAANAVTFSVPVKRVGTDTTVTLAFLEELGLLHKLVIADTNYATSPCLQKLERCGDTTHKAWWGDNETERIAHYDGVDEMSDLFFTSSAIANFTEEVRFSATGDPSLLGRTEWVKLVGAFFNKEPEANRVFRNIERSLIETQTVAYNAQRAAFPSGGAPVVAFMTYQDCSGYPEWCPKIGGVAVTRYYEINRPDYKLEAILKAGCRPLSLSALTSNFHPVWGGNRIIAVPDVESLHEVLTGVDVLVDETYYSPAT…
Haptophyta_EP00316_Scyphosphaera_apsteinii	XNADFEKMKRVIFLVASATSTAAQSVQQCASTKPSTATLFTYDDMGSYQIVNSTQCNKKYILYRRGETAPDLGTDYQYFAVPLMKVAVTQSVTNTFLELLGVRDRIAVASEYSSSACIEKMVTSGTAEKYVQPTDAVGHANQMGNDELDAIFSDPWNTGKWAHGPSASKVICEASTYETSPLGSAEWIKFFGYLFDMSAKARETLCATRSRYSCNSLVVTQPGSFKVPTVLFTSLDWNNEYSIQAPPFKSKFIHDAGAKYPDLSAFKSFEQMHWTGAYTAGYKFPKANVTHFHAALQLADVLIDETYPHGQTLETIVAAYDLPGLTVGQTFMAADDDPGTGPTGWSLASHGVAEKLFTVNSKGEVVPELAKSAVHNKDDTWTINLKPGRHFSDGSPVQS…
Haptophyta_EP00317_Phaeocystis_antarctica	XAAFFNLEPHANRVFNNIKAEYEQTKALTAAAVAGGVVAPKVLYLTAATTGQWAAPASISTASYKMDYVKAAGGVTPAAADLAVHCTAKASTAAMSAADIALGYTGGYTCTDAGLKAVLAGIDVVIDETYQMDNTYTNSMFVANANFSSAETTAVYPFLNTKVLRTDGLMHKYADYNWGNAWYEDAIVRADVTVDDLASFFHPTLLPSTYKPRFFRNIAAGETVTLATAAQCTDPYATCPGETAPAKPPTELNSCLFSTCLVAAAPNPFELDAKGCLKSFDPTADYFTPEHRAMMTSTGSVPSTVTFATDFSIEYFHTFKIVRNLLNSKVYVLHQCGAGAGPPAANLPADAKSAPVITVPVQGWSTGGTFPIAFLEDLGLMNKAAVINPGYVTSSCALK…
Haptophyta_EP00319_Phaeocystis_globosa	MELLGLLNKAAVIDPSYASSSCLLKLSAPECGVVNGVANDYGAGWTTAISDSSSALHLEGGTSLSIDVDFKATSDPGVLARAEWIKYIAAFFNLEPHANRVFAEIKAEFETVKARTADAVAGGAVAPKVVWLTAATTGQWGGPASISTASYKMDFVNAAGGVTPSAAALAEHCTKDSATSAMSAGDIALGYTNKFECTDAGLKAVLAGIDVVIDENYDSDNTYTYDTFVTKLNFSSAETAAVYPFLNNKVLRTDRLKVQSNVQGYATFGTAWFEDAIPRADIVVDDLASYLHPTLAP
Haptophyta_EP00321_Phaeocystis_sp_CCMP2710	XLVDLCLEVTGSKLDREVDASVSLFDLGLTEAQVPLLCMRIKKEMGASISAEDILSAQEIGAIAALLKGSAGRATNSASRSTKALKWLSVALLLPSVASAEVQLDAHGCVTNFDPTVDYFSPEHRAMLSSTGSVPSTLTFANDFSIEYFHTFKIVRHLSTSKVYVLHQCGAGEAPAAASLPSDAAGAPVFTVPVQSWSTGSTTSLAFMELLGLLNKAAVIDPSYASSSCLLKLSAPECGVVDGVANDYGAGWTTAISDSSSALHLEGGTSLSIDVDFKATSDPGVLARAEWIKYIAAFFNLEPRANRVFAEIKAEFETVKARTADAVAGGAVAPKVVWLTAATTGQWGGPASISTASYKMDFVNAAGGVTPSAAALAEHCTKDSATSAMSAGDIALGYT…
Haptophyta_EP00325_Haptolina_brevifila	RVAKKSAKMSATARPTALKRLSVALVLSAVAVAHGVVDFEMDEDGCVTTYDPSVDYFPPERRAMIGDTSLAVSADSVLAEDFSISYHRTYKVLRNLRTGKVYVLRQCGTPEEYPNLPDDLINSTFTVFAVPVKKWSTGTTVPISFLEEIGMGPHMAVVDDTYMTSECGQKLTACGAVTAPATTFGADWTASVNASDSELHFTDDWATGASGLSIDVAFDASSDPGMLQRAEWLKFAAAFFNKEPEANQVFDGIRSRFNAIVDHVLAERLASASSPRCAFVSHSPESVWSGITYPESFDISNDEYLREAIFKGGGASIDPTYAAQLCPLNWNGGKFACPSATAMKQVLKTCDAVFDDTYPTGGDYPSYTLDTFKERFQLSAADISSGDYPFLTSGRVYRT…
Haptophyta_EP00326_Haptolina_ericina	VAFAMYYDYSAWGGASGYKINMPAYKNVFVHDAGATLPDMTAYAAYASTSWAGAFEGYAFTTAEVAEFHAAIAIVDVIIDETYPNGQTYDSILTSYGYNASTALPRAFQTGHVFALDGTMDSRGPPYGGTDWFESRIAEPDAFLEDLVRAIGGNAAGPHIHLRHLQTGSTNVVTXAQCSGSATAARAPRASTCSTYNTQTPTIDMPSSLLAIEGSTSVSGAVPLVAPSTDGAFWSACDHTGYKVVTNTHCGESYVLYDRGTARPDLGSGYKYFAVPIQKAVATQTVALTFLELLGVHGTLDHLSQYTSSACNQKLVADGDAAVYVSHSSNATEHAMQMSAAEAIFTDQYSKSTWAHTASLDKVICESSSHAATPLASAEWIKFFALFYNENEAADSLYC…
Haptophyta_EP00328_Prymnesium_polylepis	APPSPPPPPNPPSPNPPPATETAGHLAIELDAHGCVLNYVAGVDYFPGERRALVGSTAGVAYAEATLAQDFTISYHKNYKVLTNLRNSKVYLLHQCGTPAVYNDLPSSITVDSNGVPSVPVFTVPVQSWSTGGTIPISFVEEIDLLPSAEALDPQYMTSTCAQKLVGCAAIRAVTPPWGSDFNGTGSSVHFTDDWNTGATNTAIDVAFDASSDPGMLHRAEWLKFVSAFFNKEPEANRVFEGIQERYTATQNAAAAARLAGTAPALRMAWIEETQWNGGWTVSNHAYKIEATTAAGGLSPDAAALGAICPLDSGGSRYVCPNNAVMKQALQMFDAVLDESYHSPGYAHYTFDEFKTRWNLTADDVASGAYPFLVSNRIYRTDKRLSSDGAGSDWFESAL…
Alveolata_EP00393_Amoebophrya_sp_ex-Akashiwo-sanguinea	MSYHCLLSILALYVQPAWGSSCPIGAKPFPSSLVSRGRINYANLFSITYYENYKVVEYSSTLSRYNSGWHTQPSMKGQTIPPFVLYQCGLARRPTYSDTGISQSARFFEIPIQKAALSSGGPLPFFELLSVTEAINLIDLSYITSPCAQLLEYCKPGVHMRTGNASWSSTASTNDLVFTDSYGTGWAGPEKDIPFQISLDPGSLQRAEWIRFVAAFFNEEDKADQIFSQIQKDYLALKAQGEQLSTKSNTEWAGRKPNVAWVQKSGSNLMINNAHFKIDFVRDAGGQMVPLPANPPNNCTLSRNTDGANTLSCPNSGVGLSSFKEFLKQADVIIDETYVFNNNASSFDFAATYKVTAQEIPALARNPPNIFRLEGMVSDAIGAAGQVGSSWFEQMPAQP…
Alveolata_EP00394_Amoebophrya_sp_ex-Karlodinium-veneficum	MSKLSCLLVLAAVVNQVNGATRSLSERIAAGECSSIAPVTGETYFPTASQSHSDQISAHLFDIYYAQTFKVVVSHLAKEQYVLTQCGQTAPINSAIDAVHSSLVDNTYTRKHFTVPLQSAIAAGTVHAGFLDNIEVQDRIRKVDSYSSAGCWQKLMGCGGTLTGTWTNATLRAMEMDAVDAVFLDCESTGCSNVHSQANGIHAAASQDPSPLKSAEYLKFFGAFFNKEPQANTVYQTVQTSYNLATVSTSAKKIVAWVSHDSWSGEKFVVSTAQYKKDMVDVAGGINFNADLLVASMPSGGVVVSGSSHEIPLTAFNGSRANASSYLLAALANVDVVIDETYASDPNTYTYATFQSFFPLESGSTAPNFMQQQRVLRVDRDLGAASPYGLDWYESRIAR…
Alveolata_EP00401_Gymnodinium_catenatum	MVAQRYVALLALAVCPQLLQAACPAGAKPFPPELAGKGRVDHANLFDIMYYGTYKVITFSSALATYKSYHPTKAGEPIPPIVLYQCGTTKPSFGDSGVMTSDVRFFEVPIPRATLASGGALPFFEMLGVTDFIHAIDMTYISAPCAQLMEVCEPEIHMKGGSNEFKAHHQYMSSSNGSVVFTDSFGTGFSNSTWDIEFMVSVDPGILNRAEWVNFVAAFFNEELRGAQIFSKIRSDYNAMKSHAIELAGDTTTEWGGRKPLVAWTDSQPETCADPATNCNSVGWTNVGGNWCHCGVLYKISTAHYKRDMVEDAGGRLVSMPTEAAMPGGCSMATNTDGSQTLTCDPSGHAAFVNFLAEADVIFDESRIHGGTDDYDTTAHDFEGSYSVTAAEVPALARN…
Alveolata_EP00402_Amphidinium_carterae	XTPSGNAFSQSQDCPNFVHMCVVEPRPAQRFDFALDHTGCVVQFSDSTDYYPSSSWALPHSGNAQSIVNFAEDFSIEYHPLYKVLSNHQTGQTYVVHRCGTPTPDMGLVASNVSGVFTAPPAGWSTSLTATMGFLEHLGVFGSAAVLDLSLMTSPCLQALEECGAISSTGAYGGSWVGEVTNNSNINFIDSFNTGATGTGIDVPVDATTEMSPLRRAEWIKFIAAFFNREPEANVVFKNISDEYHALRDSVANENLAMPKVAFVSYSSWQGVSSWTISDAGYKVALAEDAGAEATSGAFYSSAADAKAHLLGVDVVIDESYTAVPVTYNGTAELLQNFNFTEADISSGDFPFLSSNSIYRFDSRLSSRTSGGYTSYGWDFYEGAVVRADYLLKDMVAAV…
Alveolata_EP00403_Amphidinium_massartii	XAADMRGMVSIGTFWLSLVAICLLRTSANTCPAGAKPITTPSAASENGVISHANLFTVTYYSTYKVVRYNDALGRYKLTWPNQADQGAPIPDLVLYQCETERPTTSYNGVSENALFFEIPIQSAAVPWSGVLHFFELLSVTEAITQIDMSYITSPCMQLLEVCIPGVHESAFSASWMNHTLDAEAVFTDSSGTGFSNTTRDVVFDVTYEPGALKRAEWIRFLALFFNEEEKADAVMSQIENDYNALKAEATHLLASGTTEFGSRKPRVAWVSSTPHTCPSDFVCESSGWKVQPSGSWCQCGGWSISNAYYKEQLVRDAGGELISMPSIRDGNCSMIVVGDGSSTYACLTPAADHFKEQLEDADVIVDETYAWNNGPYSLEDFTSNFGVAGATISAMSRE…
Alveolata_EP00404_Azadinium_spinosum	MVAQRFVALLALAIYPQLLLAADCLPAAKASPAALAGTGKVDFANLFDITYYSTYKVITFASTLATYKSYHPTKAGQPIPPIVLYQCGTTKPAFGDPGLDSNLVSLETRFFEIPIQRASLSWGGALPFFEMLGLTEYIQKIDMTYISAPCVQLMEVCDPGLHMTGGSNEFKAYHQAMTPSNGSVVFTDSFGTGFSDSXWDVEFMVSVDPGILNRAEWVSFVAAFFNEEAQAXQIFSTIXSDYNAMMSLAIQLTGDTTTEWGGRXPLVAWTDSQPXTCADPXTNCNXVGWTQVXGSWCHCGXLYKLSTAHYKRDMVEDAGGRLVXMPTEAAMPAGCSMATNTDGSQTLTCKPSGHAAFVSFLAGADVIFDESRIQGPDSYDTTAHDFEGSYSVTAAEVPA…
Alveolata_EP00405_Crypthecodinium_cohnii	XGSSFRQFELVNPPFSFAPTLRCSSFLGPMARVAIPFLAVLATSNAALLSSRISNGECSDVVLEESDFTTFFPTAKQISDDNIDSQLFSVSYGTTFKVLTSHLAQEQYILTQCGQSTPDTAEIDAVKTLASGYVRKHFTIPLESAAALSTTLMAFFDKLGVQDRVSYVDAYSCGACWLKALGCGAKLESSYGDASVRSEQINSVDAVFMDCGVNNDCSAVNAQSNAVHVPVTQDAGPLESAEYIKYIGAFFNLEPEAKELFSSTSTEYNKAAENAPSSPLVVAWINYNAASSWSEESFVVSQATYKTTMVSDVGATNFDAATSMANLSGLEISDAVSGLPAAGKTYTVVVNESTAETSAAFFEALSDVDVVVDEFYAPVPSAYNFATFLETYGLTTSSS…
Alveolata_EP00406_Dinophysis_acuminata	RTLTVDWCWPPRRATPVQSMPAAQPALLACALAAVHPAWGSTNIIGGGCCAGTYNESHDYFPDKASVAFSAGFSVDYFPNYKVVNIPNRGEKYVLFQRGTPEPEHGQFTQTHVAFVPIPIERAAVLSNAYFPYFELLGERRSMVVTTKHDYLNEPCLLKMALEDGMLDGVTNRDLASSNPFAEKNVDVVFRWSGSRDDDLNNSAANPAGLLPPVVRVDTGAETTAAGFMGWIEYVSLFFNREREASRMVAEMKARYDCVVSYVRLQPTVRVLYASLSYRSGMVKCSFSDSAWHRRMIQEAGGEVIGEYPGYDSSGPCDMAAFRAHAETADVWLYKSNNFQEGRYGSTWSVLWNFSSEVADVAPYRNGRTFDPNGNHFRDFWSSRVVQLDVELEDLVVIL…
Alveolata_EP00407_Lingulodinium_polyedra	FWVQAFERHRFFRSGRSLGAATQAMPAAHSWLLASLLAAACVAEAGNIIGRGCCVATYNETVDYFPDKAYAGSSQGFSVRYHNNFKVVTITRTGEVYVLLQRGTPKPEPSAWESGGGRFIEVPIDRAAVLSTEYLAYFELLGERRSIGVTTKHDHLSEPCLLKMIDTDGIRDGVTDSDRVANNVFSGTDVIFRSSGSRDDELSNNKAVPPAVRVDTGDEVTAAGIMEWIEFVSLFFNRELEASRMVEEMKSRYDCIKSYYSQTRFALQPKVRVLYSGFSYDNSYVTCSFDISRWHDQMINDVGGEVIGAYHGYNSSGPCNMTAFKELADTADVWLYSSNNFQAGRYGSTWSVMGTMRNEIGNMAPYANGRTFDPNGNHFRDFWTSRMVQLDVELADLMT…
Alveolata_EP00408_Alexandrium_catenella	AQAILAQACLVQAIFVAXGLSAWSQFAKQSMSIYARIRALSIAVVIGWSQAAIRPLDVRQSVGECSSAASGDMFLEGRITGPLPSPMAQQAEETIVSADLIDIKYGSNFKVLLEKYSKEMYVLTQCGTTPPSQAQIDAVMLVPSGFTVKNFTVPLQSVGSATTVNLAFFKALSITGRAHYVSEYAVDACWQKALDCGAQADMAVHLPQVDAWFMDCDWQRGCINVNEQAKAVHVSATQDPGPLRSAEHIKFVAAFFNKEQLASQLFADQLTAYTRLAASYQSLAVQPVVAWIEYSAYGKAFKLSQALYKLEFVRHAGGSNVDGDAAMQLIGSKMTKTAAASGATYTLAEGDFNGTAAEQKAKASEAFFNALGSLNVSVVVDETYALRPSDYTISTFYAH…
Alveolata_EP00410_Alexandrium_tamarense	XGSKVPELGKSSGLHMAMRSCTLAFSFAACIGFSQAAPRALAQRQSVGECASQDHGDMFLQGQITGDLPSVLVEQAETDISSADLFEIKYGSNFKVMLERHAKEMYVLTQCGTIQPNEVQIDAVMMKPSDYTIKHFTVPLQVVGAQTSVVLEFFTALGVEDRVKYVGQYASGACWQKALGCGATADMTAQLPEVDAWFMDCDYTRGCISVNEQAKGVHVSATQDPGPLRSAEHIKFVAAFFNKEELANDLFVAQVASYRGLAASYSTQPTVAWVEYNSWGTPAFKLSQAIYKLRYVQHAGGRNVDGNEVKRLIGSHMEKDTAVSGTTYTLALSGFSGTPAEQKASASAAFFEALKSLDVSVVIDETYASAPRDYTISSFYDTFGLSASSDLRFITGRKV…
Alveolata_EP00411_Alexandrium_monilatum	XSARASSSPLRLARSWRQQARAXSGAKAFPSSFRNRGKVSYANLFDITYYGTYKVVEYSPNAQIPPLVLYQCGTTKPAFGDAGITTSEARSFEIPVQKVALGSGGALPFIELLSVTEAIALIDLSYISSPCSQLLEHCVPGVHMASSNASWSATVNANAEMVFTDSFGTGWAGPEKDVPFQISLDPGSMQRAEWVRFVAAFFNEEAKADAIFSRIQTDYQALKAVASQLQSEASTEWAGRQPQVAWVTKSGSSLRISNAHYQRDFVQDAGGRLVPMPAAAPTGCSFISNTDGSKTLDCPAGGAASFKAFLAQADVIFDESYIANNDASAHNFSDIYSVTAGEVPALARDPPNVFRMDGSISDDVGAEGKVGSSWFEQMPSQPQQLLAGIMEALWSRSFH…
Alveolata_EP00413_Alexandrium_margalefii	XSLLTICGAPLLTVCEVLSASVLAMFRGALAATLAAAFVGCGGAHTAPWDWTARTLVQRQAVGECCLSSSWDAVRLGTALTGANSPVWTGKSVIEHATVMALDYGANFKVITNSRSQEQYVLTQCGTPAPIDAEVTSVKALPAGYARKSFTVPLQKVTVKQTTTMGFIDALGVQDRMVAVSANTVAPCWQKTRKDCSAVAAASWTNATLMQMQDASADAVLMGCAAGGCANVKADPTAIAFNPTAESGNLPQAEYIKIMAAFFNKEAEANTQFSAIKTTYQGVSASPNGAPTIAWIDYSTYGADAPKFVLKVAAYKLEMTTAAGYRNVDTAALASPWVRDASDPAGIIWYLPVSAFADKAAAGAAFLNAVASANVVVDEYYFEDPAKYDLASFKATYEV…
Alveolata_EP00416_Gambierdiscus_australes	XSFPVLVVGLQLAVATGDCPPGAKPFPSSLVGAGKISYANMFDIAYYDTYKVVTFSETLSKYRPSHPEASWQGQNIPPLVLYQCGTTRPSFGDDGITTSELRFFEIPVQKAAIGWTGPVPFFELLSVTETIGTIALTYVSSPCMQLLEECTPGVHVPNRDPNWATNASSNDVVFTDSWGTGWAGPDKDIPFQISRDPGTLQRAEWIRFIGAFFNEDVKADEIFTQIDSDYQALKAIGQQLSTNEGTEWGGRQPLVAWVSVKGWDRGQLTISNAYYKRDFVQDAGARLVAMPRYAPANCTFTDNSDGSKTLECEPEGDGLAAFKSFLAEADVIIDEQYIANHVTTSHDFAATYKVTAGEVPALARDPPNIFRLDGSVSDDIGAEGNVGTHWYELMPSQPQ…
Alveolata_EP00418_Pyrodinium_bahamense	XKRLAKGLKVQGXLQCLVILSVPSPPSPHHLQAMSAAHSVLLAFLLAAACSAEGTTNIIGGGCCALSYDESHDYFPEKAQADFSEGFSVEYFLNYKVVTLTRSGEQYVLVQRGTPRPEHNFPNLGTSGGVYVEVPIERAAVLSNAYFHYFELLGERRSMVVTTKHDYLNEPCLLKMADEDGILDGVTDRDIASNNVFATNNVDVIFRWSGSRDDELSNNPELPPAVKVDTGAEVTAAGMMEWIEFVSLFFNREREASRRVTEMKSRYDCIVSVVRQQPQVRVLYSSFSYSSSNSYVTCSFYISSWHRQMINDVGGEVIGAYPGYDSTGPCNMSAFREHAETADVWLYRSNNFQEGRYGSTWAVMWNISAEVRDVAPFRNGRTFDPNGNHFRDFWASRIV…
Alveolata_EP00419_Tripos_fusus	XSSSGASVCGLGSFQKCRRQPLRIVSRMLASSSGLILCMLVAACSAEGPRNIVCGGCCAVPYNASHDYFPNKVTPDFSKGFSVKYYPSYKVVTIQRTQEQYVLFQRGTPQPEFNFGDLKGAFITVPIERAAVLSNAYFNYFELLGERRSIVVTTKHDYLNEPCLLKMVGEDGMLDGVTNRDLVSNNVFVKNKVNVIFRWSGSRDDELNTHNPAMPPAVRVDTGAETTAAGMMEWIKYVSLFFNREREASRMVTEMKSRYDCIVAYVRPQPRVRVLYSSFSYSSSSSQVRCSFSISAWHKRMIEDVGGEVIGAYPNYLSSGPCNMTAFREHADTADVWLYKSNNFQEGRYGSKWAVKWNISGEVANIKPFLNGRTFDPNGNHFRDFWASRIVQLDVELED…
Alveolata_EP00420_Gonyaulax_spinifera	XQDIQAHGLDQPHLRTPAPCPRSTMSRLVRAGVAAVLLAVQPAYAGECLEEFSKGTDYFPADVKSSLTPRKDLSSIQAVVQTANLFEIAYGSYFKVILEHMSKEQYVLVQCGAPIPTEAEINAVQGLPNQYTRKSFTIPLGEVATESTVQLSFLENLGLMDRVRFVSKYAVGACWQKAKECNGGYEGAYGQAAGLAAQNEQVNATFTDCSSASCTANKAKAKYIHFSASQDPSPLAGAEHAKFLAMFFNKESEAKAMFDRTLQEYNALVKTPATNAPRVAWIEKSGWGTVAFKISMAGYKTRFVTDIGGANVDAAAISSNLGANVTTSDIVPGNSLAGKKMELAISGYATEQEASDAFFAALSNVDVVIDETYDSKPKDYTFSTFLTKFKLQQTSTLPF…
Alveolata_EP00421_Protoceratium_reticulatum	XNSPRAQTAEARVMASLRAVCGTALALLTLQRALATSECLETFSSQVDYFGFRVSVAARDSLSTDQAVVQQASLFDLAYGTFFKVLTEHVSREQYVLVQCGAQNPTATEVDAVQALPGGYVRKNFTIPLRQVATASTVQLSFLEELGVADRVRFVSAYAVGSCWQKALGCAGSLNSGGQFGNATLRAEQEAQVEAIFSDCSXSPCTAXSXPQYVXFSASQDPGPLHTAEHVKFLAAFXNKEREADAMFTRTVQAYNSLTTSLGAGAKRLAWIEKSSWGTPAFKISLAGYKTRFVSDAGGLNIDPSAINASVGGRLVASEIVPGVLLSGQTLSLPEASFANATEAARAFTAALADVDVVIDETYVGTPASYDFAAFLANFGLNESSXLPFISNRKVFRVD…
Alveolata_EP00426_Karenia_brevis	MAVQKHVAFLVLAICPQLLLAGDCPAGAKPFPPQLSGKGKVNYANLFEIDYYGTYKVISFSPSLATYKSYHPTKAGEPIPPIVLYQCGTTKPSFGDSGVMTSEARFFEIPIQKATLAWGGALPFFEMLGVTEFIHAIDMTYISAPCTQLMEVCEPGIHMNEHAHQIPQCMPGASVKVSTCPAGAKPFPPHLSGKGKVNYANLFDITYYDTYKVINFSPSLATYKSYHPTKAGKPIPPIVLYQCGTTKPSYGDAGVMTSEARFFEIPIQKATLAWGGALPFFEMLGVTEFIHAIDMTYISAPCAQLMEVCEPGIHMKGGSAEMKAHHNYMTASNGSVVFTDSFGTGFSDSKWDVEFMVSVDPGTLNRADWVNFVAAFFNEEEQGAQIFSTISSDYNALKS…
Alveolata_EP00427_Karlodinium_veneficum	XLAQSQRTPGFDIFLLCYSMSKLSCLLVLAAVVNQVNGATRSLSERIAAGECNSIAPVTGETYFPTASQSHSDQISAHLFDIYYAQTFKVVVSHLAKEQYVLTQCGQTAPINSAXDAVHSSLVDNTYTRKHFTVPLQSAIAAGTVHAGFLDNIEVQDRIRKVDSYSSAGCWQKLMGCGGTLTGTWTNATLRAMEMDAVDAVFLDCESTGCSNVHSQANGIHAAASQDPSPLKSAEYLKFFGAFFNKEPQANTVYQTVQTSYNLATVSTSAKKIVAWVSHDSWSGEKFVVSTAQYKKDMVDDAGGINFNADLLVASMPSGGVVVSGSSHEIPLTAFNGSRANASSYLLAALANVDVVIDETYASDPNTYTYATFQSFFPLESGSTAPNFMQQQRVLRVDR…
Alveolata_EP00428_Durinskia_baltica	MMAYHRSLALGXIAACSAGAAAMQVPTLDERIALGECSTEPAAEVGSYFPMNVQASSEYELAQLFDIVYTDTYKVVISRLAKEQYVLTQCGQAKPTDAAVNVIAPLESGYQRKHFDIPLRNAAAGSTVHLAFLDILDVDDRIAYVDANAVGACWQKAITCGSALESSYGNMTLRTKQVESVDAFFMSCDWTGNCDPVRSQVNAVHVPSAQDPSPXKTAEYIKFFAAFFNKEPRAIQHFSNVNXSYHAVAEAAGATKPVVAWIQWLDWSKAYEVSLAAYKILMIADAGGANFNAEAALDGLAGLETTTTQSGTTYSIKIDAYNTSAEDVSFEAVRGRAAAALMQRLAAVDVVVDETYVSDPRSXGFDEFKXTFHLTGAEEYAFLTSSRVARFDSTLGSSP…
Alveolata_EP00429_Kryptoperidinium_foliaceum	MMKPSCIALFLSTLYSSSTANESGCIAEVDESKDYFPDKVAPENSLHWSVEYYKTYKVVTNEAASEKYILYQCGTQPPSLDGEFAGSYAVPLDEAGVLFTTQLPFLEILGARGKIGAFLGSASWVSSPCVSDLLDEGLIEEVPDPYNVTMIDSQSLERPSFVGHVGGTELNKEIRISVSEEDENLAAFEWIKFYSLFFNLEAKANEIFDATKSRYNCAEENAALLACDNEKRPVVLWGSYSTYCGGWDVATCPNYYCEFAENCQADILHSEDQGSYYSELCYRNYMTTEEFVAFGKDADIWIYPSPDFDNAFADFGDVLSDFVSVQNEQVYDTEGSGANTWFEQRLSEPDVVLQDFCNVVGRENLSVPTPHERSWFRNVFTESVGSLGQCEDPEAPLVP…
Alveolata_EP00432_Prorocentrum_cordatum	MSSKAVATLALAAGAFVGVGAATLSLDERVAAGECAGTAVERESFFDSAIQLTDLPSSSVAQAEDLSDLXSLGYTRSAVELLIDYGANFKVLTDEISKEQYILTQCGTDAPSDDEVDAVKARPDSSYSRKSFTIPVQSVVATGTTQLAFIQALGLEDRVHKVTGYAVGACWQKGANECEAELEGSWGGNATLRANQLDAAELVLXECSSYQPVECSSVNALNNGVHFASTTSSAGNLHAAEYIKWLAAFFNKEEEAKSXFNDAMSLYVDAKSANGAGQKVAWVSYEAAGXWNAERFTLSLAIYKQELVTAAAGANIDGDAVHAEVGGIMTKFVDAAGNPSFQLETSHYNGSKADTAAALLEALSSQGVNVLIDETYQXDTASYTIDTFLSNFGLASTSL…
Alveolata_EP00434_Breviolum_minutum	MMLLWLVLTTWFPTGFASCPANAAPFTKPSDIGDAEVVRYANLFDIKYHETYKVIQYNPTLAKYQNSWQNPSMRGQKIRDIVLYQCGTTPPTSSFNDVPEDALFFSVPVEKVALGWGGTLHFWELLSVTESIQTIDMSYITSPCTQLLEVCTPGIHEKIASYGFLSEDWNNATKEAEVIFSSSFGEGNTNSSVKDVVWDVSLDSGLMARAEWIRFAATFFNLEKEAGRIFSNIESDYMALKAEGSRIATEQAKRPQVAWVSWSGAGCPDGTPECDGIAVGTWVPTAAGWCPCGSSYQFRNSHYLRDVVQDAGGRLLTMPAQEATGCEFLTNTDGSQTYRCDASVAKDHVLELLGNADVIMDSTSSPLGYLQAYTLDDFISSYQVPADMQLKAMTGAKVF…
Alveolata_EP00435_Cladocopium_sp_Y103	MSQRKAVYAARFLRPPSWTKRLLLREKPRDLTGPFENPVRRWVRLREKVLASAAPCPPNAAPFIRSDDGIQVQYANVFEVHYYQTYKVIKYNPTQSTLKSTWPNPSMVGKTPPDLVLYECGTTQPTTSFNDVSADAHFFSVPIERASLPLTQTLHFFELLSLTENIHAIDMRYISSPCAQLLEECTPGIHAPHDGSAWQNLALGSQAVFTDSWGYGATNSSIDAVFDASVDSGILPRAEWIRFLALFFNLEDVAGRVFNTIQGEYRAMKAEATRLRTEASSSVPSVAWVTWQGCSDSACDAVTPGTWVMKADGNWCRCGSFYRFLNSHFRRDITQDAGARLLPMPGQAGANCSFLTNSDGSQTYECNADGLDHYLEHLKEADVIMDETYVANHGAYSLD…
Alveolata_EP00436_Durusdinium_trenchii	KTLSRWPATTMRAMQAALLLLVGTLALADPCPPNAAPFVRPEGITDGETVQFANAFTVTYYSTYKVIKYNAGLTTLRSGWPNPALRGQAPPDLVLYECGTTQPTTSFNDVSEDAWFFSVPISKLAFYGTNPVHFFELLSVTETIILHDLTYTGSPCLQLLEVCTPGLHASSSSSDWVPLAMDADAVFTDAWGGGASNTTKDVVFAMSVDSGILPRAEWIRFVALFFNLEVTAGEIFRKVLGDYRALQSEASRLGAARATGVPSVAWITHQGCSDVVCDGVTPGSWRQKADGNWCRCGMFYLFSNSLFKRDITQDAGARLLPMPGQAADGCTLTTNSDGSGTYECNQDGLEHYLQHLASADVIIDETYRLNHADYTLDDFVSSFSLGSSTVTLKAREAQA…
Alveolata_EP00437_Effrenium_voratum	ADPCPPNAAPFIRPEGITDGETVQFANAFTVTYYSTYKVIKYNAALTELRSGWPNPALRGQAPPDLVLYECGTTQPTTSFNDVSEDAWFFSVPISKLAFYGTNPVHFFEMLSVTEAIILHDLTYTGSPCMQLLEVCTPGLHASSSSSDWVPLAMDADAVFTDAWGGGASNTTKDVVFAMSVDSGILPRAEWIRFVALFFNLEVTAGEIFRKVVADYRSLQSEADRLAAARVTGVPSVAWVTHQGCSDVVCDGVTPGSWRQKADGNWCRCGMFYLFSNSLFKRDITQDAGARLLPMPGQAADGCTLTTNSDGSGTYECNQDGLEHYLQHLASADVIIDETYRLNHADYTLDDFVSSFSLGGSSVTLKAREAQAVYRVDGSVSDPNPWTGHVGSGWFEQMP…
Alveolata_EP00438_Fugacium_kawagutii	MRAVLLLLATAVADPCPPNAAAFTRPAGITDNMRVQYSNIFSVIYHENYKVVKYDPTQSVLKWGWPNSAMVGQAPPDLVLYECGTTKPTTAFNDVKADAHFISIPPERVSLAGTQTFHVFELLSVTEAIHLVDLRYASSPCLQLLEECTPGIHAAPGTPAWETAVQDAQVTFSDSWGNGASNTTRDAVFDASVDGGILHRVEWLKFVALFFNKEAGVKSWKGPVVTGAQIFDQISADVLALEAEAARLRAATEENVPSVAWVASQACSAPECDAVTPGSWVQKANGNWCRCGSFYLIYNSLYRRDLTTNAGARLLPLPGQAGEHCTLTTNSDGSGTYECTSENLQHFLQLLGGADLIIDETYVPNHGAYVLDDFVRNFGLDDANAPSLKARDAGAVYRI…
Alveolata_EP00439_Symbiodinium_sp_Y106	MTDHAVGGRRPQMNPSESASYVEAQRLDEDQKPLLAKGLDKWEGSGFVWSFSVLGPGLLVCLADTDAGCLLVAGQSGSRWGYALLPLQVFLIPVLFMAQDLTVRLGVCTRQGHSACIRDHFGRGWCWFTTALLIVECIIAMVSEMSGVAAVGRLWGLSNAVAVILAAVVILAAVVGLRYRQIEALGIAFGLCELVFVFTMFWYHPAPAEVFKGSFTGTADPEYLKLISANIGAVIMPWMIYFQQSAVVARRMTTGHELSEERTGTLIGSFLTQLIMIGALVTLAAAHSVSRDLRSTQALRALGLQMVTSFQNYRKMVNSRADQHFAQSLKTLSRWPATTMRAMQAALLLLVGTLALADPCPPNAAPFVRPEGITDGETVQFANAFTVTYYSTYKVIKYN…
Alveolata_EP00441_Pelagodinium_beii	QDIWVLDRAFGLFAHSSSLDHQAMAAALKIWTALGLLATVRVESALTLSERAELGECEDLSIYEIGTDYFPDTIRVGGLPSSQVRQAESEVQAASLIDVAYGSNFKILTEHLSKEQYVLTQCGTADPSEDDLEAIAPLEDGYQRKHFTIPLQSVIAASTVTAAFLERLGVEDRVTHVDSYSTAPCWQKLLACDASLESAWGGNTTLREEQLNSADAVFMDCSGDCADLRSRPNAVHFSATKDNGVLHSAEYIKFMAPFFNLEHLASADFDSRITAYTLLSSGLPSSLVIAWISSSDYDSAFVLSQATFKMQLSEAVGGTNVNASAVQDACGADMTSSDAVWGNPNAGMNYKLPWNGDKAGAAKKFTDSLADVDIVVDETYAPDPTSYSLETFLSTFGLG…
Alveolata_EP00442_Polarella_glacialis	XFKSSLSFKRSPVRPALGGFDAMARIAASVASALALLLPGVSAAVPGSVWSVSDRVAAGECAGAALTSASETSFLDDARVGPFFQSAAVLSAAADGITGADLISIAYGQHFKVLTEKMSKEQYVLTQCGMAQPTVEEVNKVAALPDGYQRKNFTIPLQRVATDSTVHLGFLSALGLQDRVAFMSSYATGPCWQKAAACGAELAAGGAWGNETKRALQLSAIEAVFMDCGVSDCXNVNSQGNGVHISASQDSGPLRQAEHLKFXAAFFNKEKEASAAFSTTLAAYAYAAALSATLTKKPVVAWISHSTYMEDAFVLSAXXYKEXMVKDAGGTAKDGEALQAALGXQLKSSLAVSSNPAAGKTYTLNITAFASRAEAAAAFFQGLGDVDVVIDEVYASDPR…
Alveolata_EP00443_Scrippsiella_trochoidea	XSAFSAGSPQRSSAQFLTRGPSVLSVARSMTTRQLLAAAAAFAAATARPSLAATVSVAALSERIAAEECWDTEISDSQTFYPLGVQVHSDPDTADLFDIKYSDTFKVVISNIAKEQYVLTQCGQTEPTTEQVDEVAALESGYIRKHFSVPIQTSMASTTVLLGFLDALGVQDRVNYVSQYAVASCWQQAAGCGALVESNATLLTGQQEGVDVVFMDCGIDCSNVNSMANGVHVPTTQEDGMLATAEYIKYIGAFFNKEPQANELFAATKTAYNQAASGHTTTPVVVWISYTAYGGPNWDQKTLTISQASYKLTLVEHAGGANFDAETNLANVPGVNVSDAVAGNPAAGKTYSFFISSFNGSASNTEADVMANATAYFTAALATADVVIDETYAWNPSAY…
Alveolata_EP00444_Apocalathium_aciculiferum	XRAAFAAALAASRGAFAVVQDTARISAGECSTTIPAGSQTYFPAPKQVHADAMLAKLFTVTYAPTFKVLTDSLSKEQYVLTQCGQVQPSVAAVNAVEVLKTGYIRKYFGVPVQSSAAMSTVLLAFIDSLGVQDRVKFVDSYATAPCWQKALACDAKMETSYGNVTLHAEQLAGVDVVFMSCGSDCTNVNTQKNGVNVPVTQEAGPVESAEYIKYIAAFFNLEPKANELFAATQTSYAQASSGKSAMPPLVAWITYNAKSDWSAESFVVSQASYKTMMVTNVGATNLNASTALAGIAGLQVTDAVTGNPASGKTYTIPTNDDKDAAAKAFFKALEGVDVIVDEVYAPDPTTYNFTSFLSTYGLTSSSDLKFVKNKMVLRIDRTMGEAMKSLDWYESRIAK…
Alveolata_EP00445_Apocalathium_hangoei	XPPQRALPTIMSCKNMLRAAFAAALAASRGAFAVVQDTARIAAGECSATIPAGSQTYFPAQKQVHADAMLAKLFTVTYAPTFKVLTDSLSKEQYVLTQCGQVQPSAAAVNAVEVLKTGYIRKHFGVPVQSSAAMSTVLLAFIDSLGVQDRVKFVDSYATAPCWQKALACDAEMEPSYGNVTLHAEQLAGVDVVFMSCGSDCTNVNTQKNGVNVPVTQEAGPVESAEYIKYIAAFFNLEPKANELFAATQTSYAQASSGKSATPPLVAWITYNAKSAWSAESFEVSQASYKTMMVTNVGATNFNASTALAGIAGLQVKDAVTGKPASGKTYTIPTNDDKAAAAEAFFKALEGVDVIVDEVYAPDPTTYNFASFLSTYGLTSSSDLKFVKNKMVLRIDRTM…
Alveolata_EP00448_Togula_jolla	XNAYVELRGAQAGSGPVVIPLAETSLRVSPCSMMHVGGSQTRRTVLLLVASTLLEAGSAXGNAYVEXXLAQAGSGPVVIPLAETSLRVSPCSMMHVGGSQTRRTVLLLVASTLLEAGSALVMPTSNYVDGSCPEGYDAALHKSFDLFPHKSNAAEKFTSTVSADYSLLWDVSYHGSYKVINHTKTGYAVLYQCGTPQPLLSELPFTATEAEVQFVQVPVQRAAVDSTTYLPWMEMIGERDALVAYTSKFEYVTSPCLRKMKAGGMLPSGANRTVLESLNVQVTFASSWTTDVPNKYEITNIAPEENSVLKSAEYVELVGLFFNREAAATAAITHIVDAFMCAKKEAEAASAGASFRVLWTQFWDGAGDSGGWSVASCPDWYCEIVEAAGGHIITPAELN…
Alveolata_EP00449_Zooxanthella_nutricula	XLSQEVRGPTAIAIGRRLQPPQAMSALYSVVLGCFLSAMYSAWGAANIIGGGCCAYMYNESYDYFPDKAIVDFSAGFSVEYFPNYKVVTIPNRGERYVLFQKGTPEPDHGQFAQMGTEYIPIPIERAAVLSNAYFPYFELLGERRSMVVTTKYDYLNEPCLQKMALEDGGLDGVTNRDLASSNPFATNNVDVIFRWSGSRDDDLVTGANTTAGPLPPVVRVDTGAETTAAGFMEWIEYVSLFFNREREASRMVAEMKARYDCVVSHVSLQPVVRVLYSSFSYRSGEVKCSFSDSTWHRRMVTQAGGEVIGEYPGYDSSGPCNMTAFREHAETADVWLYKSNNFQEGRYGSTWSVMWNLSSEVADVAPYRNGRTFDPNGNHFRDFWSSRVVQLDVELEDL…
Alveolata_EP00450_Noctiluca_scintillans	MSVIRAALSLCIFVCFSEAAVRDLSARVDIQECAGESYDGVFFPLTTRFGSLPSAEVVDADPELDSSTPVSLAMDYGDNFKVLTDDMAMEQYVLTQCGTQTPSEAEIDAVKSKPSSVYVRKYFTVPLQVAVAMGTSQLHFLEELDVQDRVAYVSEYAVGPCWQMAESCGSQLESSFGNATVLVNQLDEAEAVFMDCSSTSPVDCSNVAARANGVHFKASQVAGALHAAEYVKFMAAFFNKEDVATEFFTTVRESYVSSLLTAQPFDPPVVAWISYQTWSNSLVLSQATYKMNIVTGAGGSSVNGDDVLSQVGNAMQESYAVPTDTSAGKTYTLPLSAFNGSLSEASQAFFAALSDVDAVVDETSTWPDNPKFYTFEDFLATYGLESNSTLKFIQEGMVF…
Alveolata_EP00451_Oxyrrhis_marina	LKVFFQGTFAGPIQVAFMRLSAVCIVATCATECIEAGAFKPGVSYFPEDKRVAFSGTDAHSSATLVDVHYGSHFKVVTSKQSQEQYVLTQCGAPQAEVAEVDALVPLASNWTRKFFDIPLKTPLTTSTAALTFLETLGVEDRVLLAPLYATGACWQKAHTCNASLEDGWSGNATLRQSQLDAADVVFMDCTSARDGDCSNVVSRANAVQYSGANEGGLLASAEHIKFFALFFNKEIEAISAFEDTVAHFNAAAPTATSTKPVVAWVSYQQWPDRFVMADAAYRRSIVQAAGGVAADGSGFHQSVAGWTEVQAVAGVASSGKTYSLALSAFNNSENCPSACSSAQLKSLAAAAFQPVLQSADVLIDETYEPDPHNYNLDSFKATFETDDLKALTKLSVLR…
Rhizaria_EP00455_Lapot_gusevi	MAPAKILLALVVCACLALTAAYEATCVPGKDYFPDKVPIEYQHIKDYTVQYFNTYKIVTNMYSNVTFLLYICGSVPTIPTPPTAGFKVFQLPLQNVASEQTVTLTFFEILGVQNTLKFAPLQYTTSPCIRKLGQQGKISEFEGDGTYNNATKHAQQMALVDAAFGWVYRSVDPKYISQSASGDITALHRAGWSLYVSTFYNLEGVALRFMRQTEDRFACQQNWLNSLNLPLAQRPKLAWVSTAYPSGWEFFNASYKVDFMRASGARVVDPAWRKVYTDIRDVWAVLADVDVVIDESYMANTFEKFLSNFQLFPNSTYKFVQNRAVYQIDKRQNPTGSLDWFESALAQPDVVLQDLMSILYPAQFPAGIPRRYLRAVYSGFNDTIVVPSLDSCPDPNAPL…
Rhizaria_EP00457_Paulinella_chromatophora	SNYASGPLANEIAGTKMLWCSWNGDWGGVDGWSCGKCPNYYCEYAQKLGFTFLDYTQMGISPAVHDAYASYLNDTQFLSLLQQAHLWVYSGNGFPNTFAAKNATLFNAGFDLSSATAKVKVLTTKLLGQNDWFEGRSIEPDVVLEDLLVSLLGDERIHHSHVWIGPRFNSTGGLTVEKRRPACANTSGPLIMQADNCSDMLGSASVSPSVSPSPDSYSSSPSVSVSPSVSPSPVSYSSSPTSSPSASVSRSHSVSPSNAPARNYVSGCVSSYNASKDYFPDKVQIQHSKMFSVEYFNNYKRVTVHDFDYSNVPFNLTYILYQCGTPNPNLTSAGAFAVPLTKVGATTTVILPFLELLGVRETIVAFFTSMSYVSSPCFKQLWQEGKVAEPYMTDYATYD…
Rhizaria_EP00464_Amorphochlora_amoebiformis	AKLPRFTAPSSFLSRWMFLVYVCTVIIKVGATTTSENSVNYQGPLRGHHVDTLHGQIHDNPEDTDNLPANHDRLGYINTPSPPSPTSYDDMRAYTSPPRQASSPLSTSNLLSHINLLNIDDMPVTNDHSEFWNVTYHGTFKEAWNVQTKQQYILYNNVTLAPPSSAYPSARFFQIPLQSVAVAETVAATFMEMLGLREVIRFMGLTYVTSGCLRVLGXQGAIEPFEGDPRFGANSTKRNIQIASVDAVIASAFDSQGATDSKFITYSATADPGTLHRAEWIEFLSLFFDKELEASLSFNGTVERYNCHRAGAQSEDRFLSGNKTVAWLAYSSFSKSFRVDTTAYKRQFTEDAGGIFFTPSLSSYSSASALAAVLGDVDVVIDQSYXXDLNMANLASFCS…
Rhizaria_EP00466_Bigelowiella_natans	MRFSCPAKVFLTSNTLPGKVLIGSCIQRVRSHQLHSAFSIMSFISLFASLLLTSIVNGNQIFQSLDLPRPVVLLQSDSAQASVDHSEFWNVTYFPTYKEVWNTFVGEHYILYQRNTTKPPTSLYPNTTKIFEIPLRSVAVDETVGLTFLELLGLRTTIKYVGSLDFITSGCIRAMVDQGVARTLECSFTGCNATLREMQIADVDAFIGGNSPNPNPKSFAFSSTADPGPLHRAEWIEFFALFFNLEYEASVLFDGTILPPAFVEDLIREIARAVGVLETDIRIISLQPGSVIIEVAIDFRGNDPFARAFSAFTRKVSVDSTAFFTPEFNSRYGFSFISVPAGGTSGCDTHILDTCGLDSDCKTSDDRCNFLQDETDNWCEGTCYDGDCCTLNGGKVAGF…
Rhizaria_EP00467_Chlorarachnion_reptans	XATCANVNATRVSRADACPIITASADVAQDWNVTYYETFKYVVNGRVNEQYVLHERGTDARPARQMFPNAKFFEIPLRSVAVDETSGLTFLELLGLRRTIKYIGSLQYITSGCIRALVDQGLAEPLQSAFGGNATLRAMQIASVDALIGGSSPNPDPKSFAFSSTADPGPLNRAEWIEFFALFFNKEYEASLLFNGTVARYNCHKRAAQRRRTNEVVAWIAEYDFLTPTQYIISTSAYKKQFTQDAGGVLFEPSTTTFTDKASFLSAIADVDVIIDEDFVQDTSMATLETFCTKYGVSPCDSSSSLKFMQTEXVWRIDGLKSNNATGGNDWFESSIPEPDVVLEDLXNALDPSINPSHNRTWLRNVNNNEAVVVXSATCANVNATRVSRADECSASGVV…
Rhizaria_EP00468_Gymnochlora_sp_CCMP2014	MVLGGVARMKCLLSMILLTAVNAQFAVVDHSEDWNVTYFDTYKQVFNLRVNEQYILYQNGTTPPDQSLYPGAKFFQIPLQTVAVDETVGLTFLELLGLRTTIKYIGSIQFITSGCIRSMIDQGVAQPLESRFGGNATLRAMQIAGVDALIGGNSPNPDPKSFAFSSTADPGTLHRAEWIEFFALFFNKEAEAGLLFNNTVFRYECHKQGVGLQKSNKVVAWIAEYDFRDPTEYIVSVADYKKQFVEDAGGVMFEPSQTVYTDQAAFLAALADVDVVIDEDYVFNSTQASLELFCSKYGISPCDASASPKFMQNGDVWRVDGLKSAPTGGHDWFESSIPEPDVVLEDLISMLNPDLQPFHTRTWFRNVFDGEVVVIEPPTCADIDAARPTRADECPVYHP…
Rhizaria_EP00469_Lotharella_globosa	RMRDDDCVSKEEKRPSCLRLPRWTAPSSFLARAKFLMFVMMVIHKTAVEAQATNDKRSPHEMMSPGGTTLPGSPGISGDFQTAPALLGGNNGDFPDNYLTSTPPLTPGIAATTATSPPPGSPPRLSEKTTNDHLHRGAVSWEQHHGEPKEQQTEQQKEQQKQQTEPQKQEQTYEKYQKQQQKYQKQQQKYPKYQKYHTPKPTTEEAPYATTSETSPTPNHDRRVSVSLQNDVGTPLSQVTNDHSTDWNVTYVSENGMSYKLAFNVRNGDHYVLYRNESLKPPTSMYPAAKFFKIPLTSIAVSETVTATFLELLGLQEKIKYMDLTYVTSGCLRALGQTGAIQNFESSFSGSNATLRQLQINDVDAVFDGSFRVSDPKFVSYSATADPGPLHRAEWIEFV…
Rhizaria_EP00472_Partenskyella_glossopodia	XFPRPTRSPRFTAPTSFMKRARFLVFLAMVVTKTSADSMAAEGNIGGKAARSPQLDMNEDLSDGYGASYIGNNFHSAADKPEETETLERSTTPNTEIPESAPTSLPKTSPQIQSTHKHSLSTHSTAHLQAAINTDVDHSQDWNATTVGNIRILWNVRHNQQYVLYPRDDDPPSDEFKLEHNISSDAVFLQTPLTSIAVDDTTVAHYVEALGARDTISYMDITYVTSGCLRTLHDSGNIKQLTSIWSNQTKFNEEVETVDAIITGYKNPLNVVHQNKTILFTPTAESEPLGRSEWILFLAFFFDDEEVERAVDVFSGIKERYLCHQYAAQFQSGTKKVIAWLDSTNYPSSTYTIKDASYLTQLTTDAGAIMMTGGSYNASDPNETDAFHAALMDVDVVVD…
Rhizaria_EP00475_Leptophrys_vorax	MSSKTQTPTVTVTPRWTMPLSFLSFGSVSRLRRHNKLGSGELLIFSFVTLLALLGNKASVSAASRSSGSFSGFLSSPDGTRACFCGVNGTYYNSQTGEAFNQSVDYFAPTGKVQANFSKIWSVSYHNYFKRIVVFLDGTFGQKAVIYGYICGAPKLSQAAKNTQFNDTADASIVYSIDVELPLQHIALYSTTFLPWVEYIGQRYSVVHVNADYSTFSPCVRAMFDAQLLTDVAQGSYTLLVLNHLATNGPRQLDAVFQNSFGWSGAYGFQAEVNKFANASNVVDVKMIPVSEIFEDTYIATAEWVEYMALFFNREIAAQNIALNIYKRFNCTAGIVKQLNYTKPKVLIASGGTYGYYQLHCPEWKCHMVQNAGGQIIEYDSSYNDTDFILNVVSQADVW…
Rhizaria_EP00490_Sorites_sp_Unknown	XERVAAGECIDSTAALGVMEQLYPSKISEPAVTSAQLIEIAYGNRFKVLTEKYSKEQYVLTQCGTSPPNNTEIDAVASGAGYQRKHFSIPLQRVTAASTTILSFLRRLGVEDRVAYVDGSSSHACWQKALSCGSKLESSWGGNLTKRQEQLNEVDVAFMDCGGDCSAINARSNAVHVPATLDNGNLHSAEXDCSAINARSNAVHVPATLDNGNLHSAEYIKFLAAFFNLEELALQSFSDTVASYTSKMSDGTSGPLVAWLSWNSWSNPPRYELSQAAYKLQLVTAAGGRNVDPTSLSGVTLEAIDATAGNPAAGKIYYINAGADRAAAAAQLLGALQDVAIVIDETYAQIPADYNFSSFLSTYYLTNTSTQKFITDKKVLRFDGLLSANLGWDWLESRV…
Stramenopiles_EP00510_Aplanochytrium_kerguelense	MAFSTNFQMHSDVEARRSPRWSAPASFSSIFQFRKFYLLVVIANVTLAFSNLKGAEAFTNVSPYIATADGRTCVENFDENVDYFENNKITDAEVTGIFTIEYHNFFKIVRQTDYFGGIETYVLYLCGTREPTAQELSQISGNVTTMVQIPPASYGVGSSSDIGFFQQLGALDTMVFQPSKFLTPKCIEGKHYEGSIGCFTTACVEEEWNGMGDCAPEFYFGGFGQNTITGPNNAGHAATYAYLQDTKLGQFNYIKFISTFLNRESIAQQVVQEMTATLNCYQSEHTSTGKNVLILTNYDDQTKTYSIAKTGLYQENIIETIFGENLVLETDLAVSNPATKEDIIAGVSSENQDIDVIILQLPAAAEQAFSNGPDFEDTDFTELIAGITTAQGSAPVVYD…
Stramenopiles_EP00511_Aplanochytrium_stocchinoi	LERSCIENFDSNTDYFAGLSDVGGQNSDFAITYHKSYKIVTARDPFLADSKYLLVQCGAPVPSAQEHGITGEFQTIEIPPVSYGVQSHTALSFFHNLGALDGFKFNPTAFDIPSCVNGKLLEGSGFCDATCIQNTWASMDECAVDILFDDGYSQVSPIAGKATVRVSEFNSKTVSDQFEWITYVSAFLNREAIAQDTIAAFNNRFSCLKSGVNAGGANFLFITFFSTTDKKFYLGSCDNYYCDYVTQLGGNTLEVGDGFSSLSAQEIADGLQSQGKAVDHIIVHWYAERSEGFITGPDFGPDKTLTELIQLIEGNAAQSGTPLSVYDLGDYNSWFYFQKAAPELYLHDLIKITDNGKAQAGMDFFFLDQYYPTNLNAAQTASTDLFGDTCSCPSHVLEN…
Stramenopiles_EP00512_Aurantiochytrium_limacinum	XRLPALAHAGGFGDTLDNTISGEYKMGVSMMNENQKAPRWTFPVHFASYKVLRVYLMAMVLVVLGDLTNAKNYFANREIRSCVCDGDYDANTDYFPTKVYPELSAYWNVTYHKNYKVVTDSQGVTTYLYLCGTPAPDVETNETTQVVSIPVKAVGVDSSTNFAFFEYINQRTSLMYYVSSWGYITDDCLIELYEAGELYDSTTISEANQDVDFVFYSSSYTSFDTSIPHYYTMASSEDDPLASFEWIKLFSLFFNREQAAQDVYDAVTARYNCTVDEVDDQIASEEASNGKTKMAAFSIDRVSNYTTQYVSPITSDDCSELTNDTIVSQYYIRESGTVDYELMMAAGAELTTELYTMGAANGNNLDNITLGQLLTAAADAEVFLYEAFFEYIDPKCRDR…
Stramenopiles_EP00513_Hondaea_fermentalgiana	MGLGQTTTGAGKMPRHSFPVHFARYEVLRVYLMMMVLVVLGDMANAQYYSTSTTRACVCDSYDENVDYFPNKVEPSSDEGWSVEYFNSYKKVTDSTGNVTYLYLCGTPEPDVGSDEGAAVISIPVQRVSTSSSTNFAYFELLNQRDNLALYESYFGYVTGGCMIQAFADGLMLDLTNSANAAPVDVRFLSAYDASSEVPVIVAKATSASTPLLGAEWIKFFSLFFNREEAANDIYSRIDARYECSAAEAAAAPETPVLAAFQIDATGSWSTAVDEDCTDLDNSTIVSSYAIREEGTIDYELMIDAGATMAFTLDTLTAANGGNSNNITLGMILEAAADADVILFESTFYSMKSDGCREKVKELFEQTAAGAAGNVYDYGKLISSDGGTSWFEGKSTQPD…
Stramenopiles_EP00514_Thraustochytrium_sp_LLF1b	XAAAAAAEAAAAAAAAEVSKGREEKKEKKMTKLSVPMKNSVRGPRATAPVHFAKFSVFRWWFVALVLGVIVDTVQAKDYFSNPVRRSCVCGNYKSNTDYFEHKVFPDDAKFWDVKYKKSYKILTDKQHNRRTFLYLCGTPVPGSAEGVKSGDQVVEIPIKRASVDSSTMFPYFEYIGQRTSITHGSTYATSPCMQKHVRNKNVDDGPLGDSDVDFAFVGKYSWDNYAKGDASYYNKPVFVLDAANEAKALGQLEYTKLVSLFFNREEAAKDINTYVEKRMICHKKAVKNKKKMKVAIVSLLQISGNTNCNKFTKNTMVSVRKCPHPNCDVLKATNAKLLTKFPKGSFSLKTFVKKARKADVLIIQANLANPGFYDPSNNWAYTPITGECLDQFNKAIKS…
Stramenopiles_EP00515_Schizochytrium_aggregatum	XATETEAAAATRARTALSAMAATSSRVVGKAGVAAPAASWPASFNALRVYRFFFLTVVLSILAPSARAEAAEAEAEFHSSRDLRECVCDGEFDAAKDYFPVKAYPNYSRDWNVTYFNNYKLVYDKFAKRNIYLVQCGTPAPEGITEDDLVIDIPVQRISVDSTTMFHYTGMLGQAGLLAHYDSYAAYVTQPCLIYLAENGDISDKSTAADDINPVDVKFVSYAGNPDATYGDNQVVVSASHEPSVLGRTEWVEFFSLFFNREYAATQIADAISARYTCTEKLIVEENANATKPTIIRGSVSTYNADPEVACASYDAFLNHTNGNVLVCPHSECILFESANLDLITKDLESSSMTTRELGELINTADIFILQGDQAGSYILEECKPFFQQFLNNLKPVNA…
Stramenopiles_EP00516_Thraustochytrida_sp_NY0313808BC1	MECTSLASPRVSFPVHFAPYRVFRMFMLSIGLFQVFGFAAGDKTYFADANVRSCVCDGEFDANKDYFPVKSSKNYSTLWDVEYHDNYKVINDKATGLKTYLVLCGTPNITNIEDDAQVIQIPIKRAGVDSTTMFHYFEYLNQRTSLKYYHSNGHVIVNPCMQYLANENALLSLPTKPNQTDIDVLFVSKYNYDNSKDSLRSLGKPIIVLDAVHELLPLGKAEWIEWVATFFNRELAAAEIVGHINDRYACHKEKIKDVTNKKAVMMLINAYGADFSNDPNCDTFATLPIMYTRCPHVLCTFASDAATDLLSSDNTTQDEFKNKFSDVDAIIYYGDFESGGFGMPASCKSRFDSFFTELDVGKRGEVYDVFKTVSSNSDGTDFFEGLNAMPDVFLLDMIS…
Stramenopiles_EP00517_Thraustochytrida_sp_NY07348D	MECTSLASPRVSFPVHFAPYRVFRMFMLSIGLFQVFGFAAGDKTYFADANVRSCVCDGEFDANKDYFPVKSSKNYSTLWDVEYHDNYKVINDKATGLKTYLVLCGTPNITNIEDDAQVIQIPIKRAGVDSTTMFHYFEYLNQRTSLKYYHSNGHVIVNPCMQYLANENALLSLPTKPNQTDIDVLFVSKYNYDNSKDSLRSLGKPIIVLDAVHELLPLGKAEWIEWVATFFNRELAAAEIVGHINDRYACHKEKIKDVTNKKAVMMLINAYGADFSNDPNCDTFATLPIMYTRCPHVLCTFASDAATDLLSSDNTTQDEFKNKFSDVDAIIYYGDFESGGFGMPASCKSRFDSFFTELDVGKRGEVYDVFKTVSSNSDGTDFFEGLNAMPDVFLLDMIS…
Stramenopiles_EP00518_Triparma_eleuthera	XDAGRVVVKEFALSLLAAFSALRGATADITCATDFVPGDEVDRYPDKVELLHYDSASIEYFPNFKIITGSTGKKTCVYKCGTTMPAEYLSGGANETYCDTIYTPQTGKVAIGSADQIAIMAQLGLLDDIVLAMTKGSDIANQCALDMIAAGTMLNTQADGSEYTNAWDFVPDTRHVDSQIELTLSSSPSENETLSKNPVDIVAWLDPTLLARPETMKLVAALLDQEFIANQVYNDHIARIECLSNNVKVMKSVYPESFGGKKVLWASYSTWGPGWDIATCTYNAGGLGEVGPFYCEAAKALDIDLLNSTEGSVSNYGATYMTDAEFEVFGKDADVWIYPAEFNKTAMDIQFPFLQNFKSYQDQKIFDNTLRGNDDYFETFPSMPSAFVEDMAAMVYDDM…
Stramenopiles_EP00519_Triparma_laevis	MAHIMAHIMDISRGMAALTQQGASKKGPKLLTIRHTTHIPSSALRFSHFIDALLGSSFHSCSFKPLLLHGATATNTCVTDFDADAGVDYYPTKVDFDYAGSLSITYHLNYKKLVFTSYGSSYTTCIVKCGTTLPSDVTGCDTTISPETNNMAISAGSQLPYIHSMGMLDNIKLIMVGTSSIQNSCVLDLISEGTILATDPAGDGYTWSSSMDTSHVESEIEFTLTPTYGDVSAVKNSIPFGEWNDPSFLGRPEWIKALGAITDQEFLALQIFAEQKDRIDCITDNVETIRENYPEDSSDVKVLWATRSDYVDTWNDISHXGXXXXXXXXXXXXXWNDISHEGWDVATCVKDTDSYGGVGPYYCEAATLLGMDLLNTTAGSVNAGGAIYMNDAEFEVYGK…
Stramenopiles_EP00521_Asterionellopsis_glacialis	XLDLIDEGRILNIVNTSDVDALKQLNTDDGKEPLIFRGPWSNVAMFLNQIITSESSESTNFGTFEWHKFYAAFFNLEAKANEQYKEARERYNCVEENAAIATTDSRKPVVLWAYYSTYSNGWDAAECPNYYCEYAQACSADILDSTGKGGSVGDPGYNLFNLTEILEFGKDADIWIYPSKDWNDIYAANKEVLDQFKSVQNQNVFDYLGSGEDAWWGERRAEADVLLQDFCSVVGTYGTKSAYHQKKFLRNVFTDMEGAPKPCEDTSAPLLPQSTTCVRSDTPDITTAAPTAAPDDSSAPDDSSAFKVGSSVIAVFALTLSLLSLSM
Stramenopiles_EP00522_Amphiprora_paludosa	XEQLNNRDKIRAFLTDPQYIWSPCFAADVEQGTIALLETREDGTPSLVGQNPPAVADMMAFAGKWDSLAFEQVVKVSENEEKTNAAIFEWVKFFSVFFNQEELANQVFDAAEYRFQCIKKSAAAAVSDAEKPTLLWGRYSDYCGGWDVGECDNYYCEFADVCNVNILSSSEGSNTNASNLCGGPFMTTEEFVAFGKDADYWFIPDTTWNVSQTLFGDELAQFKSVMNQQVYDYQGQGQNAWFERRLATYYDVADDMCSVVGSRQESGLQLERRTFWRNVMTETVPPDGADAECTVAAAANILADTENDCAMAMPESDDDDDDSSASWVSSLGSVILMVAASAGMMIMME
Stramenopiles_EP00523_Amphiprora_sp_CCMP467	XVSLFSSSITTAIDLNLQADDGCVETYLDNVDYFPQKVXIQESQEWTIEYENSYKIIHTHGGKDNGGDTYILYQCGTPQPLMEPSVMNVSRYVSVPVSGIALSDTTLIPHMEQLNQIGKSFXGWVATWSGSVPSIHNACIHREIELGTMAVLGPNEFEDDGFTVKVDNLNDPELQAAFKQAIGGDDSVYFGSGYGQNDVPIRTYDEQTSKALFEWNKFFAAFLNMEAESNALVDASFERFQCYSDEAAEVAALTDNGVRPKIAWALSPRDGVFDIAQPDQYYGRYAELCSADLLVRDGTDGTVDIGSWTTRKYYETDAFFDYLKDADAFVYAGYNWEEVYSLHKDRFDQMPSVINNRVYDILGVQDIWFETRLGEPEVLLQDMCAVAGHTSQLTQPKRN…
Stramenopiles_EP00524_Amphora_coffeiformis	MKLSASAFLVFLATAHGLEDRGCVDVVEPGMDLFTDKVEPLYSEFWDVQYFDTYKIVTNKQYDLTYLLYQCGTEVPADQVDAGHEAILEIPLQDVAITVTPMITYMEQLGLRDEISTFLSDASFVASPCFAADIESGKVTSLDRGDETVAPSLVGMSPPEDTNMLTTFISGYEQXVESARPPFANTVVAVSESSEQTNNAIFEWVKFFAVFFNQEKVANEVFDAAESRYQCVANNAASALTDSENKPKLLWAYYSPFCGGWDVGECPNYYCEYATACAAEIMVSSEGTNEAAKEKCGAIYMTDDEFFAHAKDADFWFFPSLDWVITEEMFGDRMMEIKAYREQKVYDYMGRGNNAWFEQRFAEFYVVVEDVCHTLGVKPSLTGRSFWRDVFTESIPPSG…
Stramenopiles_EP00526_Cylindrotheca_closterium	IFCRGDVVFIPSVFVSEDGAALDEKTPLLRSNEALSREGTRLLPFLGMDPSNGVESYLGIEQEFFLVPRDHYYRRPDLQISGRTLMGKSAAKTQEMAHHYLAPLSTATSALACLQEIQDEAWSMGIPLKTRRREAGPNQFKLTCSSGKCATRIDQNLMVMQIIEEIAAKHGLAALLHEKPFDGIKGSSKYIHWSMTTQEGLNLLDPKAVLEESNNEDAFPVIMAAIISGLVEYGDLVRIAMSSPGNELHFGDREPTTVLACLGEDLAGSLQNYSTDWLASYKPSNRMLDLGVSEVLPFEVSLTNRNNTALFEYNGNGLEFRGLGSGQNVSRGQTALNTIVAGKFSEFADRIEAGETANEVAKKELKVIFDGDVMFGGNESSDIEAIEELSIEKHMSLLE…
Stramenopiles_EP00527_Entomoneis_sp_CCMP2396	MARSLLLAALLPVAFADDGCLHNNAMGDGVDHFTHKVEPIHSKNWDIAYFDTYKIITNKHLEQSYLLYLCGSEIPAGVNTDDYAATIEIPLKQVGLTQTPMVTYMEQLGARDKIAAFLTDEQYVWSPCFADRIEEGDVALLADRETDQTPVTFTGANAPDIANFVAFASQFDDPPFQDVVKVSESSEKSNAAIFEWVKFYSAFFNLEEVANDVVEAADFRFECIKEKTGLFATDSPTKPKVLWAYYSHYCGGWDVGECPNYYCEFAEACSVDILSSSEGSNAAAEALCFAKYMTTEEFVEFGKDADYWFYPNTNWNLTLTDFGDELASFKSVQDKAVFDYQGMGPNAWYERRLAQFYDAVDDMCIIVGTRPAGMLERLHFWRSVLDEDIPLSGSEATCT…
Stramenopiles_EP00528_Fragilariopsis_cylindrus	MMFQLTSAFLLALSSSIDTVSAQQETVIGVNNLINGACAVDYDPNDNVDYFPIKYRKPSIESYGNIDIFGNKFVPHESTDFLNIEYHDNYKIVTNSHQQPPKTYLLYQCGTEIPDIVTNGDFAFDLVVSVPHQGGLALTQTPQIPYIELLGLREEVIAYVGDPQYVTSPCMSYMMTGAGDDDQIQVVYDSNITIMEGLTDTFRTEHPNTIMVSGPTNNVVGDRVIVASATQERTNVATFDWIAFYASFYNLEGESNRISTLMQESYDCISDVSTNIVKQQRNLENVGEEYHTPTIFWANFFTYDDLGWSVGDCPTWDANFYCEYAAHCDATILSRPEGVGFNRTYGGSPTVYWYISDEEALEMGKNADIFIYTGGDWDSVYKSHSSMLDQFQAVQNKQV…
Stramenopiles_EP00529_Nitzschia_sp_RCC80	XPPADEVDSGKHHLVIEVPHKGGLALTSTXQIPPIELLGLREEVIGYLDDSSFXTSPCINAMIESXXTEVVWXGWGSPDQAPAVEEWLAANPDAIILGGPFGDPTAPNVLSISASQERTNVATFDWLAVYAALYNLEGMSNLISAEAQEDYDCSAGNARAIADQRRTLQGEEFXNVATFDWLAVYAALYNLEGTSNLISAEAQEDYDCSGGNARAIADQRRTLQGEEFTRPVLLWASYFDGYNWSVAECPTWDSTYYCEYAAHCNADILSRPEGVGDDSTGFAYLXDEEFLEFGKDADAFIFTAFXWDSLYEEKKDMLDQFKSVQNQKVFDVLGQGSGAWFEQRLAEYDIVGLDVCHAVGNVDPFGPPHTPRYIRNVFTDPIGEGLTQCNFPQELSEPF…
Stramenopiles_EP00530_Phaeodactylum_tricornutum	MMKFSFAATTFLGVVAVIGTVHADEPPACLTSTADLSVDIFTDKVEPLFSQGWNVTYHNTYKIANNLFDNTTYLLYQCGSTPPADVVDNGNFNAVLEIPLSNVGLSQTPHIGFMEQLELVDEIAAFLTDTDFISSPCFLDEIAAGNVLTLVEPSEGVDAPATGNTALSAGTVAFVASFTQVPFDNTVNIQEYSELTNVAVFEWVKFFSVFFNKEHTANQVVEAAESRFDCVAQNAGAVQADNMPVKPVVLWAYYSDFCGGWDVAECPNYYCEFANACGAEIISSTEGNTTVCGAPYMTTEELVELGKDADHWIYPSSNWDTASETFGEQLQNMKAVQDQQVFDYQASGENAWFEQRYAEYYNVLADFCAVVGTTQPLTGRSWFRNVFTEPVGSLPDCSP…
Stramenopiles_EP00532_Pseudo-nitzschia_australis	MLRIASSALLLLQLSCLVSAQDSQSSVLTSNLLDGCVVDFEADADIDYFPTKYSKPIIKSYGDRDIFGEKFVPHNTTDFLDISYHKTYKIVTNLHQDPPKKYLLYQCGTEIPQDVVDAGSFDLVVPVPHKGGLALTETPQIPYVELLGLRDDIVAYIGNPKYVTSPCMGHMMGEEAVEGRGTSIEVVYNFSIQDELIDDFRERHPEAIIVSGPSNNVVGEQVVVSSATQERTNVATFDWIAFFAAFYNMEGESNRIVAQMKESYDCSSDVAKFMARESRDLAVDEDAPAPPPIADKKKEPTIMWANYFTYQDLQWSVGECPTWDTSYYCEYAKHCGATVLTRPAGVGMNMTWGSPTVYWYLNDEEMLAMGKDADILIFSGNDWDNIYELKKDTLDQMKA…
Stramenopiles_EP00533_Pseudo-nitzschia_delicatissima	IPQDVVDANDFELVVPVPHKGGIAVTETPQIPYIELLGLREQVIAYIGNPIYVTSPCMIHMLGEDATPGRGTSIEAIHDYNSTIQEANIQDFRERHPNALIVSGPSNNVGGEQVVVASATQERTNVATFDWIHFYAAFYNMEGEANRIATDMQDEYDCSSEVAADIVQQQRELPEENEEPVIFWANFIDWQNLGWSVAECPTWDTSYYCEYAKHCGASILTRPEGVGYNRTWGSPTVYWYLSDDEVLAMAKEADVFIYSGSDWDTTYAAKNATLGQFKSVQNKMVFDTLGQGISAWNEQRYAEYPVVGLDLCDVVGHTSKTGPQHERRWFRNVYTEPIGALPTCDVAGGEISQPFVPPTKECVRPQALPVDPLGEETSTLDDSSAVSSSMGGVLVAMIA…
Stramenopiles_EP00535_Pseudo-nitzschia_heimii	XGFTAAQSDNVLIGEDQDEASVLLGNLVDRCAIDYDPDADVDYFPTKYSKPTIKSYGDMDIFGEKFVPHNTTDFLEITYHKTYKIMTNKHQDPPKSYLLYQCGTQIPQDVVDAGDFDLVLPVPHKGGIALTQTPQIPYLEMLGLRQEVIAYIGNPIYVTSPCMSHMLGEDATPGRGTSIETFYDSNFTIQEANIQAFREQHPEAIIVSGPTNNVVGDQVVVASTTQERTNVATFDWIHFYATFFNMEGEANRIASEMQESYDCSSDVANDIAQQQRELPEDEEYKEPVIMWANYFTYQDLGWSVAECPTWDTTYYCEYAKHCGATVLSRPEGMGYNRTWGSPTVYWYLNDEEVLEMGKDADIFIFSGADWDSIYALKNETLDQFKAVQNKMVFDTLGQG…
Stramenopiles_EP00536_Pseudo-nitzschia_multiseries	MMLKITPAALLLMSGLAPAMGQEKAQSTVLESNLVDSCVVEFDADAEVDYFPTKYSKPLIKSYGDRDIFGEKFVPHNTTDFLDITYHNTYKIVTNLHQDPPKKYLLYQCGTTIPDDVDTDEFDLVVSVPHKGGLALTETPQIPYVELLGLREEVIAYIGDTYYVTSPCLSHMLGGESAPEHAIEAVHDYNSTIMEDLLEDFRERNPEAIIVSGPSNNVVGDQVVVSSATQERTNVATFDWISFFAAFYNMEGESNRIASEMQDSYDCSSDVAKSLAQPQRELPEEEEGPTVMWANYISWENLGWSVGDCPTWDHAYYCEYAQHCGATVLSRPEGVGYSKTWGSPTLYWYLSDEEVLAMGKDADVMIYSGSDWETVYESRKEILDQFKSVQNKQVFDTLG…
Stramenopiles_EP00537_Pseudo-nitzschia_pungens	DVLIYSGGDWEAMYESRKEIMDQMKAVQNKQVFDTLGQGASAWYEQRYAEYDVVGLDMCDVVGRAPTTGPKHVRRWFRNVFTEPIGSLGTCDVEGGEISQPYDPPQQECVRPVEPAVEVQEDEEEEELVGESDFQESLDSGASSLSFT
Stramenopiles_EP00538_Stauroneis_constricta	MKFINTAVAVAVAALVAMPLASANQQECVTTVDPMKDYFPDKVESIEASVWSMEYFNTYKVLTVDGMKYALYQCGTEPPTGDDFESVVPVPVTEVVLSSTTQIPYVEVFGERDTIVGGTGTFWDRAPECFVRGEDEGIIKTGLDASNATELIEMGIDPDTAVYIGTSPGVFKNHVRSRIWGEKTSEASSEWRKVYGALFNKEKEANEAFQNTLDSHACVEKNAAFLADDNFKTIVWGSWASFANGWDVAREGSYYYNELARICAADLLTGGTDGGGSISLFGRTYMTTEEFAAFAMNASAWIYPADDLEVYLNDTDVFSDAVKAIPAFQSGEVYDVQGTYNAWFNVRQLEADVLLEDFCAVAGTISADGAGYTRRWFRNVFDESIAEPKVCIDYDAPLV…
Stramenopiles_EP00539_Tryblionella_compressa	XNLLTCLEDGQFEIGVDYFPDKYIPTKYDPIFLPANQANLDDTTDYLEIDYFGYYKIVKNNFHNKSYLLYQCGAEPPQEEVNSGRHDLILPVPHKGGLAITQTPQIPPLELLGLREEIIAYIGDPQWVSSPCLRHRMDVDGSVEIVFDPEDPWNNDRTNELIAEFLQRNPEALIFTGPFSDGEGDRRIGAAASQERTNVATFDWIAMYAALYNLEGLSNQIAQETEDRYTCTSSNAQILSSDMAESERPTVLWANYFQGYNWSVAECRTWDESYYCEYAKHCGANIISRPEGLGFNDKSIGDFWYLNDEEMLALGKDAEIWIYPSNTWETVYESKKEILDQFKSVQNKQVYDTQGGGENMWYEQRLAEYDVVANDFCELVGLSNPYQVPRHTVKWFRNV…
Stramenopiles_EP00544_Staurosira_sp_CCMP2646	MKFSSFSIAAALFVVTAKAQSSEDDRGCISQVEEGKDYFPNKAIPKNATLFTIDYFDTYKVVENLATNSSFVLYQCGSEPPTDAVTKFTPQVIEIPVRNVGVEQTVTIPFLDTLGELDEIAIFMTDIQYVSSPCFLDRINDGDVLVAADLEGQTDLVSQAEGGNQDLQSLLQDMVAFVGPFSTTPFANPVPVSEYLETTNAAIYEWMLFYAAFFNKEDVGNQAVMAAADRYECVAENAARVQADFPEKPVVLWGSYSSYCGGWNFAKCPNFYCEIAEACSTELLFDDPNAGSLELCGGYIFKTLEEFIEFGKDADYWFYDNDNALDTIVEFGDELQSIKAFSNKQVFDYQGAGPNKWYEERFGSYYDLVQDYCGIVGTTRELQGQGWFRNVFTEPVGDG…
Stramenopiles_EP00545_Synedropsis_sp_CCMP1620	MKLFLAAATAAFLPLALGQGNLQGCVADGAFDATRDYFPDKVEATKSIFWDIEYFDTYKVLRNELQGETFVLYQCGTEPPADQMNAGHLHFIPVPLQDGVALSSTTHIPHLELLGLRTEIKAWIGYTSYISSPCMNELLLGDDIVVINDGSADEAGVNALKQSAGPSIVSFHNYRSAYPSTLFNVTISSFAETTNEAIYEWNKFFAVFFNLEKEANELFQESSGRYQCVAEEAVDIVDVIDKGVKPTVIWAAYTNYTGVDGWSVAQCPNYYCEYAEKCSAELINSRDGTIDYFGTTLFTTEAFVELAKDAEHWIYPAGNWEEAYGAYSDVLDTFKSVQEELVFDNLGSGPNAWFENRLAEYDVVLQDFCHVVGTADPLHERAWMRNVFTEEKGTPATTC…
Stramenopiles_EP00546_Thalassionema_frauenfeldii	XLFLASAAANLFDCVPEGEEFDENRDYFPDKVEVEDSQFWEIEYYNNYKVVRNEIARSNEEFVLYQCGTPKPTIEQLREEVGDDIDPTHILPVPLQDGISLSSTTHITLLELLGLRQEIKAWLGWSGGISSPCLKQLIADGEVVVIENTWEPDAVNSIKELVGPGIVSFHNSREAYGSDLLNVTVSAYKESYNKEIGEWIKFFAVFFNKELEANRLHSFASARYDCTADEAARNVATSDGVRPTLIWASWVDYDGTQGWSVGKSPTYYSEYAEECSADLITSRAGTIPFFDDWLFTTEDFVALAQEADHWIYTSFNWDTVKNLHADVLSGFKSVQNKEVFDTNGAGPNDWFEQRVAEYDVVLEDFCSVVGTADPLHQRVWLRNVFTETLYRNAVTTCDD…
Stramenopiles_EP00547_Thalassionema_nitzschioides	MVSFMPRSWTLFLALTVALMPTSIAELTENLKECVPDGEYDPDLDYFPDKVVVDDSKFWEIQYFNNFKLLRNEIEGEEFVLYQCGTPPPTAEDLAELGLSDIDALHEIPVPLQHGVTLGSTTHITLLELLGLRREIKAWIGYYYDGFISSPCLNQLIDDGETTVITDTSSQESIDALLETAGPSVVSFHNFRGGYSSSLYNVTMSAYKEAGNKAIAEWLKFFAVFYNKEKLSTMLHDFANARYDCTANEADRNVAASGGKRPTVLWASWTDYDGTQGWSVGKSGTYYAEYADDCSADLITSRAGTIPYFGDFLFTTRDFVELAKTADIWIYSNSFNWDTAKELHKNAISGFKSVQTGQVFDSNGGGSNAWFENRLAEYDVVLEDFCAVVGTASPGHKRI…
Stramenopiles_EP00548_Thalassiothrix_antarctica	MFGIRIHRSLLLVLGLASLSTTVEANLIGGCVPDGEYDATVDYFPDKVEVRASKFWEIDYFNNYKKVKNEIDGEIFILYQCGTPMPSFSGVDLTHIISIPLQDGIAMDTTTHIPYMELLGLRTEIKAWMGSSNFISSPCLKQMIDDDEVVLIPDTNDQAAVDSLKDVLGPNVVSFHNNRAKYPSELLNVTLGAYKEASNPEIFEWMKFMAAFFNVEAKANELFDAADSRYECTSNEAEIIAARSNLGDGVQPVVLWASWTSFDGTEGWQVGTCPNYYCEFAADCAADIITSRSGTIDFFGSLLLTTEAFVAEASEADYWIYPSFNWDSTFELHKDVLMNFKSVQNQQVFDNNGAGASAWFENRLAEYDLVLQDFCDVVGTADPRHERIWFRNVFTESQH…
Stramenopiles_EP00549_Striatella_unipunctata	TYLLHQCGSDPPQEEMDGRHQLVLPVPLQGGVVITSTSQIPHLEILGLRSHIKAFAGNPVSISSPCLLDRINDDHVDIIFDEQDPWNPPVDAYVEQHPDVVVIGGPFDDKTRANYFIXSESREKTNEGIFEWNKAYAALFNKEAESNAYFDEIVGRYDCISETAAAIATDDKSPVVLWAYYSAYQKGWDVANCPNYYCEYAAQCSVTMLEDPTGQSLNTLNDTEFMELAKDADIWIFPSLDWDDIYSANKDMLDQFAAVKNMEVYDYQVPGPHAWFEQRFAEFDAVMQDFCDVTGHISGVRSRVWFRNVFSEPVGNLGNCTADHVNDPLPTRASVCTLPSITSDATTTTTTKFSSVVTLLIIVGTLTMQLN
Stramenopiles_EP00550_Attheya_septentrionalis	XLLASALVGTTRAADTPGFVTPGAPATNLLECVESYDPDAGIDYFPDKIDIEYSEHWSISYHKTYKIITNKFGYTPADDNASSDDWSILLYQCGTPKPVDQLDGRHNAVISVPLQDDGVVLTSTVQISHFELLGKRNAIKAYRGSDAYISSPCLKDMIADNETTTFSSWVADDVKEWTENWIKANPNALVIDSPFASYRAENTAIISESQEKTNDGAFEWHKFYGALFNLEAQATETFEKYDDRFQCHASNAATVVQTEFNGEKPKVLWAYFSTYYGGWDIAICPNYYCDYAKHCSATLLDVDFDQGSVVTFEGGRKYMNDEEFLMHGKDAEVWVFPSNDWEATYELKKDTLDQFESVKNKKVYDYQLMSQNAWFEQRVVELDVVLQDFCDILDVVNPA…
Stramenopiles_EP00551_Chaetoceros_affinis	MKFSSSVTTSAIAVLSLIASASANTKRCLNTVEENVDYFPDKIVPRYSKQWDISYHNTYKILTNKAEGTSYLMYQCGTQPPVEEEGKHTLTFSVPLQDGVVLSSTTQIPQFEQLGLRRQIRAYIGSTFYISSPCLKTMINEKAIDVLAWNNATEVVAFQADHPETLIIRDSVVPGEANSFVISENDEDLNLEIYEWHKVVGALFNLEATATEQFDEAEARYLCNSDNAAIIAEQRRLEEKSDDGKPKVVWAYHSSWDPTNMYWDVARCEKPTEEDPEGNYNYYCQFAEQCSAELLHSNEGSIPNAWTDGDFHMTDEEFFEFAKDADYFIYTDNNWDTVYEMFKDDLDTFKSVQNQEVYDTAGSGANAWFEGRIAEFDIVLQDFCDVVGHYDDKMSPPHS…
Stramenopiles_EP00554_Chaetoceros_debilis	MKISQFTLALALFACTIGNVVAEGNTLACLNPDNVDYNKDYFPHKVQATHSELWDMKYFKTYKIFTNKKENTSFLLYQCGTEIPASEQGKHDGYHTVPLQDGIALSSTSDIPHVEQLGIRRQVKGWFSYHSYINSPCMSKLAEEPNSFIEVNADNQDQFFIDHPNVLVVKDGPTDSIPAANQIHLSTYKEEESKDIYEWHKVYGALFNLEKLANKQFDDSAQRFDCAADNATFLATKRRRLAAKPTIAWAYYSDPSSWGGSGEPHWDVGRCDEKNLYYCEFANICDADILHSNAGSIANPWAAGDFHMTTEEFVAFSKDADHWIYTGNNWNTVHDKFKTELDTFKSVQNNEVYDTSKSGSGTWFEQRIAEYDVVLQDFCEVVGNNDDSKIPHQRMYFRK…
Stramenopiles_EP00555_Chaetoceros_dichaeta	XNIIVSESSEGPNRAIYEWHKVYASLYNLEGEGNDQFEASTSRFACGEDNAEYLSTTVLNEQEKPVVLWGGYSGWYKAWVVATCDPRYNYYCEYADTCFSTLLHSSERMNLTEFLEFGKEADVWIYTEFNWDDVYAEFGSELDNLPSVKSEKVYDVLGSGTGPWFEQRIAEYDVVVQDFCQVVGHTTEESQEHERVYFRQVLPTGVEEIGSLGSCDISEIDLKFEARASNCAYINTNAEVEEPPVRLGPNDSTSNCVNPFVTVAPVTAPVAAPVATPVATPDLKSVGDTSSALSTTGVASLALYLGSLLIFHL
Stramenopiles_EP00556_Chaetoceros_neogracilis	MKISTTAIDIISAIALFNAKPTLANTKSCLDSDSVDYNNDYFPFKATPKYSKYWDISYHNTYKIMTNKATSTTFLMYQCGTVPPAEETGKHNMTFAVPLQTGLILSSSTQVPQLEQLGLRRQIKGYLEYIDSVSSPCIQTLYSDGAITNIGKDGIDLAAFKYYNPETLLLRGYVAGDDAFYINEANEGENLAIYEWHKVYGALFNLEETANAQFSEMEARFDCASNNAAMIAQEKIDSGVGKKTPTVVWASWSNYEEVYYGREAYWDVARCDEKNLYYCDFAQRCSAELLHSNNGSIENSYSPGDYHMTDEEFFEFAKDADHWIYTSYNWNTVFDNFKDNLTEFKSVQNEEVFDTYGKGSAVWFEQRIAEADIVLQDFCEVVGHYDDSEFSHERQYLRK…
Stramenopiles_EP00557_Chaetoceros_sp_GSL56	MNVMHSTVISFLLFFVVDIQANRNTLRCLDPTTVDYTKDYFPDKVQPKFSKHWDITYHKTYKILSNKFTGTSYALFQCGTVLPTDVAQRVTDTWSVPLQDGIAVTATTQLPQIEQLGLRRQVKGFLGDPQYVSSPCMNKLIEENILVAVNDDMLPSYAQTTNGIPKLQFLQENPEVAILRSSGAGNKTLNWSEFAEEGNIATYEWHKVMGALFNLEYLANEQFEESSSRYDCVSNNAELLLSESVEMSSKPTVLWAYKTWDGFWDVARCDDKYHYYCEYADACSSTLLHSNNGSVPVGSWEPDGFHMTLEEFVEYGKDADHWIIPSYINDLETDYADEWEQLSQFKSIQNGEVYDVQKSGGGPWFEQRLAEYDVVLQDFCEIVGLYDEQTSGRHERMYF…
Stramenopiles_EP00558_Chaetoceros_sp_UNC1202	XCFKTLRDEGLFVGISDLDQFLVEHPKAAVIQTSGNHSNVIHFSGRYEAESKDIYEWHKVFGALFNIENLANKQFYESAFRFDCAADNADYLLSQRRRTSEVEFKKXXXXXXXXXXXXXXXXEVEFKKAMETKPATRKTNNGVNRKLGEKPKVLWGSYTSYNDPPAWDTARCDIKNNYYCEFATECSAELLHTNDGTVDINNVPDDKHMSLEEFVEFGKDADYWIYPGFNWDATWNEFKDTLQQFKSVQNGEVYDVQKTQGTWFEHRIAEYDIVLQDFCEIVGANDDNKIPHNRMYLRKLLPEPEPMQLLDACPANVVDMPWQSRSSDCIYLRPDDSGEEDDNDKDKPTSSAAMRATTVATTAAAVIAVMI
Stramenopiles_EP00559_Dactyliosolen_fragilissimus	VLFPTLCLGSGNFRGCLQPDEVDNSGKTDYFPDKISPLYSKYWNITYHNTYKIVHNLHSDTKYLLYQCGTSIPALSHEYDLVVEVPLQDGVAVSSSTQIPQLEQLGVRRQIKASIGQLYTSSPCIQTMEGEGLIAMLNTTTLPQYLIDHPDLVVIKSYDEAGDRSFVVSEAQESDGKAIYEWHKVYGALFNSEKLANEQFDASVSRYDCASENAAFISRRAMETSKPTVLWGFKSNYENEEIVHVGWDVAECDPVRNYYCDYADRCEANLLHSSEGSTGHAPYGNLMTDEEFLTFAKEADIWIYTGFQSFSSLYEDNKSMLNQFKSVQNGEVYAVNQNGWFEQRLAEYDVVLQDFCDAVGHYDDLNFPHNRMWLSKVMPFDAPEPFQSFPECNTDEIDN…
Stramenopiles_EP00560_Eucampia_antarctica	MAYWTLMGLIPLWQGGSLSMAADSDKNSLGCLDPTKVDYSHDYFPEKAVLEYSDEWTITYNNTYKIICNKPKNVTYLLYQCGTEPPASEEGKHHLTLQVPLQNGVAVTSTTQIPPLEHLGVRRQIKAFISTYDDAVSAISSPCLNYLIDESVTDVVDSANLDTYLAANEGMVVFGGPFTNAALPNYMIISESSEKHPKDIYEWQKLFGALFNLEGLSNKVVAESVKRFDCATADAAAAVKAGSTNRTVAWAYYSDYSSGWSVATCDPTFNYYCTYAQHCNANLLHSNEGSIEQWGTKYMNDAEFVEFAKDADHLLYMSNNWNKTYTERKAVLDQLVSVQNKEVFDYMGSGPNAWFEQRISEYDVVLQDFCDVVDMTSSESKHKRQWFRHVFTEPIGSLG…
Stramenopiles_EP00561_Arcocellulus_cornucervis	XGVTLSLAIFLVGSAEATLESNPQDCISIADFDEDTDYFPAKFVPHNTTDLFEISYHKTYKVITNKFQDKSYLLYMCGTPPPADEIASGKHHLVLPVPHKGGIAITQTPQIAPPEMLGKRREITAYIGNPKYVSSPCLDYMADVEKSLQIIYFPEDPSNSTLIDAATAEYMQENPDAIIFAGPTGDRAERDRHMAFAASQERTAVATFDWIGVYSALFNLEGFANKIVAETEERYDCSARNAAALTADLPEEKKKTVLWAQWFDLSYLGVDHGWSVASCPTWDSAYNCEFAHHCGADIISRPEGLGTSYTWGSDTLYWYLTDEEFLEVGKDADLWIYPSKTYLDVYAKKKELMDQFKAVQDEEVYDTQGKGEHAWHEQRLAEYDVVALDMCALVGNENP…
Stramenopiles_EP00562_Extubocellulus_spinifer	VHRTSPSTAERSISMQLFTSILFSGVVVSSSLSSTYALETNPQECLPDFDASIDYFPDKFVPDXNDGSSXITYHKTYKIVTNKYHNKSYLLYQCGTKPPADEVDSGKHHLVLPIPHQGGLVITETPQIPPPELLGRRRDIRAYIGNPKFISSPCLKYMKDEFLLQVIFFPEDPWNATLIEEATAEYLEENPYAIVFTGPLDDSDGERQMGVAASQERTAVATFDWIGMYAALYNLEGMANQIVADTKARYECSASNAAALTTDLPAEDKATVLWAQYFDGYGWSVAECPTWDAAYYCEYAQHCGANLLSRPEGMGTSQDFGGSTLYWYLSDEELLELGKDAEYWIYASKTFQDVYEAKKELMDQFRAVQNRQVYDTQGQGEHAWHEQRLAEYDVVALDM…
Stramenopiles_EP00563_Minutocellus_polymorphus	SRISFINAGRSRRQMRLLRESIIWSYLSLTRVGSPTITQTPQIPPPELLGKRREITAYIGNPKCVSSPCLDYMADVEKSLQVIFFPEDSRNSTLVDAATAKYLQENPDAIIFAGPTGSKADADRHMAIAASQERTAVATFDWIGVFAALFNLEGMANEIVAETEGRYDCSARNAAALTADLPEEEKKTVLWAQYFNGYGWSVAHCPTWDSASYCEYAHHCGTNIVSRPEGLGTSYSFGSDTLYWYLTDEEFLEVGKDADLWIYPSKTFLDVYAEKKELLDQFKAVQNEEVYDTQGQGEHSWHEQRLAEYDVVALDVCALVGNGNPNAPVHRRRWFRNVYAEAIGFLPECNAPSEIGETYIPAEAECSPLFEDSAPLPDDSTTTSASIIPNGSTILASFV…
Stramenopiles_EP00564_Ditylum_brightwellii	YPAAKWEMLYDEKKDLFDQFKSVQKRQVYDVQGKGGSFAWSEQRFSEYDVVALDFCEVVGLSNPNPPLHVRTWLRNIFSETVSNPMTCNAGDIDEPYVPEGASCNLVPEISARQTSSSGNLSLLLVQITSTISAAVACVLLL
Stramenopiles_EP00566_Odontella_aurita	MKSSSLAALLLLSGSSSGDVVNDEKAGPTTNLQRCLEPGEFDPDVDYFPEKYVPHSTSDHFTVTYHKSYKVVHNKYNDKSYILYQCGADPPSDAVQDDHHITIPVPHTGGVAATQTPXLPPLELLGLRSEIKAYAGNPTYISSSCLNQMMDDGTMKVLYDTDDSSMTEVMIASWISDNPDALILGGPGGANKEDKRVVSVAASQERTNIATFDWIGYLAAFFNLEKKAMDIAADTQVRYDCSAANAASVTADAPDSDKPTMLWANYIGGFEGFAGGWSVAECPTSDAAYYCENAKHCGINLLSRPEGVGYSKTWGGPTLYWYLSNAELLQLGKDADYWINPDKDWYSLVADPEMKDFLMQFKAVQNEQVYDTQGQGPNAWHEQRLAEYDVVALDMCSIV…
Stramenopiles_EP00567_Triceratium_dubium	XYSRHCDVDVLSRKEGTGFNQTWGTETYWYLSDEEFVDLAKDADVIIYTGRDFLETIYPLKNETLDQLKAVQNKAVYDTEGLGPGAWFEQRYAEYDRIGLDVCD
Stramenopiles_EP00569_Conticribra_weissflogii	PSIQKRNTSQSSKIMRISRQTLYATLTLSLAPQTIGAVVYTENLDRCLTAEEADEIESALANGETVDIFPDKVQPDQSSYWDISYHGTYKILKNTQPDVDTSYLLHQCGLPMPLTETEREQFDGVFEVPYSGGLLVTATTTIPNIEILGRRSQIKAFAVDENLISSPCLSQVVIPAGKDDGSITFLPLYNDTAIEEYVIEHPDTVVFGGGFDTNKRSPKQKIIISSVGESPQLAKENGRDINQAIFEWLEVYGSMFNQERLAKETVEETAARYECHAENAAILSEERQRRRQLQRHGRDLHAGKHPVVLWAYHTQEYDGTDVGWDVGECPNYYCTYATHCHVEILNSTAGSVDRWGYTYMTDEEFMEFGKNADVWVYPSSDWNRLIEQKADFLSQFKSV…
Stramenopiles_EP00570_Cyclotella_meneghiniana	XITATDLTSNPTDCIEPANYDADTDFFPEKFTPHETTDLLDISYHNTYKIITNRHVNKSYLLYQCGTEPPIDVIESGDFHLVLPIPHTGKLGVTETPQITPLEQLGLRREIVSYIGNPKLISSPCLNYMSQNDELHVIYYEEDPYNTTLTNEGIGSFVEENEDLVVLVGPYGDADGERNLAVAASQEMTAVATFDWLGMYAALYNLEGTANRIVSETEERYQCAADNSAIMTADMPEDEKPEVLWAQFFSGIGWSVADCPTWDSAYYCEYARHCGANIISRPEGVGFSQSYDGGKTLYWYLTDEEFLELGKHAKIWIYPSPNFEEIFEEKRELLNQFETVQKMEVYDNQGQGPFSWHEQRLGEYDVVALDFCTLVGTNNPETIHRRRWFRNFFIESVGN…
Stramenopiles_EP00571_Detonula_confervacea	XPIATALLLPFVSSQTVLETNPQECIDPADYEADTDFFPEKYIPHNTTDLLTVTYHNSYKIITNTFQNKSYLLYQCGTEIPQNEVDSGDHHLVLSVPHTGGVAITQTTQIPPMEMLALRNEVSATIGNPSLISSPCMNHMMNEDMIETVYFPEDPYNSTLNDQGAADYLERNPDAIILAGPTGNKDGYRHMAIAASQERTAVSTFDWLGMYAALFNLEGKANEIIADTEARYQCSADNAAAMTADIQPEDKPKILWAQYFSGIGWSMAACPTWDSAYYCEYAHHCGAEIISRPEGVGFSQTYGSPTVYWYVTDEEFLELGKDAETWIYPSKTFEGVYNEKKELLDQFKSVQMENVYDTQGQGPNGWHEQRLAEYDVVALDMCAMVGTNNPDSMHVRRWF…
Stramenopiles_EP00572_Skeletonema_dohrnii	KISPLKLTPSNLHQQHTMFTKLAIAAAIATQPAFGIETSTVETNTILQDVENAIGDTCIKDFNTNPTADLFPTKWSSPSIKTYGDVDLYGAKFEPSVTTELLDITYHNNYKIIHNKFVNATYLLYQCGTEPPVEEVESGEHKLILEVPHKGGLALTSTVQIPAIELLGLRSEVKAYVGNTKWISSPCLNHMLDEGEIINVDGDRDDVAHSESASSVEAFLAANPDALVLGGPYDDADAANTMVIAGSQENTNVGQFDWIAFYAALYNKEDMSNRIAGSAQQNYDCASENSYFLSTSPIQRKLKAATTTRRVAEGEEDGRPTLLWASWFSGYGWSVASCPTYQSDTECEWAAACNVKILSRPEGVGNAPESLGGRYWYLSDEEFLEFGKDADRWVYKSQH…
Stramenopiles_EP00574_Skeletonema_japonicum	AFLIATSTTATQGAYVAPTANYDRCLTSTEADDIATAISSGIDVDLFPDKVSPDQSSYWDIEYHGTYKILKNTQDTINARYLLYQCGLSMPFNETELATQFDSVFSVPYDGGLVVTATTQIPNVEILGRRGQISAFAVTENLVSSPCLSQVLIPEGKDEGSITFLPLYNDTAVEDYLAANPDSLILGGSWDSAPKMKNKIVISDVGEDPQRAIDDGVDVNEAQAEWLEPVGSLFNQEKFAQEYNLERKQRYECHKENAAQLAAVEDDARPKVLWGYFSDYSSGFDAPASPNYYVTYAEHCQADLLIPEEGKEGSIESWGYKYMSDEEWLEFGKDADVWIYPSDNFNKLLGQKTEYLQQFKAVKNQQVYDYQMSGGEGWFERRLAEYDIVLLDMCQVVGR…
Stramenopiles_EP00575_Skeletonema_marinoi	MFTKLAIAAAIATQPAFGIETNTLETNTILQDVENTIGDTCIKDFNTNPTADLFPTKWSSPTIKTYGDVDLYGAKFEPSVSTELLDITYHNNYKIIHNKFVNATYLLYQCGTEPPVEEVESGNHKLILEVPHKGGLALTSTVQIVIALFIAAEKISPLXDQLTPSDTHKMFTKLAIAAAIATQPAFGIETNTLETNTILQDVENTIGDTCIKDFNTNPTADLFPTKWSSPTIKTYGDVDLYGAKFEPSVSTELLDITYHNNYKIIHNKFVNATYLLYQCGTEPPVEEVESGNHKLILEVPHKGGLALTSTVQIPAIELLGLRSEVKAYVGNTKWISSPCLNHMLDEGEIINVDGDRDDVGHSESASSVEAYLAAYPDAIVLGGPYDNADAANTMVIAGS…
Stramenopiles_EP00576_Skeletonema_menzelii	MKFSLGALLLVATSSTVIQGAYVAPTSNYDRCLTPSEAEDIKTAISNGVDVDLFPDKVFPDQSSYWEIEYHGTYKILKNTQDTINTQYLLYQCGLADMPFDETELAQFDSVFSVPYEGGLVVTATTQIPNIEILGRRDQISAFAVTENLVSSPCLSQLLIPEWKEKGAITFLPLYNDTALEEYLAANPDSLVLGGSWDSAPKMNNKIVISDVGEDPQKAIDNGVDVNEAQAEWLGPIGSLFNQEKFARTYNIERKQRYECHKENAAKLAAVEDDARPKILWGYFDDYSSGFDAPASPNYYVTYAEHCQADLLIPEEGKEGSIESWGYKYMSDEEWLEFGRDAMFGFTXXXXXXXXXXADVWIYPSDNFNKLLSQKNDLLQQFKAVQNQQVYDYQMSGGE…
Stramenopiles_EP00577_Skeletonema_sp_RCC1716	MFTKLAIAAAIVTQPAFGIETNTVDTNTLLIDVENTIGDTCIKDFNTNPTADLFPTKWSSPSIKTYGDVDLYGAKFEPSVTTELLDITYHNNYKIIHNKFVNATYLLYQCGTEPPVEEVESGNHKLILEVPHKGGLLLTSTVQIPAIELLGLRSEVKAYVGNTKWISSPCLNHMLDEGEIINVDGDRDDVGHSESASSVEAFLAAYPDALVLGGPYDNPDAANTMVIAGSQENTNVGQFDWIAFYAALYNKEDMSNRIAGSAQQNYDCASENSYFLSTSPIQRKLKATTSTTRRVAEGEEDGRPTLLWASWFSGYGWSVASCPTYQSDTECEWAAACNVKILSRPEGVGNAPESLGGRYWYLSDEEFLEFGKDADRWVYKSQHWLKVFEEKGEEYFQQF…
Stramenopiles_EP00578_Thalassiosira_sp_NH16	MKLPIAIALWIPLVSSENAPETNPQGCINLDEYDADTDFFPEKFVPHETTDLVTVSYHKTYKVVTNVFQEKSYLLYQCGTEPPADEVASGKHHLVLPVPHSGGVAVTQTTQIAPMELLAKRGEISAYIGNPKLVSSPCLTHMMNDETMQTIYIEEEAFGGNLTDKALSDYLEENPDAIVLAGPTGEKDADRHMAIAASQERTAVATFDWLGMYAALFNAEGAANEIIADTEARYECSATNAATIRSSDAEQKEKPKILWAQYFPSQNGWSVASCPTWDETYYCEYAHHCGAELISRPEGMGFSKQYGSPTVYWYVTDEEFLELGKDADTWIYPSKTFEAVYNEKKELLDQFKSVQEKSVYDTQGQGPHAWHEQRLAEYDVVALDMCTLVGTNNPESIHR…
Stramenopiles_EP00579_Thalassiosira_antarctica	HLVLPVPHKAGIAITQTPQIAPMELLAKRSAIAAYIGNPALVSSPCLNHLMDEETVQLIHFPEDPYNDTLTDQGAADYLAENPDAIVFTGPTGNKDATGYMAIAASQERTAVATFDWLGMYAALFNIEGMANQIIADTESRYKCSAENAAALTADIKQEDKPKILWASWIGSAGGWSMGSCPTWDTAYYCEYAQHCGAEIINRPEGMGFSKQWGSPTLYWYVTDEELLELGKDAETWIYSGKTFDSVYEEKKELLDQFKSVQEKKVYDTQGQGPYGWHEQRLAEYDVVALDMCTLVGTNNPDSMHQNRWFRNYYDDPIGSSGFCDIPNELDLAYVPAQAVCAPIKVADGTNVDALDDQNASDGLAKLSVGFAISIVAGVMAGVMA
Stramenopiles_EP00580_Thalassiosira_gravida	MKLPIAVTLLLPLVSSETVLENPQECIVPADYNADTDFFPEKFVPHETTDFITVTYHKSYKIVTNKFQDKSYLLYQCGTEPPADEVDSGKHHLVLPVPHTAGIAITQTTQIPPMELLAKRSAIDAYIGNPALVSSPCLNHLMDEETVQLIHFPDDPYNSTLTDQGAADYLAENPDAIVFTGLTGNKDAEGYMAIAASQERTAVATFDWLGMYAALFNLEGMVNQIIADTESRYKCSAENAAALTADIKQEDKHKILWANYIGGTGWSMGSCPTWDTAYYCEYAQHCGAEIINRPEGMGFSKQYGSPTVYWYVTDEEFLELGKDAETWIYTGQTFDSVYEDKKETLDQFKSVQNKKVYDIQGQGPHGWFEQRLAEYDVVALDMCTLVGTGNPDSMHQNRW…
Stramenopiles_EP00581_Thalassiosira_minuscula	MKLLIASILVLPLASSETVLEKNPQECIDPADYDADTDFFPEKFVPHGTTDLLTVEYHKTYKIITNKFEDKSYLLYQCGTEPPSPDVAGENHLVLPVPHTGGIAITQTPQIAPMELLAKRSDIKAYIGNPGLISSPCLKHMIGDDSIQVIQFPDDQYNTTLLYGAARDYVAENPDTIVFAGPNGNVDADRHMGIAASQEGTAVAIFDWLGMYAALFNLEGTANQIISDTESRYECSASNAAALTADVQEDEKPKILWAQYFDGLGWSVRSCPTWDTAYYCEYAHHCGAEIIERPEGVGSATYWGDTAYWYLTDEEFLEVGKDAPLWIYPSQTFGSLYASKRDMLDQFQSVQDKNVYDTQGQGPHGWYEQRLAEYDVVALDMCTLVGRNNPESVHRIRWF…
Stramenopiles_EP00582_Thalassiosira_oceanica	MKLSSAAALAVLAAFSSKVHAHNHVEENPQECVEDYDPDTDYFPSKWVPDETTDLLTVEYFNSYKIVTNKHADKSYLLYQCGTEPPADEVDKHHLVLSIPHRGGVVTTQTPQIPPMELLGLRREFKANFNNPKYVSSPCLNNLRDAGDVVDVYFEDESWGGPKTDAARAEFMAENPDVIVLAGPFGDAAADRTMAVSASQERTNVATFDWIGMYAALYNLEGQANHIIAGTKSRYECSARNAASVVADLPEEEKPTILWANYFSSGVKVGGEPAEGWSVAECPTDDHTYYCESAAHCGASIIARPEGVGFQDDYGYWYLTDEEFLELGKDAETFIFPSSNFGDIYNSKKEILDQFKSVQNENVYDTQGQGEHAWQETRLAEYDVVTQDMCAIAGTTGPG…
Stramenopiles_EP00583_Thalassiosira_pseudonana	MKLSNSWSSLLLLLAAAASTTSAEYTPPTTNYDRCLTADEAADITTALSNGVEVDLFPEKVSSDQSVYWEIDYRSTYKILKNTQDTVNTTYLLYQCGLPEPTPETHPELEGITFDSVFSVPHTGGLLVTATTQIPNIEILNRRSQVVAFAVSENLVSSPCLSQQIIPAGKEDGSITFLPLYNDTVIEDYVTEHPDTLVLGGAWDTDLKMKNKVIISDVGESPEEALDQNRDVNEAIFEWLEVYGSLFNEEGLAGGVPVVLWAYHNQDFEGNDVGWDVGECPNYYCTYAKHCHVEMLNSTEGSIDYWGYPRMTDEEFLEFGKNADVWVYPSSDWNRVSTQKMFYLSQFKAVQDEKVYDYQMSGESAWFEQRLAEYDTVLLDLCHIVDRAVSTDPPHIRKW…
Stramenopiles_EP00586_Coscinodiscus_wailesii	MKYLLLIIVLLAEPYLAASHRSRSKSSKSYKSRSKHSKSNLFECYTGESEKNVDLFPHKVKAEQSQNWSITYHGTYKILTNIPAQKTYLLYQCGTEPPSDAAVMYDAVIPVPLQDGMALTETTQIPHIELLGKRTDVNAYVGDPSYISSPCMDELIDEGRVEIIPDDDVTALENWLVTHPDGIILAQALSSADQDNLVVISESLEKTNMAIFEWHKVYASFFNMEKMANHVFESTSDKYDCISSRALEQVEVSGSRPSLVWAYWSASAEAWDVAECENYYCEYARQCGTDFLSSSGGSVETGGQNYMTIDEFVAFARDADYWVYASDDWDDVYTTNYLNRAKLRGMKSVMSRQVFDTQGHGRDSWFEQRMAEPDVVLSDFCSMVGTGTFDEDYQRVWLR…
Stramenopiles_EP00587_Corethron_hystrix	VPDVDACDQEQKPWYCNFLARCSGVLLTPKTKGSRCGTWSCHLSDDEFVEYAKDADILIYTSSGWNSVYDSDEKKLIGIDGVTRIGPPQGFKFFKKHQVYDTVLNGENNWFEDRFAQQDIVQADFCAAVSGSKVIKGKKGKIIAHKRKFLRNVFYPEEQSREIGTCGEDPLKSCKDTLGFKW
Stramenopiles_EP00588_Corethron_pennatum	MLVVSRALVSGSAVALMLGATAVSAQPYDLQQCVDPDLDLTTDIFATKFKKKFSRNWKLTYKGTRKVLQIDKFNYAGKTGKQTHLLYQCGTSISKKEQNKYKPKFRIPVPVQAVVVHTASILPYLEHFNLLDKITGYIGNLEYVVSPCLLEAIENFDVMTYDDVEDYRNRPEDHTEGEVVLDGTYGEPETLPAGQKLLSFVPYHEKHPHALWEWHGVIAALFNLDEKAQKQEAVLQNAYKCSKRLLKAKKAAKTKVAWAYVSNYDGQYWDVPPQNACAGTPMNKPYYCSLIELCGGELLTPTVEGSGNFNNLNNAEFIDYAKDADYLFFPGDNWAFDTETKRILGSDWKEGEGEFEESRQYVEFDDFKFMKNNQVYDVQATGLADWFESKNGELEQLGA…
Stramenopiles_EP00589_Leptocylindrus_danicus	XVGECPNYYCEYAESCGAELMGSSXGSIESWGAVYMTDAEFEAHAKDADVWIYPSPGFNDVLAQKSFLNTFASVQNQQVFDYQGSGEQAWFEQRLAEPDVVLQDICSAVGXSVGDAPHQRQWFRNIYTEGIGDAGVCEDVASVLETRADECSPIGTPAEDXPTESPTEDNSASASGTPAVVGLHLALAIGTSMLLMGGMIV
Stramenopiles_EP00590_Aulacoseira_subarctica	MKSFAVVLVLSLAFGNQAASTNRFGCVTNYSSSTDYFPDKVTSTDSEQWDIQYYKSYKVLTNKIANETYLLYQCGTNPPSSEAGKHAVVTSVPLQDGVALTSTVQIPFLELMGLRSEIKSYIGDPQYISSSCLNKLISNGQVTVEESTAAANVTNWTKTNPDRIVLDGTFGGLPQNPVVGDQTILISEYEEASNKAIFEWLKVYAAIFNREAEANQIVNETAARYDCVSSNAQNMAQTDKTIPQAIWAYYSNYPGYEGWNIATCDPVFNYYCEYARDCHVKLLTSNDVMSHANFSDFAKDADVFFYCXXXXXXXXXXXXXXKNADVFFYMSSDWDDLYANNSEWLDEFKSVKTQQVYDYQMSGPNAWFEQRLAEYDVVLQDFCTVANQTTNIFQHQRKW…
Stramenopiles_EP00591_Stephanopyxis_turris	XEHYLLYQCGTTPPKEEVESGKYKVVTPVPLPDGVALTSTVQIPMFELLGLRSQIKTYIGDPQYISSPCLLDRLESGTFEVFDPNVGGSATAGVTLWSADHPERIIIDNHFMTSAGHGTDKTIIENGYKEGPPEANFEWLXXXXXXXXXXXXXXXXEANFEWLSFYAVMYNMEKESQKLNDEAKGRYDCTAANAAFTADTDAPNPVAVWAYYSTYPGWEGWLIASCEPQSKFYCELADHCSTTLLHGSSRLEHVEFEVFAKDADXXXXXXXXXXXXXXXXVFAKDADIFFYSSDNWDEIYDENKEMLDKFKAVQNKQVYDHELSGNFTWHEQRKAEYDVVLEDFCTIANMTTDVNPHERMWFRNVFTESVGDGFGECEDLDAPLVSRATPCTLLSESES…
Stramenopiles_EP00592_Proboscia_alata	XSKKLTYLFNMRISVLSLLVISASNAQNQPTTNLQECIDPSTFDDSIDYFPDKFTPHNTTDLLTVSYHKSYKIVNNLYTNKSYVLYQCGTPVPSDIPKDAHHLFLPVPHQGGVAVTETPQIPGLEVLGLRSEILSIIGDPSYVGSPCVNLNMDNGVTKVVHNPDDPWNTLWVDSATQSWITSYPDALILRGPMSAGDGSRELVLAASLERTAVATFDWIGLYASLYNLESMANEIVMETEERYICSANNARELSKDIAPNEKVSILWAAHFSGIGWSVAECPAWDSAYMCEYAYHCGANLLSRPEGVGFYETYGGPAKYWYLNDTEMLELGKDANHWIYSGGDWDRIYGEKKELLDQFQSVQNNRVFDTQGQGSNAWFEQRVVEYDVTALDFCDVVGTA…
Stramenopiles_EP00593_Proboscia_inermis	XSALDAQQTQPTSNLQECIDPSSFDASIDYFPDKFYPHNTTDLLTVSYHNSYKIVNNLYTKKSYVLYQCGAPIPDDIPQDDHHLFIPVPHKGGIAITETPQIPPMELLGKRSEMVAYIGDPKYVSSPCMIVNMDNDVTKLVFNPEDPRNNDWIANATRDWITENPEAIIFKGPMEAGDGNREIVLAASQERTAVATFDWLGMYGALYNLENMANRIIKETEDRYICSANNAAALSGGIPEEDRVSILWASHFSGIGWSVANCPTWDSAYYCEYAKHCGANLLSRPEGMGFYKQYGGPTKYWYVNDTEMLELGQEADHWIYSKSDWDRIYGEKKELLDQFKSVKNSRVFDTQGMGSTMWYEQRLAEYDVTALDFCDVVGNAVRDDFYDNRWFRNLKSEPI…
Stramenopiles_EP00594_Rhizosolenia_setigera	MVNFSSLAILKISSLLALMGNSPLLEFVEAQSTNTLGCINSFNGDYSQDLFPHKVEPLNSKQWDISYYNTYKVITNKDVNKSYLFYQCGTEPPAGAKSQHHLVLPVPLQNGIALKQTPSIPHVEILGKRTSITAYMGSIDYISSSCFKTMIADGTVPVVDYYNSTQFANFIVNNPQDKLSSLVASYDNADDTNQMIVSGDKEKNNKATFEWHKVYAALFNLEHLGNSLTEEISERYDCVAHNARAVSEVSEKKINLLWAYYTNYTNWDGSQTIGWIYGVCPNYYCEFAADCSANFLELAGGSLDCWGSPCMTDDEFLEAGKDADHFIYPAFDFNQVYEQKKDILNQFKSVQNQEVYDIYGSGPNAWFEQRMVEYDVVLEDICEVVGTLENHERVWLRNV…
Stramenopiles_EP00596_Hydrurales_sp_CCMP1899	MVPRLMIFVAAQLLVALFTVDGACDETKDYFPVKVNSQTDINWDVKYFNTYKEVKYYQSANRNQPEVTYKYVLVQEGCDRPTVDGDGLRYDYTQFKNISVPIKSAVLATSELTYLEILNERDSVQGLQGVYTSSPCVNKQIVEGKILNVNSFGGVSCKSIDPAVTFHYGAFGGTSCDVNTTNIYVGNIYEEKLIQQLEWVKYFALFYNKEEAVGTYVVETESAMSCIQSTANAHVATRQEQGISPSRKNVLWATPMYADNANTWSTIGTCPNYYCDAVIRAGGNIVNDLAEVKALSQQVKNENGNQITAIGGDSDQTVTLASEHSFVIGSMVMFFKNSFSSEIFYVKNFGDKTLELADKDGGLVSFGTCKTGGAFGGAPFADCKINKPVTSADLLSAGV…
Stramenopiles_EP00607_Mallomonas_sp_CCMP3275	XAVKTDTDDDPPAWFYGEIVSTTLPTFDPTKFTGVVATSPTFPVSVLENVEDDNTDESMTVTPLIDSENVPTLYPNLPPTSWPTPAIGSSFVYDCNDMSLKLYPYQVNTKDYPALNIQYYHEYKVVTVYNKNRAATTYILFLCHAPDQKTLDDLGRVHANKYVKIPLKKVGFTNPIIAHTLELLSLKSSIRASGSPIEWISSPCLHRLADNGFIADAYDWETGHMDIELLRRTVEAVFALEEDDRGEIYNGIDMPTTWYNSTALESSMQMIAFLSTFFNQEKVANQILYNMRMTYKCSSKTAKINMNPLSTKKVLWCDYGGKARVDGVDHNNVKKSYAEDIWACKTCPGPECSLVRDAGGKLLDYKELGDQTIEINGVQYLESTEFMEMAVFADVWINS…
Stramenopiles_EP00609_Ectocarpus_siliculosus	MRGTRFNPSGRMTTTIKLLLGAAAAAGLLGCNSSNVVLAQTTTSGSSSLSSNPDGCVADYDAAAGVDYFPDKAVIEYAETFTVDYLPTYKVLTVSDGFSDTVYVLYQCGTPVPDLDDTTVVQQYISIPVSNVSTGTTDHVPRIELLGHRDSIVAYTGNVGLIGSPCVDELVDNGTVVQALTFDTVCGQDIIDNEALVNASVEVAFGDSLTTSWCPNATMVHNGVAVVSYLESGEAVGLGRAEAIKLFSLFYNEEARANELFDEIETVWFCTKTNAQGCSLELDESPTVAWFPFLPTDQDSLYYEAGSGWGEPTLDSYYGQAVNDTGGTMLDCGVVEGLMTDEEMLACFADADICVFAADYGEVELFFDADVLSQLRCIQNQTAYDVTLSGINAWFEAIW…
Stramenopiles_EP00611_Tribonema_gayanum	MVAAAACAALLSVLLASRTATANLLDGQCVAAGDYDAATDYFPDKVAINYAKQFTVTYHKNYKTVTNLNAGLTYVLYQCGTPDPALAVDGTFAVPITRLALGDTTWINRIEQLGERTSIVAFGTDPAYVSSPCLKVMLADNMTADAYNQNTYCNQNPYWDNAALEAAGVNVTFNGDASNSSPRKVCGSDPTSAPLYHAVVFSDTADAAEDALGQAEWIKFAALFYNREAQANAVFNGMASRYGCTAANAVTCSEVLPPPSVSYSPGYYQGGWYPNDADAYYAVSIDAAGGTFVLCNDTSGGVSTSSGMPYVSNETFVECNKAADVCIFGTCWDTIYPAQAAWLDQLVCVTNKRVYDTCGNGDHDWFESRVSNPDVLLEDFVMAIHNDNTLFGIGAHQRV…
Stramenopiles_EP00612_Vaucheria_litorea	XLIDGECIGSGDFDATVDYFPDKAEIEFSKLFEVEYFPSYKIVTNTHENVTYCLYQCGSTGIDEACGDVVVEVPITSIALGDTTFITRMEQLGERLAIKGYLGATDYISSPCVNALIDEGEIVETDSCGLDANNETLAVNVSFILIDFCTDPSEDFKPVYVADLYEDSLLGXXXXXXLFFNKEAEATEIFNGIKERYVCTAENAEACNLVNSAPLVAWSPLWYPPFGWTNNDNSQFYYQAIEAAGGSMIVCDTGDVTSSFGGEYMTDEEFLACNAAADVCVFAQDWDQLYQESSVRDVLDALPCVQNGRVFDNQKNGQNDWFESRISNPDVLLEDLVMAIHDDSSVYGIGFHNRVWLRDVFANETVAVDGVCEDTEEAVTVLANECVNVISTDCQAGEF…
Stramenopiles_EP00613_Pedinella_sp_CCMP2098	XFYIELAHALLYFIKDLILQMVLLIAALLAAGAPCVVLGDSWPVKAKLAYATRFSIAYQDNFKFVRFLQDTGDSAHVLYTGSAPDLGPIATKYGINQASITAISVPVSTVGITSTLLTPFLEVLGETGALKATKGADLEGEYRIASACVNKMYSEGLVTKEADTDALNARGLGAVFSDTCPGQWSGPCANNAAIFSWEAEATMASWGEYVQLAAAYFNKESEGLALAASIHDSFECVKTSMAAAILEADVVKPKVLWAYQYLGTWYATLADNTYKGEVTAAAGGVMVGKGFSGAAVTENAYGGMSGADFLELAKQADVLIYDSNYTEAYGTPAIRALLEQLPAFTNKRIFDIYQLGNNWFERRIIMPDILAQDMLIALHPTIAAGLVQAGTPPAGLTFL…
Stramenopiles_EP00614_Pseudopedinella_elastica	MTRSAISFAVALALCAFAPTATGETWAHKAKLAYATRFSVEYPANVEDPYKFVRFRQDTGDTAHVLYMTGTTQPDLATVATTHGIAQSQITAISVPVTKTAITSTMIAPFLEVLGETDTLTATKGADLTGRYRIASACVNKMYAEGKITAAADTAALDTLGVDVVFSDTCPNWGGACPAKSAIMSWEAELTMGAYADYIQLVSVYFNKEHEGLKHAEKIHSSWECVKKTMANKVLESGVAKPKVLWAYNYFGTWYPTLTEDTYKGEVTTAAGGLMMGKGFLGSAANLGQYGGMTSSDFLELAQQADVLVYDSNYTAAYEDPTLRAVIEQLPAFTNKRIYDVYQIGNAWFENRIIQPDMLAQDMLSILHPSLVEDPADLTFLRDVFTQPDVGIERLFPNP…
Stramenopiles_EP00616_Rhizochromulina_sp_CCMP1243	ALHNQRARPASLLFMSPAPATPMHHTACWALFCQLLLVAHAADDFFQDKLRVRYAVHFNVTYHNTFKIVTNDYADETIVLYARGTQPPSNLSGVDMFVEVPVTRVAVTSTTFIPWIEMLGKRTTIKAYTSSFTYVSSPCLNELYAQGKVVEAASGWSIDNAALAAQNVSVTFADAWSRHALSSAIVTSPNEDSVLKTAEYVGYFSLFYNAEADAERILDGIEERYECTAANVAQAVTGGARTQVLWAYLSFDGTTYGWSIGTCPNYYCETVWDAGGKVLETNTTGSSSVWGYPALNDTEFLAVATAADVFVYSAGNFSWAYSAKQEVLDQVPAVAARRVVDTLGRGENDWFESREAEPDVLLEDLTAVITPAAIDDHTRVWLRDPFSEASGAVNQNQTC…
Stramenopiles_EP00617_Octactis_speculum	MLPIHLAPMKSWGGINGCMAAVVRIASLVSLLSCAHGCVTDYDSSTDYFPTKMKITTASTFNITYFPAYKVIEVDGREGSYGVQKIVAYMCGTPKPDVTGANLTVEVPLSNVAFTATTMIPFFEVIGERESIAAMLTDPSYVSSPCVNQMYDDGDIVIGGSFSSWPYSVNKTILVKKSVEVAFSDGSYISSLDTMGALMMGRYENTNLGYVEYLKYFAAFYNKESLGNELYATVADRYECIEENSDAIDVGKGKNILWCSWAGEWETTWYDAEGGTENLWSCGTCPNYYCEYASALNATLLDYTKHATSVTTTSDGYYIDNDTFEELLEQADVWIYTGQDFSSALAARGDLLDESSVVKNMKVFHVNNKGSDDWFESRGVEPDVVLEDLLVALSDDETY…
Stramenopiles_EP00619_Florenciella_sp_RCC1007	EYFNITYHKTYKIIRNSYTGDKIVAYQCGTPDPNITDADMVVSIPITRAGFTTTTYIPWFELLGERTSVKAYTSSFSYVTSACLNELHDKX
Stramenopiles_EP00621_Florenciella_sp_RCC1693	PTCKLQQHPVTPTFAGAQVLILMRVATQLTALVGATAVLATDASAPTANLVAGECVTDYDEANGYDYFPEKFDNQFSEYFEITYMDTYKVITNTYSGQTVVAYQCGTPAPNITGADVDMLVEVPITKAAFTTTTYIPWIELLGERTTIKAYTSDFSYVTSACLNQLYDEGEAVSVASGWSYDNTALEALDVQVTFADSWSSTAYNALVVTAANEDSVLKTAEYVGLFAAMYNQEAKANEVIDAIEDRYSCVAHNAETRGHHDPKPRVLWVYYSEDSSGNGGWSVGSCPNYYCEVIGDAGGNMIEYNETGSVLLWSYYYYLSDDELLSRATMADYVIYQGNFSAAYETKKDVLDQIPAVVNKDVFDTWGRGSNDWYESRTAEPDVFLEDMVKAINPDAMA…
Stramenopiles_EP00622_Pseudochattonella_farcimen	LSRAQDADYVIYQGNFTWAYSMKKPIFDEIKALEDKNVFDTYGRGYNDWYESRTAEPDVFLEDMVSAINPNGIGSHDRVWLRHAFDEPVGSAPTTCDMVNATLEIQADSCKLHTKKNGKIGLGVIEIGAICLGGLFVISLIVVCAWRSHTTQKPSKVSENDDEGNAIEAAQMVRLEADSDV*
Stramenopiles_EP00623_Microchloropsis_gaditana	MHRVAFGAMALASLSAYTSAGSVEECLAPATFSASKDYFPSAAGATVDEARKFTIEYDQGYKVVTNKAGKRQYVLYRCGAPEPDVSALTLPAGYERRILSVPAQKAVTAETVSYDFLNLLQNDKTDMGVTDRLISLSPYSVDACAQKALTCSNNVMSPGLNAAVPGWGAKPEEYDALMNEANVYFDYSESYKGTGATDKTVIFSATSETSLLGRGEWLKFAAAFFNLDGVAEQKFDRTREKYYELSDAAKANPSRPKVSFVNVDTYGDSTVDYFMIDVAGYKRSAVLDAGGYIANVEDFVGAPNVSFPSTMRAARWAVPKEAGAEREAAIKAFAANLKDTDILIDERYSPSVLSRDESLAAYGLSGNDMEYPFIAHGKLYREDRTGSATGSAWFESGVS…
Stramenopiles_EP00624_Nannochloropsis_granulata	MKEADVYFDFSESYKGTAAKDKSVVFSATSETSLLGRGEWIKFVGTFFNLDGVAEQTFEKTKETYYKLSDAAKSENDARPKVSFLQVDTFGSTEVDYFGISVAGYKRSAVLDAGGWIANVEDFVGLPGVNFTKAMSGARWEVPKAAGPERDAALKAFTEHLKDTDILIDERYSFNTLTRDEALAAYGLTSADVEFPFIKNGKVFRQDKTGSASGSAWFETGVSRPDIVLMDFIKVIHPTTSLVAKHDTVFLRDLFKGEEKQVVSSNECTRAYPVCGLALTNKAAAICPSDSFKTCSDGSKVFLSTASGCTKYKSCPMKSLSEYTGLPTSSNIILGVFMSLAGLLLLACGFMWGKKRVAARTNSNGLSPNTASMH
Stramenopiles_EP00625_Aureococcus_anophagefferens	MVKLALTLGLSLASSANGAASHLRRKRGREHRVGPSENFKSGACVRDYDGTSDLFPSKSESGMQFRSTVSSDYSLFWEVSYHGHYKILQNSNSGEVHVLHQCGVDAPAAEDLPDYAADATFVQVPVSNVATTSTTYIPFIEMIGERAALKAYGSSFDYVSSPCLRKMHRDGAVVSAYDSSTWSVSDEVLQDANVEVTIADSWSNSAYAAYTMTDIAEDSVLKVAEYVEVVGLFFNREAEATAAIETMIANYVCATDSAAAYLAELGGDAAKPKVCWTSYYAYASDASGGWTMAASPVWYSELIEAAGGELLMYDGDGDVVSSWGTAYMSTDQVLELCADADVIISPDVWTKSAEPFTLLDGLPAVVNGRVFDNQGPRGATDWFERRVVEPDTVLQDILA…
Stramenopiles_EP00626_Pelagococcus_subviridis	VRLRRSSAAIVVAIMRVTVIAALAAVAAAATPGHNYVDGQCASNQAQGVDNFPDKCESGRQFTETVDADYSLLWQVSYHETYKIVTNDVATETAPAHVVLYQCGTTPPDASALPAYAAGARFMAVPATGVGTTSTTYLPLIEMVGERNSLKAYGSTFDYVTSPCLRRLFLAGEIEENVATAARYDELGVDALFATQWGGDAVNADSFVEMSDIREKMPNAVLKTAEYVEYVGLFFNREQEAAAAIKHIVDNWLCSKDVVAEIVEEREPAKVAWLSYYAWGAGNGPVADISGGWNVPSTGTWVEEIIEAAGGKMIIPDITPERTGPWGFSYLSDAQVLEAFAEADVVLFIGAWDATAEPFVSVQELPAVKNGRLFDNQGPRGSYDWFERRVVSPDGVLQD…
Stramenopiles_EP00627_Pelagomonas_calceolata	XRRREGHCVQQQLPFHAATSTMARRAALVLASAATASAANYVGGQCAVGVTSGDLFPDKCVYGTQFTATVAADYSLLWEVAYYDSYKVVKNGDAVHALHQCGVDAPTSEELPAYAVEATLVEVPVTAVATTSSTYLPFIEMLGERRALKAYQSSFYYVSSPCLRKMYRDGLIEAQSGDWPNTVNPDLEALGVQATFASSWGMDEHNAVLLTDTAEQQPNAVLKTAEYVEYVGLYFNREKEAAAAIEHIVANWLCTKEAVAGVVKNKAPVKVLWAQYWGSATCGGEPIGGWSVASGNTWYSEIIEAAGGQLIVPAVEAACESWGAPYLSTEQLLEVGADADVFISPGPWEDQDVSSLKAWENGRVFDNQGPRGANDWFERRVVEPDAVLQDLAVAFYPDA…
Stramenopiles_EP00628_Pelagophyceae_sp_CCMP2097	XVEVHLWTMRAFFAAAALACVSRAQQPTVNIVDGNCATDSDSGAQIDFFPHKSSGAAKFQVTVAPNYSLLWDVTYHDTYKVLLNKQTSESFVLYQCGTPAPALPNITRSWSVPVKKAATTSTTYLPFLEMLGERDAVAAYASSFDYVSSSCMRRLHRDGACAEAYDSATYSPDNTQLEALGVDVTFATTYDGAVHNAFVMSDVFEDSVLKIAEYVEVVGLFFNREAEATAVITKMVENYSCAKTELAKLSAESGTKLKVLYSAYYDGSWSVPACPSWYCEIVEAAGATLLTAAAAGIEGEVVPAWGGPGRLSTSQLLELGAEADVWISADAWGPLEAEPFASTASLKAVQNKRVFDIQGKNGFSDWFERRVVEPDTVLQDVAAALYPYSEYGRMHERVW…
Stramenopiles_EP00629_Pelagomonadales_sp_RCC1024	XFFNVLASGPLRDVSLSYQRFQSFPRGLRAVLVLGSAEQSDTKLIPRASMQLISLIIACLPTLARSAESNYVAGACPENYAGGDVFPSKSEAGAQFRDTVSPDYSLLWDVEYRDSYKVLTNTHTDDVFVLTQCGTAPPDAADVPAGATFVTVPVTAAATTSTTYIPFLEMLGERQALKAYGSSFDYVSSPCLRKMYRDGDVASAYDAATWSRDDQLLEDLGVEVTLADDWSADAFHAHVMTDTHEEAPNAVLKTAEYVEVAGLFFNREREATEIIERTIANYLCTRDAASAALGDKAPVKVLWSSYNDAAGGWSIASATAWYQELIEAAGGELLVPTEAGDVTDSWGYTYLSTAQLEALAADAAVWISPGPLGPEVLAGLDAPPVAAGRVFDNQGPRGS…
Stramenopiles_EP00630_Chrysocystis_fragilis	VLIGDHQPLYRVASQKDDEDVVRGFVGDSEEGLVIPDKNYVDGECVVDLEEEAAASSDLFPQKWEAXVAAGILAVVGGELSWDVQGPDERIDEEPVRAVPVRDEGAGGGGGRQGGGADHAGGDDEHDLPALLRDDRRAAIVKAYTSDFDYVTSPCLRKLYRDGEIVQAYDPATWSIDGSYEADVTFADNWTRSVVPNPYVMTDTHEDSVLETVEYVQVVGLFFNREAEANAAIDLIVDSYRCTSEEVSRVVAVDDRRKNVLYTNYWAAADGWNVASCPNWYCEVIESAGGDVVLSSATPEVSYYGYPWYSTDQILEMVEEADVVISDGSWPTQFENWTRFADIYDNQGKNGAFDWYERRHVEPDVLLQDLAVAFWPEAFAYERKFLRRLGEPVGERPED…
Stramenopiles_EP00631_Chrysoreinhardia_giraudii	KIIAVVLATQYIAWGYEAPTSNLVDGECADGYDADEHGIIDFFPYQSTGDGFKGKVSADYAVYWDVTYHGTYKLLVNHLRNETFVLWQCGTEKPDIDGAAAYFEVPVTRVATTSTTYMPYIEMIGERSSLVAYTSSFDYVSSSCLRVLHRDGHIREAYNTSTFASNIKEDEVDLTIADEWSVDGVPKGYSLADTHEDTVFQVAEYVEVVGLFFNREHEATEAIEYVIDAYNCLKDEVTALEVSTPKKIVLAGYSSWAGGFSIATCPNWYCDVVEDAGGEIVLFEGEGDVDQWGYKYMSLEQVLDLAADAEVFVSNAPLPDYDDNITKALLELPISVFDNEGPLGYNDWFERRFAEPDAVLADFTTILWPETFGTDRNFFRNLTAGEAAGSKIDDDDLDA…
Stramenopiles_EP00632_Arachnochrysis_sp_CCMP2950	XVTSGVAQGSDDLVRFEPPTSNYVDGACVENLPEDATLEIDLFPHKSASGAQFTATVSADYSLLWSVTYHGTYKVLRNALTEHTYVLYQCGTLPPRNLDFNHTLVRVPVTTVAVTSTTYLPFLEMIGERLAIHAYTSDFDYVSSPCLRRLHDEGRVLEAYDAATWSIDASQLTDVELSIADAWTEDQVPHPYVMTDTHEDSVLKTAEYVEVVGLFFNREREATEAINHIVNNYLCIREQAEELATRDVTKRVLWTNYWDAADGWSIAECPNWYCEIVAAAGGEVVVPTVEPAIEYWTYPYLSTAQVLEMAQDADVLISSGAFVHRDLFMEQAPHLGIFDAGGLRGYNDFYERRHVEPDAFLHDVAAALWGTTLRADVTDPTLKFLRDVVADDPVGTKDD…
Stramenopiles_EP00633_Aureoumbra_lagunensis	XAPTTNLVDGQCVENYDPNVHDGIDFFPEHSTDRRVKRTPFSRLEFRGKVKADYSLHWDVTYHNTYKLLTNKIRDETYVLWQCGTPKPEIDGAAGYFEVPVQRIGITSTTYMPYVEIIGERQALKYYTSSFSYVSSPCLRRLYQDGKIEEAYDPATWSSTIEEDDVDLVIADEWTADSNPKSFSITDTYEDTVFQVAEYVEVVGLFFNREHEATLALDYILSAYSCLRDEIQTNDVTKGGQNKKKVVIASYISSVGAFGITSCPNWYCDIVEDAGGELVLFEEEGEIETSWGSQLMSFDQVVAHAKNAHVYVADGPLPDDIADALLESLTIPIFDNQGSLGHNDWLERRLAEPDAVLADYVAMLWPEKYPDANRNFFRNISAGEEPGSKVSDDALEAAC…
Stramenopiles_EP00634_Sargassococcus_sp_CCMP2135	XFPAQATGASEFQGKVSSDYSLLWDVTYHETYKLLVNHLRGETFVLWQCGTPRPEVPGATGYFEVPVRRAATTSTTYMPYFELIGERDSLVAYTSSFDYVSSPCLRVRHRDGYVREAYNASTGAIVLAEDEVDLTIADEWTIGSVPRGYSITDTHEETVFQVAEYVELVALFFNREHEATIAIERILNSYTCLKDAIGKEAAEPRTKKVVFASYVASADAFSIAACPGAWYCEAIRDAGGELLRFEGVGAVSMYGYDYMSLDQLLHLASGADAVVVPSPLPDYDHPTTQALLANLAKKRTPLFDNQGPLGYNDWWERRLAEPDAVLADFAAILGTYDGTRNFFRNLTAGEPAGTMVPDDALDAACPNPDAPYHYLLSAAADCLEAKQRSSSSSSGKKSS…
Stramenopiles_EP00635_Sarcinochrysidales_sp_CCMP3193	MKTVAVCVQMLFVATASGLAPTTNLVEGACVEDYDPIAHANVDFFPVHVTGASEFYGKVSSDYALLWDVSYHGTYKLLVNHLREETYVLWQCGTPRPEVEGADGYFEVPVRRAATTSTTYMPYFEIVGERLSLKAYTSTFEYVSSPCLRVLHRDGDVRVAVNETTGVFNLREDEVELTIADEWTVDRVPWGYSITDTHEDTVFQVVEYIEVVGLFFNREHEATLAVERILNAYVCLRDEILVEHPDEKKKIVIAGYVTSADAFGISSCPNWYCEVVRDAGGELLLFEGEGAVELWGSAFMSLEQLLELAADADAVVSPAPLPDYDHPTTEWLLGNLTDLGIPLFDNQGPLGHNDWFERRLAEPDAVLADYAVVLETTSGPRNFFRNLTAGEPAGAMVPD…
Stramenopiles_EP00638_Chattonella_subsalsa	XGVWFSPVEGSHNNDNYDGGCVTDYDENTDYFSTKPNIEFAAEYFNVTYFNSYKLISVGDGWSSQKIVAYQCGTPIPNVTADVFIKIPVSRVAITSTPQIPFIELLGERESIVAIGTNNSLVSSPCLLEMLDADYTVDVSYVAYSSWTDSYYTSYNTTLIEQANVSMTFGATDAVGGVIFSEWAEKTHEGVTEWLFFTALFYNRESTARAVVSEILNRYECVKNNAAKYPGDDVPKVMYSTYYWSSNVWSTGACPNFYCDIIESAGAEVIATGTWLNYDQWLAAAQNATIIWHVGDFGVLYDYFSSNESFTSIPAVVNQMVFDGTGNGRKDWFESRYAEPDLLFEDALNMIHPCVNPDHERVWLRNAFTEGQGMVDDTCTSWDQPLAIKADACVNKRTC…
Stramenopiles_EP00639_Heterosigma_akashiwo	XWLYAVGCQQQQSSAISIFFEAMQMAASFVKVATFALLVFLAVGHDDEVGCVTDYNNTKDYFPHKATIEYAEYFNITYNNSYKIIDVNAGSYYGTQKIIAYQCGTPIPEWENDTDIFVEIPVKYVAVSSTPMIPYIEILGERKSIKAVATNTSLVASACLNEMLDDGYTLDATSGAWGINDTILEKAGVNITFDPSMGSYNAVAFVEYLESTSQGVSEWLDFVAAFYNLEEEAEEIIDEVIDRIECLTDNAALYSETFPGVTPKVMYSVWYPSYGYFSTGSCPNYYCDLIEAAGGTPLTNGTYVQYDEWLALAKRADYIWHVGDFGYLYDEYSSDSDFTSLPAVVNQRVYDTSGNGKKDWFESRFAEPDVVLEDLINFLQNCTNPDHDRVWLRNYFTED…
Stramenopiles_EP00640_Fibrocapsa_japonica	MKSLLLTKLTILYFIHLVNISQADDNLFTCVDSYVDGTDYFPQKALPEYANFAVEYHNSYKVLSVSKASIDSVETGATIVLYQCGTPQPTVANADIYIPIPVSSVALASTVYIPYIELLGERLSIDVVATDLSLVASPCLNEMVVAGETVGAYDSSSWSIDNTVLQDQAVEATFVDGIWGDWSNLHNGIPVIEYTETSSHTSIMEWLLFFSYFYNKEAEAKAALEGISDRYDCHKDLVADEEDKPNVLWISSFWGGNFNFASCPNYYCELVQNAGGNLVNIGEGAVASGDAAALVGVAASADIILFADSWQAKVMDDPEVSNIVSAIPAVANQNVYDVHGNGAQDWFESRYVEPDVVLEDLISIFHNCVHPEHTRVWWRHAFREDPDSVDSCSGSSAWG…
Telonemia_EP00656_Telonema_subtile	MIRSPPRSTLSSSSAASDVYKRQDYFPIKVSAGHSPSWSVTYYGYYKIVLVRTTAGAVAKTYLLVQDGCPTPSVSADVTFNVPVSRVGLGSSTYEAYVEMLGERTTVVAKNGWYTSSPCMNLLIDQGQVEDATDTCPTLDVAFDDSYGSWWGAGYNGNNCAENIAVEVRASGETQLLPQLEWLEFFSLFYNQEREVETYLTETEPAIACLQSKVEQYVADQRANGKLAVKVLWATPPATDGGLWTVGSCPNYYCEMIAAAGGDILNVRSSITSLATSARTSTNLFQAGFAADVDIILSGTLYDSSYSALSTDQCSVVWASAVPAGVPAMDNQRIYAVS*
Euglenozoa_EP00667_Euglena_gracilis	MIRHRCPQTLCVLFLLLLHALSSLGGCVTSYDNTTDYFSNKSIPIHAQYFQVEYHNAYKVVRTSLANETYVLYQCGTPAPTVAAGVKLFSIPLQAAAIDDTTATRFFELLGLQDVVQYLQVSLTTSACFLKLAAENVTLNLESSYGGNAGLRATQVAAVSALFGSGASATANEVAVTATSEPTELGRAEWIKFIALFFNQEQAANRVFNGIQQRYLCRRQAAVDATANTTKPKVAWTYMKTWVTPPTWMLARASYKLDLVQDAGALPVGSGTTDIEFTNLTQFLAALQDVDLLIDDTYSATTLSWNDFLSMYQLTASSPLKVIQNQQVWRVDGLVNSGYSWDWYAGAVAEVDALLSDMVKAVQSLSGTVPAGKWLRRLATTQPVVVSASGCTADPLLAA…
Euglenozoa_EP00668_Euglena_longa	YEATPLARAEWIKFVALFFNQEAAANLIFDGIRDRYLCHRQAAVEAVAGTTQLKVAWTSASSSQWVLSRAAYKLKLTQDSGAEAVGSGTTSTTFGTAAALLQQLQDVDILIDDSYVTSEYTWQTFLTSYGLAADSSLRFVRNQRVWRVDGVMNAGLSLDWFAGAIVEADALLGDMIGVVQGQSGTRWLRRLSDSSVVFVSAATCSDPLVAAVPLGLPCSAGNCLAGSNNLQGDLFSQKSTLQHAQLFTVTYHSTYKVIRNLASQETYLLYQCNTSAPTNVAANKTFTIPLQTVAVEDTTALSFLELLGQQVAVRLMQTEYVTSSCLQQLAAWGEVEELQSSWAGDATLRAAQVAGVSALLSSGATSFANGVAVSAAYEATPLARAEWIKFVALFFNQEA…
Euglenozoa_EP00669_Euglena_mutabilis	FFELLGLQLSLRLLEQGEVTSPCLLEMQTNGGALGLQDASGNPPAAQLVMVDALFTYSTGVSNNSIANAATSEATMLARAEWIKFIALFYNQEALALQVFNDISERYFCTRTTTAVTYTGQPPVVAWTNTYTSTNSAGQTVQTWEVSTASYQMNLLQDAGVTPLVVSGGGMYTSATAFAAAIQGADFIVDEAYDSSLSPQFTFTSFLNLYGLQSINGLTAIQTQEVLRVDGLQANPSAWDWYEGAVAEADAVLQDFTAAFHGSPLPGRWLRRLSTTPQPTLMQAAMCPNGPAMLTSAPCNCSSYCLNPQGMCANATQCVCNADHINGFWMDSGMGACNMCEYGFGDQCTTVLPSSSLLVCSAGVMQLLGASAISILQLGPNSTSGGSAGTITVQGPTTG…
Euglenozoa_EP00670_Eutreptiella_gymnastica	XMQTQWAQSPCFQYLAEEGEVAAMEPAWGGDAAKRASQLQQVDALFQFSASTHSKSIAITASADPGPLQRAEWVEFMSLFFNKEAEAMQVFEGIRDRYLCHRKQVSEHSAKPVVAWAYYSSWSKEWVITNAAFKHYYLRDAGAQLVGSTNXDMKFNTTSGLHAALANVDILIDETYSAGAYTFSKFLDDYGLQANSTLKFVQNGAVWRXDRLINANYGLDWFXGALVEADVVLEDLITVIQPGHSNVHDRTWLRQLSTEGQVIQQSSSCVDPTLPATPRADSCTLTSCVANYNSSIDYFPHKLTADHAEDYNVSYHNHYKVVHNLQANEKYVLYQXGTPAPSGYDGYKMFSIPLSKVAVEDSSAQXLLELLGERLAVRYMQTTYAQSPCFQYLVEEGEV…
Chloroplastida_EP00738_Chloropicon_primus	MGRQGGEDLREGGVGIAEEDLEDGSGEEWGVTTRPRNRSRGKVVLGGIGVGLLATALALTLAFTVGGVGEGSGGSPSGSQSVRRSLIENPDVATSGQSPKCDVVVEAAQFFNVSRVAGTESTVVTNKYNKRAYVLTPEGASDEAVRAKNLTELDLVPSGYETAYLRTPLRNITVAETQLITYVELLGYRSAISSFSQYGTSPCLNKMKEEGLTTSFAGNVYDFSGSQLNGTGPTFVGYMSNGDIAPETIQFAVSAEQKDGSMLGTSEWIKFFAPFFGQECAANDIFGKVKERYECHKSKVSVFARDFDPIKVAVVQKSFPYDYGPTMKSDGYFKVSDSAYWSEYIKDAGATPLIETSAVDGLTASNGYVFNLSDPEGFHALLEQADVVIDETYMQNITA…
Chloroplastida_EP00739_Bathycoccus_prasinos	XLLDSFLSSTRGNQSNRPPYFLSQRSDRALLFKASMRTSRTPMLFLFVMCLTQGFSVRKIGVSAQKDTKSSDADFYSLSSVRISPSDEPIGTSQNPILVENDYEVTYGSNFKIVRMKCGSKHASLNPSTCDKQTYVLHHRGTERPTVDPVTYANIEAESGGVTTKYFEIPAKNVSVGGSFVLGYLEALGIDGNSGLKMISASCMHSPCMQKAVIAGEIVNEGGSTSAWAAKCDELNIDLALTDSFGTGECSNAPDVNVNFIGNADDTSLLRAEWVKFVSLFFDKEALANEYFALESEAYAAITQYVDKGVVKDGVRLKCVWVRKNWDNKYQILHDKFRSTLCTDAGMDAYSGKDDRLTETYFPEDIELFHSAIRDYDVVIDETYVSDTASRNATDYEAT…
Chloroplastida_EP00740_Mantoniella_antarctica	XGTHSAPRKQQGGPSFTCAANHHITMARFSSLLALVVALAVAAAPFDASAQATGLAIKCINNTTNPLSTALSYFPPNMRITTDDATAGAVDVTVAAGFTVHYDNTFKLVKTICGKYQADACLTNTSTYCCRDKTYVLTLCGAAKPTTFANGTALPASATHFTIPLTAVATAYSGPVPFMELLGLLDKVAVVDPRSIHSPCLQKLEEDMVIAGATTGSTAPTADWTKLIAEHPTVTGVWTDSFGTGVSSTDKDIVFDGSSDAGGVLGRAEWIKYLSLFFNEEDKANLYFANEQKVYKATEQALVAVKGTTTKSCAWVTISAASQWGPASYSISFATYKVELCKSAGLEAYVNTTLQAAGTSKQAFNTIAEFHAVLHTIDVVIDETYFSSPSTTVKADVLR…
Glaucophyta_EP00741_Cyanophora_paradoxa	MTALKLLVLALAAAAVAAQTIENFDSTKDYFLDKATPRFAENFEITYAKHYKVLTVKNVPDATGTKTSKKYVLVQRGAPTPDSSVTDGATVIQIPISKVASSEATFNGMLIRAASDLSLVAFYDTTLIRTPSIKAMASTGSLKDYCKKGTTGFCSIDSAVLASSGAEIVMASQYSYSGYTSANFAGSVVIVNELSESSALGRAEWVKAVAALFNKEAEANKAFDASVAEYNKLASLVSGVTYRPTVIASRAYESFPKTTPASYTWYPPGGNSYIAKLFKDAGANYMYSNDTKTGSIMVPREWVAAAAKDVDFWINPDFMNWKSLDDAKVEDAGLYANFKSIACGRVFSRDTDSYKFFESGVVYPDLVLRDLIKIFHPWAIQDSYSFYSQLSAASPLGAN…
Alveolata_EP00746_Dinoflagellata_sp_MGD	LSTTDLPWVEFLGDRESIKLVDTPASVSSPCLQRLLQEEKIVNKSGLGTSNLDATFCSAGWGCDAVPPEENPIPVAAHMETSLLGAAEWMKYTAAFFNREAAAKDVIESVSSMMDCHSHRAKSMQATTKPKVLWAYYSDYPGWEAWYPGSCPNYYCELIEKAGGEFMTFDSAPGNNHSAFFEQAKSADIWFYAATNYDKLASFNLTSYLDATTAVKNKAVYDFQKAGQYDWFESRVAEPDVVLEDMIAIINPAAGGGHERVWWRKVDGTEAVGGLTTVQCDDTRAAMMLKADACKSGDDTMNVDKPGPASNTHREETVSCIKPATTTTTTTTIGTTTIKSEPAATTAKAADDVASGSIIAIPDAAKLGVACIAAMLI*
Alveolata_EP00747_Dinoflagellata_sp_TGD	MRVVLCIALIGVVQGAIRTAQERVAAGECADSSASPDSLFAASMRVGELPSEAVGNHEADIVSADLISIEYFDNFKIVTEKRSKEQYVLTQCGTTQPTDAEVDAVAALAADYTRKHFTVPLQTVMAESTVQLSFLDELGVHDRVKHLSKYAVGPCWQVALGCDAAMVDTYAGGTAEELAAQRNSVDAVFMDCDWSGDCSIVNNQANAIHISVSQDPGPLHSAEHIKFMAAFFNKEKVAIEKFQAKVQSYTNAAASASTKPVVAWMSYVPASDWAAEGYEINLATYKAEYIRMAGGENINMAKIKEALGDKATLVSSSTGAVLTLPTSSFGGLKNRTSFELFKALAHVDAIIDETYAYDPATYTFATFLDNMGLAEDSTLKFVANKLVIRYDGVIGPAPN…
Stramenopiles_EP00751_Fragilariopsis_kerguelensis	ITTINNINKQTIRMMFQSSVVMAALCCLTVDTSLMVSAQDNTDASGNAVIGENLVDGACAVDYDPEAGIDYFPTKYAAPDIASYGDVDIFGNKFVPHNTTDFLQIEYFKTYKIVTNSHQDPPLQYLLYQCGTEIPDDVDQDDFQLVVSVPHQGGLALTQTPMIPYVELLNLRKDIIAHLGDPSYVTSPCLSYQLGPNATDEERIPVIWDSNSTIEEEMVTQWRADNPEAIIVSGPTNNIVGDRVIVSSATQERTNVATYDWIAFYAAFYNLEGESNRLSQQMQESYDCTSDVANEIVAEQRDLGTDPDGNFEGGEEYKEPVIFWANYFTWGDLGWSVAECPTWDTVYYCEYATHCGAKVLSRPEGVGFNQTYGGSPTVYWYLNDTEAFEMGKDADIFMY…
Stramenopiles_EP00752_Nemacystus_decipiens	MNGRRCNTGRTAKLLSLTVAAAGVLGGLAQLTSNPDGCVTDYDASAGVDYFPDKAVIDYAETFSVEYFSTYKVLTIMDAFSSTSYVLYQCGTPEPTLDMTVQQYISVPVTNVSTGTTDHIPRIELLGKRDSIVAYTGDTSRIGSPCVDSLVDNGTVVEALVFDTECQLDTIDNAALANASVELLGKRDSIVAYTGDTSRIGSPCVDSLVDNGTVVEALVFDTECQLDTIDNAALANASVEVNFGDSLTVSYCEGADPILNGVQVLSYAEAGDNIGLAHGEAIKLFSLFYNLEALGNTLFEEIEALWLCTENNAQGCSVLLDDSPTVAWFPFLPTDPNSNYYGAGSGYGAPNNDSYYSQAVESTGGTLLYCGDFGFALMTDDEMLACFQDADVCVIGADY…
Euglenozoa_EP00755_Sulcionema_specki	XQSLYFIGGEYPFTPAIMQPVILWTAVALLVGAAEGQRNSGCLLKHVEFNTTTDYFPEKTVSDHSGLWAVTYHNFYKKVVLNSYQPGSAQPEVEYQLFQCFEDAAAQQKAFDAAPPCSATASVPCRRFVVPLKKVGVEADVKLLGIFEELGVVSSVVYADPNAVSPCLASKTLERPNATDATQLQGVDAFFSGSKLSGDKTVYAKSTEEDSPLGRAEWLELVAAFFNREGQANYMIAKIQENFDCMSHTARTAVAKQAAPRAAFITVTDTEYIVQNRNYERGLVEAAGGMLISSLRVEKSKAETFHAHIKDASVLVLLSPRVASADEAVRELGGLSTTATIYATDGLVGEKGGSDWEEGAIAAPDVVLGDFIKALHPTLPPWSTMGFVHLRAVSGSVSK…
Euglenozoa_EP00756_Hemistasia_phaeocysticola	MRANMLAVCLAVGVGATVELDGNGCVTGYSSGTDYFPFDSQLDIDVNDGQYTTPLPGTGATTSIVFANLFRVDYFETFKVVSLNYTLQATGYSGQAVPPLVLWRCGTPEPVPGTTSGVAANARLFRVPLATVAVPGTVPLTFLHMLGLLEKVSLIDGTYVSTPCIQKLETCSAPQLVKHELSWNTSGWNSSAMEAEGVFTDMWLSGATLTDKDIPFDSSADLSPLSRAEWLKFVSLFFNMEPQANTLFNSIRRDYDALKVRTPAAPAPVVAWVSYSTWTNYTISGAQYKQRYISDAGGVPHGVIAGTTSSTAIAGCRMSGSSYQCDTPAAFKTALTGVAMIIDESYEFDPAASGTDQFVTKYGITTADQNNTDFPFLVNNKVYRQDLTHADARSSGDKG…

## Sheet: Suppl Table S5
Supplemental Table S5. (data for Figure 7)
Summary of CBA1, METE and METH presence/absence found in organisms within Supergroups with greater than 5 organisms with a completeness greater than 70% and at least one of: METE or METH.
organism	EukProt_ID	Name_to_Use	Strain	completeness	complete_single_copy	complete_duplicated	Previous_Names	Replaces_EukProt_ID	Genus_UniEuk	Epithet_UniEuk	Supergroup_UniEuk	Taxogroup_UniEuk	Taxonomy_UniEuk	Merged_Strains	Data_Source_URL	Data_Source_Name	Paper_DOI	Actions_Prior_to_Use	Data_Source_Type	Notes	filename	methionine_synthase	cba1_present	target_name_CBA1	target_name_METH	target_name_METE	fa_CBA1	fa_METH	fa_METE
EP00390_Vitrella_brassicaformis	EP00390	Vitrella_brassicaformis	CCMP3155	78.4	77.6	0.8	Alveolata_sp	NA	Vitrella	brassicaformis	Alveolata	Colpodellida	Eukaryota;Diaphoretickes;Sar;Alveolata;Myzozoa;AC clade;Colpodellida;Vitrellaceae;Vitrella;Vitrella brassicaformis;strain CCMP-3155	no	ftp://ftp.ncbi.nlm.nih.gov/genomes/all/GCA/001/179/505/GCA_001179505.1_Vbrassicaformis/GCA_001179505.1_Vbrassicaformis_protein.faa.gz	Vbrassicaformis	10.7554/eLife.06974	none	genome	NA	short_summary.specific.eukaryota_odb10.EP00390_Vitrella_brassicaformis.txt	METE	None	NA	NA	CEL91637.1	NA	NA	MTLKTVTIGYPRIGPNREMKKALEDYWGKKIKQDDLVAASDKIFENNLDEQVKAGIDIIGVGHHTMYDPMADWTLRFGLLAPRFQPLVGTMSRLDLFFSMARGVGDVTALDMTKWYDTNYHNLVPEIDPSTTPKKDWADYIEMIKKAVAKIGGDKVGAEIIGPITVVDKASLKGVTLDQVVDKLIPLYIDLLKELKALGVAEVQINEPALILDKAKDLRSTYERVFTQLATVGVPINLITFYDDIGEAYPWAVKLPGVTAVSLDFTRGDTMSLLKKHGFPQGRRLGAGVVDGRSVWKDVSLASKMLKEIKDTVGPNVEVSVQPSSSLQHVPYDVENETKVDASLKARLSFARQKLQDVKAVATAAPGTAKGGVEFAVQDADVKEPPADMINRSKPFTER…
EP00206_Coccomyxa_subellipsoidea	EP00206	Coccomyxa_subellipsoidea	C-169	85.9	84.7	1.2	NA	NA	Coccomyxa	subellipsoidea	Chlorophyta	Trebouxiophyceae	Eukaryota;Diaphoretickes;Archaeplastida;Chloroplastida;Chlorophyta;core chlorophytes;Trebouxiophyceae;Coccomyxa;Coccomyxa subellipsoidea;strain C-169	no	ftp://ftp.ncbi.nlm.nih.gov/genomes/all/GCF/000/258/705/GCF_000258705.1_Coccomyxa_subellipsoidae_v2.0/GCF_000258705.1_Coccomyxa_subellipsoidae_v2.0_protein.faa.gz	v2.0	10.1186/gb-2012-13-5-r39	none	genome	NA	short_summary.specific.eukaryota_odb10.EP00206_Coccomyxa_subellipsoidea.txt	METE	None	NA	NA	XP_005651506.1	NA	NA	MTITTSTIGFPRIGEKREVKKALETYWKKQTSLEELLAVNNEAQRLAWTLQADAGISLVGLDGTLYDQVLEFIFYLGLAPSRFSHLSGYDLYFALARGVPGTEALDMSKFFDTNYHYLVPELATTVTPKPDFSLLFDKVKRGQDAIGKEKAVPIIIGPNTLVGLSKPADASAPFDHDSAIKALLPAYTELLTQLKALGVPEVQLHEPILTTSDAAKLKAEFESTYSELSKVGVPINLVTYYDDIGEAYEWAVKLPVAAVSLDFLGVPGSALGNETAALVEKYGFPSDKRLGAGVVDGRSVFADGDTPANLVAALLKKGITNISVQSSTSLQHLPYNKDLETELPADLVARLAFAKQKVAEIVEAASKAPSASAPASITAALPAVSELQACTHGLDVYDP…
EP00547_Thalassionema_nitzschioides	EP00547	Thalassionema_nitzschioides	L26-B	71.4	69.4	2	NA	NA	Thalassionema	nitzschioides	Stramenopiles	Diatomeae	Eukaryota;Diaphoretickes;Sar;Stramenopiles;Gyrista;Ochrophyta;BD clade;Diatomeae;Bacillariophytina;Bacillariophyceae;Fragilariophycidae;Thalassionema;Thalassionema nitzschioides;strain L26-B	no	https://doi.org/10.6084/m9.figshare.12410606	MMETSP0156,MMETSP0158	10.1371/journal.pbio.1001889,10.1093/molbev/msw209	CD-HIT	transcriptome	NA	short_summary.specific.eukaryota_odb10.EP00547_Thalassionema_nitzschioides.txt	METE	CBA1	CAMPEP_0194204836	NA	CAMPEP_0194263542	MVSFMPRSWTLFLALTVALMPTSIAELTENLKECVPDGEYDPDLDYFPDKVVVDDSKFWEIQYFNNFKLLRNEIEGEEFVLYQCGTPPPTAEDLAELGLSDIDALHEIPVPLQHGVTLGSTTHITLLELLGLRREIKAWIGYYYDGFISSPCLNQLIDDGETTVITDTSSQESIDALLETAGPSVVSFHNFRGGYSSSLYNVTMSAYKEAGNKAIAEWLKFFAVFYNKEKLSTMLHDFANARYDCTANEADRNVAASGGKRPTVLWASWTDYDGTQGWSVGKSGTYYAEYADDCSADLITSRAGTIPYFGDFLFTTRDFVELAKTADIWIYSNSFNWDTAKELHKNAISGFKSVQTGQVFDSNGGGSNAWFENRLAEYDVVLEDFCAVVGTASPGHKRI…	NA	MVVFSTSALGFGRMGENRELKFALEKFWRNDIAATDLLAVAHQVEESAWSMQVDAGIDRITVGDYCLYDNVATWAESLGIIPKRFASLEPGTERMFSMCRGIDGAEALSMKKWITSNYHYMVPEVDESLRGELSSNFSSYLSDVKRGISSLGEKAVPVVMGPVSMIYFCAFKFTGAIDIQRLALLEKLLPIYRELLGDIAALGATEIQIHEPALVFADSSLASLFKRAYEGPASILPAAGPDINMVSFFEDIGESNYKWLISVRGIKIISLDFTRGDNMSLIKENGGFPTDKVLGAGLIDGRNIWKVNPTXXXXXXSGKXNPTLVGGILAELSAAGVATIRIQPSSSLQFVPWNLESETALLSHIAGPVLAYSKQKLAEIVAVAKNDAAFLEDATAKWN…
EP00641_Albugo_candida	EP00641	Albugo_candida	Ac2VRR	88.6	69.8	18.8	NA	NA	Albugo	candida	Stramenopiles	Peronosporomycetes	Eukaryota;Diaphoretickes;Sar;Stramenopiles;Gyrista;Peronosporomycetes;core oomycetes;PS clade;peronosporaleans;Albugo;Albugo candida;strain Ac2VRR	no	ftp://ftp.ncbi.nlm.nih.gov/genomes/all/GCA/001/078/535/GCA_001078535.1_ASM107853v1/GCA_001078535.1_ASM107853v1_protein.faa.gz	ASM107853v1	10.1186/1471-2164-12-503	none	genome	NA	short_summary.specific.eukaryota_odb10.EP00641_Albugo_candida.txt	METE	None	NA	NA	CCI44194.1	NA	NA	MAATIPVTSSTLGFPRMGPVRELKFALEKFWRHKITENELYDVAHTVEAANWQAQLHRGVDSVPVGMFSLYDHVLDWTYYLGCVPERFQHLQVGLEQYFAMARGMDGIPALDMTKWFDTNYHYEVPEFNAKTCPKANFEPFLDHVKRAFKVVGQEKTIPVILGPLTYLSLGKFEGVTFDNLFESILPLYKQLFESLHQLGVRHVQIHEPSLVSNAAEKLLKYIPKVYGSENKQGIIDHSAISVNLVTYFEEINADVYQWFLRSKVAAISLDFTRGDNLSIIRKFGFADGKCLGAGVIDGRSVWKFVPKKTLSLLHDILDVLQAKKNTSLSIQMSCSLQHVPYTTKCEQSLENGDIKGLLGVLSFAYEKLSEMNLLKTITIKGEQVCRDAINDVENHWNT…
EP00642_Albugo_laibachii	EP00642	Albugo_laibachii	Nc14	88.2	75.3	12.9	NA	NA	Albugo	laibachii	Stramenopiles	Peronosporomycetes	Eukaryota;Diaphoretickes;Sar;Stramenopiles;Gyrista;Peronosporomycetes;core oomycetes;PS clade;peronosporaleans;Albugo;Albugo laibachii;strain Nc14	no	https://www.ncbi.nlm.nih.gov/bioproject/protein?LinkName=bioproject_protein&from_uid=53219	v4	10.1371/journal.pbio.1001094	none	genome	NA	short_summary.specific.eukaryota_odb10.EP00642_Albugo_laibachii.txt	METE	None	NA	NA	CCA17494.1	NA	NA	MAATIPVSSSTLGFPRMGPNRELKFALEKFWRHKITENELYDVAHTVEAANWKAQLDRGVDSVPVGMFTLYDHVLDWTYYLGCAPERFQQLKVSLEQYFAMARGMDGIPALDMTKWFDTNYHYEVPEFDVKTCPKANFEPFLDHVKRAFKVVGEEKTVPVVLGPLTYLSLGKFDGVTFDKLFEEILPLYKQLFDSLRELGVKNVQIHEPSLVSNAAEKLVKYIPRVYGSENENGIIDHSTISVNLVTYFEEVHPDVYQWFLRSKVAAISLDFTRGDNLLIVRKFGFADGKCLGAGVIDGRSVWKFVPQKTLALLQDILGVLQANKDTSLSIQMSCSLQHVPYTTKCEQSLDTGDIKGLLGVLSFAYEKLSELDLLKTITIKGKQICLNAVSEVEKHWDT…
EP00643_Hyaloperonospora_arabidopsidis	EP00643	Hyaloperonospora_arabidopsidis	Emoy2	80.8	64.3	16.5	NA	NA	Hyaloperonospora	arabidopsidis	Stramenopiles	Peronosporomycetes	Eukaryota;Diaphoretickes;Sar;Stramenopiles;Gyrista;Peronosporomycetes;core oomycetes;PS clade;peronosporaleans;Hyaloperonospora;Hyaloperonospora arabidopsidis;strain Emoy2	no	ftp://ftp.ensemblgenomes.org/pub/protists/release-43/fasta/hyaloperonospora_arabidopsidis/pep/Hyaloperonospora_arabidopsidis.HyaAraEmoy2_2.0.pep.all.fa.gz	HyaAraEmoy2_2.0	10.1126/science.1195203	none	genome	NA	short_summary.specific.eukaryota_odb10.EP00643_Hyaloperonospora_arabidopsidis.txt	METE	None	NA	NA	HpaP813016	NA	NA	MATVDSATLGFPRMGPNRELKFALEKFWRHKLSESELLAVAHAVEEANWRKQLDTNVSRVGVGLFSLYDHVLDWTYYLGLAPPRFASVPSGLSQYFAMARGVDGIPALDMTKWFDSNYHYEVPELGATSSPSANFSTYLSTVKRALTIVGAAQTVPILLGPLTYLDLSKYDSNTTFDELLTKILPLYTSLLTELAALGVKEVQIHEPSLVGAHADQLATHLTTVYGSKDHQGAIQHEAIALNLVTYFEEISSDVYQWFLHSPVAAISLDFTRGDNLSVLQKFGFPAGKRLGAGLIDGRSVWKFNPDTVLTQVKEIQKVLAASENTSLTVQTSSSLQHVPYTTGCEEALNAGETDGLLGVLSFAYEKLSELEVVKKIAESGDDVAKAEIEAAKKAWAVYY…
EP00649_Plasmopara_halstedii	EP00649	Plasmopara_halstedii	OS-Ph8-99-BlA4	90.2	89	1.2	NA	NA	Plasmopara	halstedii	Stramenopiles	Peronosporomycetes	Eukaryota;Diaphoretickes;Sar;Stramenopiles;Gyrista;Peronosporomycetes;core oomycetes;PS clade;peronosporaleans;Plasmopara;Plasmopara halstedii;strain OS-Ph8-99-BlA4	no	ftp://ftp.ncbi.nlm.nih.gov/genomes/all/GCF/900/000/015/GCF_900000015.1_Plasmopara_halstedii_genome/GCF_900000015.1_Plasmopara_halstedii_genome_protein.faa.gz	Plasmopara halstedii genome	10.1186/s12864-015-1904-7	none	genome	NA	short_summary.specific.eukaryota_odb10.EP00649_Plasmopara_halstedii.txt	METE	None	NA	NA	XP_024578143.1	NA	NA	MVAVDSATLGFPRMGPNRELKFALEKFWRNKISEEELYKVAHAVEEANWRKQYDAGVNRVGVGLFSLYDHVLDWTFYLGLAPERFASVPTGLSQYFAMARGVDGIPALDMTKWFDSNYHYEVPELNAKSTPKANFSSYVASIKRALTVLGPNKTVPIILGPLTYLALSKYDGATLDDLLLKVLPLYAALISELADLGIHEVQVHEPSLVGAQAEQLAKHLPTVYGSKDQKGAIQHEKLVINLATYFEEINHDVYQWFTTSPVSAISLDFTRGDNLSVLQKFGFPAGKRLGAGLIDGRSVWKFNPDTILSQVSEIKKVLSASGNAQLTIQTSSSLQHVPYTTECETSLNTGETDGLLGVLSFAYEKLAELEVVKKIAEIGEEAAKAEVDAVKKAWTVYYE…
EP00198_Chlamydomonas_reinhardtii	EP00198	Chlamydomonas_reinhardtii	CC-503 cw92 mt+	76.5	76.5	0	NA	NA	Chlamydomonas	reinhardtii	Chlorophyta	Chlorophyceae	Eukaryota;Diaphoretickes;Archaeplastida;Chloroplastida;Chlorophyta;core chlorophytes;Chlorophyceae;CS lineage;Chlamydomonadales;Chlamydomonas;Chlamydomonas reinhardtii;strain CC-503-cw92-mt+	no	ftp://ftp.ncbi.nlm.nih.gov/genomes/all/GCF/000/002/595/GCF_000002595.1_v3.0/GCF_000002595.1_v3.0_protein.faa.gz	v3.0	10.1126/science.1143609	none	genome	NA	short_summary.specific.eukaryota_odb10.EP00198_Chlamydomonas_reinhardtii.txt	METE and METH	CBA1	XP_001701689.1	XP_001696420.1	XP_001702934.1	MASRGLFAALCAACLAVASAAPLRNSADCVNVDLLKVTGVNVFPTTRQISSSSVQFLQDRTTVSVAQNFEVSYYSTFKVVTNLYTFAKETYVLYQCGTAAPNPADYGLPAATKVLAVPLTAVSVQDTTVLNFMKILNVLDRVAYVTPYAVEPCMQALAGGSCNRTSDNAVADKIDGKFVGFSVKPSDPQAITFTATADPGPLNRAEYIKYVATFFNREAAANTAFNAIVSAYNANKQLAATYLSKNSAVSPLVAWIYYQPKYDSATYKAPEQVVLYFNAYRRQYVQDAGGRLHDLAALNAQYGNNNTITVSGSQLVFTDLPNTLPVLRTILASVDVVIDESFYDGKNPTQITLDDFRALYGLTDAAALTDLKFLANQRLLRLDGSANPGGTTAWFEEAV…	MRERIIFIDGAMGTQIQKFTLEEEDFRGERYAKHSHELKGNNDLLVITRPDVISKIHTAYLEAGADIIETNTFNGTWISQSDYELQADVALINRTAAQLAKKCVADFLAKNPGSGPRFVAGAIGPTNKTLSVSPSVENPAFRGITYDEVVDAYYKQAEALVEGGVDMFLVETIFDTLNAKAAMYALEKFFSDKGMRLPVFVSGTIVDNSGRTLSGQTNEAFWNSIRHAKPMAVGLNCALGAKDMLKYVANLAACADCYVFCYPNAGLPNAMGGYDQKGDEMAEEIRPFCEGNLVNAIGGCCGTGPEHIAAIKKMASAYKPRKPVTVPPLMRLSGLEPLNYTPDASNMRRTFLNIGERCNVAGSILFKKAIVNNDFDTAVAIALKQVQQGADVLDINMDD…	MAAMLSTTTIGFPRIGNQRQLKFAMESYFKGDSGEAELLAVAHKVQSDAWALQKAAGIAVIGLDGTLYDQVLDTITWLGAIPPRFKHLSGLQRYYAMARGGAALDMSKFFDTNYHYLVPELGPDVLGPATAAGAPLQPDFSGPLDKLARGQAVVGRERAVPILIGPVTFVSLSRGCELPLDQAVARLLPTYCALLQQLAAAGAPEVQLHEPVLATSEGAGMRAEFETAYAQMAQAAGSVPLHLVTYYDDLGAAYPWAVQLPVAAVTLDFLGPPGAAVPSQTLALLQQHGFPADKRLGAGVVDGRSVWKDDGTAVALLRALLDTGAVSSDRLVVTSSAPLQHLPYDLGLELEAPKTPEAEPHLPPALAARLGFAKQKVEEIVSVARLAASPAAAAAAAGH…
EP00200_Dunaliella_tertiolecta	EP00200	Dunaliella_tertiolecta	CCMP1320	83.9	79.2	4.7	NA	NA	Dunaliella	tertiolecta	Chlorophyta	Chlorophyceae	Eukaryota;Diaphoretickes;Archaeplastida;Chloroplastida;Chlorophyta;core chlorophytes;Chlorophyceae;CS lineage;Chlamydomonadales;Dunaliella;Dunaliella tertiolecta;strain CCMP-1320	no	https://doi.org/10.6084/m9.figshare.12410606	MMETSP1126,MMETSP1127,MMETSP1128	10.1371/journal.pbio.1001889,10.1093/molbev/msw209	CD-HIT	transcriptome	NA	short_summary.specific.eukaryota_odb10.EP00200_Dunaliella_tertiolecta.txt	METE and METH	CBA1	CAMPEP_0202357534	CAMPEP_0202368798	CAMPEP_0202344440	YISIVRQKDGALFAGLVAFGGIATFHASAADPRPVGECLQGELRSHTRTFPREFFIDAPEEDAPNSVKLTVAEDFSVEYFDHFKVVRNLRADDAYVLHHCGMDKPTEDALPADLQGKNFSNFFAVPLHHVSVPDTSAFAFLKELGLENRISYVTQYAVDSCAAKLYALGEDACNKRTKSQYSDPEGYQAQTESVDGIFSFGKNDDESKIIAFTATADPGVLNRAEWLKFIATFFNVEDKANTLFNQIKKDYDAAKKKVAESYPSPDARPLVAWLYYQPASQWADELVELKFGAFQADYMQDAGGRMLDFDALKNKYTPNNENIKQKDGARSLEFKNLHLVNDTLAEILKDVKILVDETNHAFIPESSNKDLTVERVAQIYKIADSPFRQSLEDGSVKVV…	RLCAVASXSAFLHHACKAGMDMGIVHTAQVKADVYEKIDKELLEFIEDVLLNRCDNATERMMEYAATLEPKCHPTAVKKINSGPPAVKFSPKVNPKPADFDPLAPDADLPPVPEYKPYQEPLQKSPVFDEMHKLFSERIAYIDGAMGTMIQRYKLEEADFRADRYKDHPDELKGDNDILVLTRPDIIESIHIQYLESGADIIETNTFNGTSISQADYNLQAKNEVYDINFHAAKLAKGAVAKFLEQHPDQGPRFVAGAIGPTNKTLSVSPSVENPAFRGITYDEVVEAYYDQAVALYDGGVDLFMVETIFDTLNSKAAIYALEQFFEAKGVRIPVMISGTIVDNSGRTLSGQTNEAFWNSVSHAKPFAIGLNCALGASDMKKYVANLSKCADCFVFCYP…	XALATSTIGYPRIGANREIKGVIERYWKKQASQEELLSVANEVQAQAWRDQQAAGVNLIACDGTLYDQMLDTIFMLGIIPKRFQGKSGLDLYFSMARGAEGATALDMSKFMDTNYHYEVPELEPGWSCKPDFSHILDKVSRCQATIGKAQAVPMIMGPVSFICLAKSLDGQSVAQSVAKLLPAYRDLLKQLKAKGVPEVQVHEPYLATTQAEALQLECSQVFQELAAEGVPLNLVVAYDDVGETYPWLVQLPVAVVSLDFLGVPGAAIPNRTLELIAHHGFPAGKVLGAGVIDGRSVWADTGVAPALISALVSLGVAPGFIRVQSSVSLQHLPIDLNKETKLPADLRPRLAFAQQKLGEITRIAQSPLPAQGTAAAGTPAAAQLVQSVRESHCAKDTGL…
EP00236_Picocystis_salinarum	EP00236	Picocystis_salinarum	CCMP1897	80	77.3	2.7	NA	NA	Picocystis	salinarum	Chlorophyta	other_prasinophytes	Eukaryota;Diaphoretickes;Archaeplastida;Chloroplastida;Chlorophyta;Picocystophyceae;Picocystis;Picocystis salinarum;strain CCMP-1897	no	https://doi.org/10.6084/m9.figshare.12410606	MMETSP0807,MMETSP1159	10.1371/journal.pbio.1001889,10.1093/molbev/msw209	CD-HIT	transcriptome	NA	short_summary.specific.eukaryota_odb10.EP00236_Picocystis_salinarum.txt	METE and METH	CBA1	CAMPEP_0183833494	CAMPEP_0113933188	CAMPEP_0183823444	XPSRSCAATDAREKTRAKPSEQKEGNGATRRVDDEDGTRLEERRVAPELAGAPAEPVAPGLAATSTGSLTGGCVPSGSFEPDRDYFDTPTQIDPDFADGGTANVFVAQDFQVQYANYFKVLRNTMNNETTVLVLCGTPAPDAEFFPEGTHFIEVPVAAYASTSTVQVGYLEVLGMLGRARYMPTFVTSACAQKLVLSCGLEILDFYDGSQEFENATAVFLDRPDPSDPRSVTFDASTDPGPLNRAEWIVFLGTFFNLDRYASEIFLEIEDSYRRTKADAESTSTTPLVAWISYRGDFGEEFPEAYIVDFAEYKMDLVQDAGARNLDKNADTFSNAVDVDGDMEFRIADFEDRAAASQALANAIREVDVVIDEAYPSDGNYSGYDMDSFYDMYGLSPDNS…	XTTFDEVKKAYYEQVGALMDGGVDILLVETIFDTLNSKAALFAIEEYFESVGYRVPVFVSGTIVDNSGRTLSGQTNEAFWISIQHTKPFAVGLNCALGASDMFRYVQNLSRVCDCYVFCYPNAGLPNAMGGYDQKGDEFSLEVEDFCKAGIVNGLGGCCGTCFEHIAATYEMTKNYKPREVPVSENCLRLSGLEPLIYKPDPSNMRKTFLNLGERCNVAGSTIFKKAIVDGNFDKALAIALKQVEAGAHVIDINMDDGLIDGVSAMVKFVNLLVSEPEASRVPFMIDSSKFEVVEAGLKCSQGKAIVNSISLKEGEEDFIKKAKIVKMHGAAVVVMAFDEQGQAATCDEKVSMCQRAYRILVERVGFNPQDIVFDPNILTIGTGMEEHANYGVDFINAC…	PRVGARRELKFALESYWKGNSDEKELLDVLHGVEQQAWNVQRQKGVDLIGLDGTLYDQVLDWIFYLGLAPERFGHLQGFEQYFAMARGTTGAPALDMSKWFDTNYHYLVPELDANTRPSLENLQAFLDKVLRGQQTVGKEHAVPLVIGPITLVHMGKLAGVTSKDVLNKLLPAYARMLKCLKDMDVVEVQIDEPFLCKSAAGSCKDELQWTYETLSKEGVPINLCTYYDDVCKDVYEALVGLPVEKVSLDFCGVPGALEPPCTLDLIKTCGFPSDKKLGAGVIDGRSVWAEDETGAQALDKLVALGVSKEKIVVQPSCPLLHVPYDVEMETLPPVLQGRLAFAVQKLDELVALASGNAVRASTKQQTTKTKSTIGSVDPSMFSRSMPFEERRKLQPSNP…
EP00203_Chlorella_variabilis	EP00203	Chlorella_variabilis	NC64A	78.8	78.4	0.4	NA	NA	Chlorella	variabilis	Chlorophyta	Trebouxiophyceae	Eukaryota;Diaphoretickes;Archaeplastida;Chloroplastida;Chlorophyta;core chlorophytes;Trebouxiophyceae;Chlorellales;Chlorella;Chlorella variabilis;strain NC64A	no	ftp://ftp.ncbi.nlm.nih.gov/genomes/all/GCF/000/147/415/GCF_000147415.1_v_1.0/GCF_000147415.1_v_1.0_protein.faa.gz	v1.0	10.1105/tpc.110.076406	none	genome	NA	short_summary.specific.eukaryota_odb10.EP00203_Chlorella_variabilis.txt	METE and METH	None	NA	XP_005844355.1	XP_005850025.1	NA	MTDVPAYQPWRDPLAKSEAFGQLEAMMQERIIFIDGAMGTMIQRYKLQEEDFRGERYKSHEHELKGNNDLLVLTRPDVIEEIHTAYLTGGADIIETNTFNGTTISQADYQLDQVEEVALINRTAAQLAKKATAAYMAANPGSRKFVAGAIGPTNKTLSVSPSVENPALRGVTYDEIEQAYYEQARALYEGGVDMYLVETIFDTGNAKAAIYALERFFEEQGVRIPVFISGTIVDNSGRTLSGQTNEAFWNSVSHAKPLAIGLNCALGASDMKQYIANLSACADCYVFCYPNAGLPNAMGGYDQRGPDMAEDIRPFCEEGLVNAIGGCCGTTPEHIAAIREMASAYPPRQLHDVPQLLRLSGLEPLNYQPNPDNMRETFLMIGERCNVAGSIIYKKAIVD…	MATISTCTIGFPRIGSNREMKKALEAYWAGSNDAQALLQAAAGVEADAWRCQARAGIQLIALDSTLYDHALQERSATGAPAAVPGAAALPVYFAMARGAEGAPACDMSKHFDSNYHHIVPELDEQSEPRPDWSLLLDRVKRGQEAVGRERAVPMVVGPSTLLGLARGSFDRSSLLARLAPAYAQLLRQLAELGVPEVQIHEPILTMSGSEGLAADCAACYAELAAVGLPINIVVAYDDETYKWLVELPVAALSLDFLGVPGAEYGSSTAQHIAKHGFPKSKRLGAGVIDGRGIWADQGQAARLVASLRALLGEEQRIATSTSLQHVPYDLAAEEVPPAGLARPLAFAVQKLGEVVGTAAAVLGAAPGAIPALDLAAFTGAPGGAPRELPADMFRRPEPY…
EP00006_Acanthamoeba_castellanii	EP00006	Acanthamoeba_castellanii	Neff	77.7	76.1	1.6	NA	NA	Acanthamoeba	castellanii	Amoebozoa	Acanthopodida	Eukaryota;Amorphea;Amoebozoa;Discosea;Centramoebia;core centramoebids;Acanthopodida;Acanthamoeba;Acastellanii clade;Acanthamoeba castellanii;strain Neff	no	ftp://ftp.ensemblgenomes.org/pub/protists/release-42/fasta/protists_amoebozoa1_collection/acanthamoeba_castellanii_str_neff/pep/Acanthamoeba_castellanii_str_neff.Acastellanii.strNEFF_v1.pep.all.fa.gz	Acastellanii.strNEFF v1	10.1186/gb-2013-14-2-r11	none	genome	NA	short_summary.specific.eukaryota_odb10.EP00006_Acanthamoeba_castellanii.txt	METE and METH	None	NA	ELR17587	ELR15055	NA	MSANQEDAKTKQLRELMEKQILLMDGAMGSLIQEYKLTEEEFRGERFKDHTHPLRGDNDLLCITRPHVIKEIHMRYLDAGSHIIETNTFNSTSISQADYGLETLAYEMNKAAAQLAKECTAEAMRKDPSIPRFVAGALGPTNRTASVSPKVEDPAFRNVTFEELVEAYTEQAKGLYDGGADILLVETIFDTLNAKAALYALIELFEDPKYPRIPLFISGTVIDKNGRTLSGQTVEAFYISVSHAKPLAVGLNCALGAVEIRPFLQQISNLAEEFADEGLINVAGGCCGTTPDTIRAAAAALKDVSPRKIPQLPPYLRLSGLELLTFTPDLNFVNVGERCNVTGSRMFANLIKANKLDKALEVAKLQIQNGAQILDINFDEAMLDSEASMSKFLRLIASE…	MGQQQASGELTEGRLLAHQTRLLTGDSSLIRSFLNTNNYSQHRCYSTRINKTVMSINVPQFSEVATGTIGFPRVGKDRELKKALESYWAGTTDRTHLLDVAAQVEKANLLAQVDAGIERIGVGSFSLYDQVLDWTFRLGLIPSRFANSGKEGLDLYFALARGIPGARALHMTKWFDTNYHYLVPEIEEPFLAGKFAAEVDFSDFLQQIAKSRDIVAAAAAGKTSLPIVLGPVTLVKLCRYIVGGAQQAAPETKAQLAAAFLKDHVLPHYVELFKQLKAAHVDEVLFQEPILVVNHDAETRALLTHVLEALADGPKVHLVTFFDDLGEETFKWLQAAPKNVVGVSLDFTRGDNAGLLAKHGLPKHLTLGAGVVDARNVWQINVDDVISKLAAIRASFEGK…
EP00007_Cunea_sp_BSH-02190019	EP00007	Cunea_sp_BSH-02190019	BSH-02190019	76.5	74.9	1.6	Mayorella_sp	NA	Cunea	N/A	Amoebozoa	Dactylopodida	Eukaryota;Amorphea;Amoebozoa;Discosea;Flabellinia;core flabellinids;Dactylopodida;Cunea;strain BSH-02190019	no	https://doi.org/10.6084/m9.figshare.12410606	MMETSP0417	10.1371/journal.pbio.1001889,10.1093/molbev/msw209	none	transcriptome	NA	short_summary.specific.eukaryota_odb10.EP00007_Cunea_sp_BSH-02190019.txt	METH	None	NA	CAMPEP_0174248668	NA	NA	XGDQARALIEGGVHLLLIETIFDTLNAKAAIYALDRLFAEQGIRRVPIFISGTITDRSGRTLSGQTPPAFYTSIKHARPFAVGLNCALGATEMRPFLQDLCQAAQCAVSCYPNAGLPNALGAYDQSPELMAKHLRAFADEGLINFAGGCCGTRPKHIKAIAEALVGAKPRPLPLPNAVAHDTVLRLSGLEPLYFTKELNFVNIGERCNIAGSRMFARLIRNGDFDEALAVARLQVESGAQVVDVNMDEGLIDSKAAISKFMRLVSGEPDISKVPFMIDSSKYEVIVEGLKNFQGKSIANSISLKEGEEQFLQQATEYRRLGAAVIVMAFDQXXXXXXXXXXXXXRDAFDQDGQAVTKDRKVEICVRSYNLLVDKVGMDPQDIIFDPNILTIGTGMEEHN…	NA
EP00021_Heterostelium_album	EP00021	Heterostelium_album	PN500	86.7	85.9	0.8	Polysphondylium_pallidum	NA	Heterostelium	album	Amoebozoa	Dictyostelia	Eukaryota;Amorphea;Amoebozoa;Evosea;Eumycetozoa;Dictyostelia;Acytosteliales;Acytosteliaceae;Heterostelium;Heterostelium album;strain PN500	no	ftp://ftp.ncbi.nlm.nih.gov/genomes/all/GCF/000/004/825/GCF_000004825.1_PolPal_Dec2009/GCF_000004825.1_PolPal_Dec2009_protein.faa.gz	PolPal_Dec2009	10.1101/gr.121137.111	none	genome	NA	short_summary.specific.eukaryota_odb10.EP00021_Heterostelium_album.txt	METE and METH	CBA1	XP_020435006.1	XP_020429784.1	XP_020434576.1	MYKYILVSTLLLLTIQYSLGASNLKGCIPEDQYNPQTDYFPDKAQVLNSTLFNVTYSKSYKVITTVSNNMQYVLYQCGTPKPDAAQFPNTTKFFSVPVNSSAVTGTTPLSYFLLMAITNKMTYTGSAKLIAAPCILQGIEDGEIKELSSNATIKAQQLASVDVVFQGSFDKSTNNSVASYETQDPGPLHRTGWVNFFGMFFNAEADANRVFSEISSNYHCFANTSQSTLRQRQIKTKSVAWTTYNAPSSYNQNTASWSISNAAYKSKLSTDAGANFLNLANSTTDVTVFHELIKDVDVIIDETYQLNSFDDFLMAYQINTTEMQAKFKFVANKVVFRQDGLENIYDGRDWFQSAVAFNDAVLQDVIRAVYPEVLPKSTLPLWLRNIATNEPTLRMTADN…	MILDGAMGTEIQKFKLKDADYRGQEFVDFPHELGGNNDLLVLTQPHIIKEIHKKYLEAGADIIETNTFNGNIFSQADYKMEHLVKRINREAARIAKEAAQEVMAADPSKPRFVAGAVGPTNKTASISPSVERPEARNVLFDELVDGYFEQVEALVEGGIDILLVETVFDSLNCKAALFAIENFFKNHPRIPVFVSGTIVDKSGRTLSGQTGEAFYTSTAHADPMVFGLNCALGANEMRPFLQNISKCAECFVLCYPNAGLPNTFGGYDETPEMMAVQIQEFAESGLLNIVGGCCGTSPDHIREFARVTKGVQPRQIPSLPPYTTLSGLEPLAFTPTLNFVNVGERCNVSGSRRFANLIKANKYEEAISVARQQVEAGAQIIDINMDEGMIDAVAAIQKF…	MVVAANLGYPRMGEHRELKKLVESYWEGKLQDTELVKEAAQLRVHHWKVQADSGIQSIPSNDFSFYDQILDHILLFGVIPPRYQEVVVSEKEYATQVQGLRTYFAMGRGFQTSTAATAASESTTDTAFGSAQAITQKIDVSSLEMKKWFDTNYHYMVPEFADSQTFQLSANPKPVVEYLEAKAAGFETRPVLVGPLTFLLLGKSGNQAKPYTNRVDSLVHLEGLLPHYIELVNQLGKAGVTSIQFDEPILCYDLIKENEEIRVRLQEALKKIYESIHTAQPSIAIHITTYFGEIRENFQLLKSLPINSLHIDCVRCSEQEINTIVNELPSNWSLSLGLIDGRNIWKSDYKKKLQIISSVLAKIAKDRLIIAPSCSLLHSPSSLRSEQGFVKPEVLDWLA…
EP00022_Cavenderia_fasciculata	EP00022	Cavenderia_fasciculata	SH3	90.6	90.2	0.4	Dictyostelium_fasciculatum,Cavenderia_fasciculatum	NA	Cavenderia	fasciculata	Amoebozoa	Dictyostelia	Eukaryota;Amorphea;Amoebozoa;Evosea;Eumycetozoa;Dictyostelia;Acytosteliales;Cavenderiaceae;Cavenderia;Cavenderia fasciculata;strain SH3	no	ftp://ftp.ncbi.nlm.nih.gov/genomes/all/GCF/000/203/815/GCF_000203815.1_DFas_2.0/GCF_000203815.1_DFas_2.0_protein.faa.gz	DFas_2.0	10.1101/gr.121137.111	none	genome	NA	short_summary.specific.eukaryota_odb10.EP00022_Cavenderia_fasciculata.txt	METE and METH	None	NA	XP_004367134.1	XP_004361663.1	NA	MTIPETPIFNQLRKILDERIMILDGAMGTEIQKYKLKDADYRGEEFKDFPHELGGNNDLLVLTRPHIIKEIHLKYLLAGADIIETNTFNGNIFSQADYKMEHLVKRLNIEAAKLAKDACIEVMAQDPTRQCYVAGAVGPTNKTASISPSVERPEARNVKFDELVDGYYEQVEALVEGGIDIILVETVFDSLNCKAALFAIENYFVKHNTVLPVFVSGTIVDKSGRTLSGQTGEAFFTSVQHARPMVFGLNCALGATEMRPFLANVSKCSDCYVSCYPNAGLPNTFGGYDETPEMMAGKILEFAQSGFLNIVGGCCGTSPDHIRAFVEATRGVQPRRIPTIAPYTTVSGLEPLAFTPQLNFVNVGERCNVSGSRRFANLIKANKYEEAISVARQQVEAGA…	MRSERDGFMAISTILGFPRMGENRDLKKIVEAFWQGKVNAQELVAGAAKLREVHWALQKNVGIDLIPSNDFSFYDHVLDHVHMFGAIPTRYEPVVASEGGVASLATYFAMGRGLQNQQVDVCSMEMRKWFDTNYHYMVPELQANQTFKLTNSVSSTQHPKIVEEYLQAKEALGINSKPVLIGPISFLMLSKSADNKQYASLLDPLVHIDSLLAVYTQIVTLLQSHGATDLQVDEPFLCFDFEDSQINTLKPIYHKVLTALHTAAPSLRIHLTTYFGEIGSNIVLIKDLDFIHSVHIDLTRSLSNDHLDTLLLSFNKNWNISLGLIDGRNIWITNYQKKLQEINRIINLLKIDKSKIIVASSCSLLHSPHSAEKEKLKPVELLEWLSFAKEKLAEVVFLT…
EP00023_Dictyostelium_discoideum	EP00023	Dictyostelium_discoideum	AX4	93.7	89.8	3.9	NA	NA	Dictyostelium	discoideum	Amoebozoa	Dictyostelia	Eukaryota;Amorphea;Amoebozoa;Evosea;Eumycetozoa;Dictyostelia;Dictyosteliales;Dictyosteliaceae;Dictyostelium;Dictyostelium discoideum;strain AX4	no	ftp://ftp.ncbi.nlm.nih.gov/genomes/all/GCF/000/004/695/GCF_000004695.1_dicty_2.7/GCF_000004695.1_dicty_2.7_protein.faa.gz	dicty_2.7	10.1038/nature03481	none	genome	NA	short_summary.specific.eukaryota_odb10.EP00023_Dictyostelium_discoideum.txt	METE and METH	None	NA	XP_638483.1	XP_641728.1	NA	MINSNDKNESDTFGIIRKILSERIMVLDGAMGTEIQKFKLKDNDYRGEEFKDFPHELGGNNDLLSLTQPHIIREIHCKYLEAGADFIETNTFNGNIFSQADYKMEHLVKRINIESARLAKSACEEYTKKDPSRPRFVCGAVGPTNKTASISPSVERPEARNVLFDELVSGYLEQVEALVEGGIDVILVETVFDSLNCKAALFAIEEFFKTYSPRLPVFVSGTIVDKSGRTLSGQTGEAFYTSVASANLMVFGLNCALGAQEMRPFLQNISKCSECYVSCYPNAGLPNTFGGYDETPEMMAEQIKEFAESGLLNIVGGCCGTSPDHIRAFCNAIEGIAPRAIPTLVPNTTLSGLEPLVFTKELNFVNVGERCNVSGSRRFANLIKANKYEEALSVARQQV…	MVSSSNLGFPRMGENRELKKLVENYWQGKVEETQFQKELKEIRINHWKLQKEAGIEIIPSNDFSLYDQVLDHIHLFGAIPKRYTPVVESEIEDGSNGLRTYFAMGRGYQTSKAATQVSETNTQGAFASKVEKSIDVGSMEMKKWFDTNYHYIVPEFEDSQQFKLTNYGGYSEPKPIHEFLEAKSIDIETRPVVLGPISFLLLGKSSDSSKPYSSKFDSLVHLNALLGVYEELFKQFEKIGVKSVQIDEPVLCFDLFETELIKNAYTTAFNVIHKAAPNINILIATYFGEIRENIDLITSLPVNGIHIDTIRSSSSEVESVLTKIPTSWTISIGIIDGRNVWKNDLTKSLVTLKNIIAKTGSDRILLAPSCSLLHCPHSLTREIGRVESQVLDWLAFSLE…
EP00024_Dictyostelium_purpureum	EP00024	Dictyostelium_purpureum	QSDP1	89	87.8	1.2	NA	NA	Dictyostelium	purpureum	Amoebozoa	Dictyostelia	Eukaryota;Amorphea;Amoebozoa;Evosea;Eumycetozoa;Dictyostelia;Dictyosteliales;Dictyosteliaceae;Dictyostelium;Dictyostelium purpureum;strain QSDP1	no	ftp://ftp.ncbi.nlm.nih.gov/genomes/all/GCF/000/190/715/GCF_000190715.1_v1.0/GCF_000190715.1_v1.0_protein.faa.gz	v1.0	10.1186/gb-2011-12-2-r20	none	genome	NA	short_summary.specific.eukaryota_odb10.EP00024_Dictyostelium_purpureum.txt	METE and METH	None	NA	XP_003290289.1	XP_003293530.1	NA	MAKQKESETFEIIRKILNERIMVLDGAMGTEIQKFKLKDHHYRGEEFKDFPHELGGNNDLLVLTQPEIIREIHCKYLEAGADFIETNTFNGNIFSQADYKMEHLVKRINIEASKLAKSACEEYTKKDPSRPRFVCGAIGPTNKTASISPSVERPEARNVTFDELVAGYLEQIEALVEGGVDILLVETVFDSLNAKAGLFAIEEFFNKNDIPRLPVFVSGTIVDKSGRTLSGQTGEAFYTSVASANLMVFGLNCALGAQEMRPFLQNISKVSECYVSCYPNAGLPNTFGGYDETPEMMAEQIKEFAVSGLLNIVGGCCGTSPDHIRAFCEAIKGVPPREIPQLPQLTTVSGLEPLIFTPELNFVNVGERCNVSGSRRFANLIKANKYEEALSVARQQVEA…	MVSSSNLGFPRMGENRDLKKIVEAYWAGKVDEVEFSNTIKSIRAKHWTLQKETGINIIPSNDFSLYDHVLDHVLLFGAIPKRYEPVVESEVEDNSNGFRTYFAMARGYQTKKAASEVAATETEGAFATKVEKKIDVGSFEMKKWFDTNYHYMVPEFEAEQQFKLTNHAGYTAPKPVHEFLEAKALGIETRPVILGPISFLLLGKSADSNKPYTTKFDSLVHLEALVKVYEQLFEQLVAAGVKSVQIDEPVLCFDLLEDTTRADLIKNAFSVAYNRIHKVAPTVNILIATYFGEVRENIELITSLPINGVHIDRVRSSSAAFDAVLAKIPSTWTVSIGIIEGRNIWKNNLNNSIIVVKKAIDLFGSERVIVSPSCSLLHSPHSLAKEVGYVKAEVLDWLA…
EP00025_Tieghemostelium_lacteum	EP00025	Tieghemostelium_lacteum	TK	91	90.2	0.8	Dictyostelium_lacteum	NA	Tieghemostelium	lacteum	Amoebozoa	Dictyostelia	Eukaryota;Amorphea;Amoebozoa;Evosea;Eumycetozoa;Dictyostelia;Dictyosteliales;Raperosteliaceae;Tieghemostelium;Tieghemostelium lacteum;strain TK	no	ftp://ftp.ncbi.nlm.nih.gov/genomes/all/GCA/001/606/155/GCA_001606155.1_ASM160615v1/GCA_001606155.1_ASM160615v1_protein.faa.gz	ASM160615v1	10.1038/ncomms12085	none	genome	NA	short_summary.specific.eukaryota_odb10.EP00025_Tieghemostelium_lacteum.txt	METE and METH	None	NA	KYQ96884.1	KYQ96751.1	NA	MTESETHKILRNILNERIMIIDGAMGTEIQKYKLKDKDYRGEEFKDFPHELGGNNDILVLTQPHIIKEIHCKYLEAGADIIETNTFNSNIFSQADYKCEHIVHRLNVEAAKLAKSACVEYTLKDPSKPRFCAGAIGPTNKTASISPSVEHPDARNVTYEELVDGYLAQTRALVEGGIDLILIETVFDSLNCKAAVFAVEEFFKSQNGKRLPVFISGTIVDKSGRTLSGQTGEAFYDAVSQSNPMVFGLNCALGAQEIRPFLQNISKCSECFVSCYPNAGLPNAFGGYDETPESMAEVIKEFAETGLLNIVGGCCGTSPDHIRAFSQVTKGILPRRVPTLTPYSRLSGLEPLIFTPELNFVNVGERCNVSGSRRFANLIKANKYEEALSVARQQVEAGAQ…	MSVKSSSIGFPRMGENRELKKNVEAYWSGKLDEQEFLKTCQEIKCKHWKLQESTAIDFIPSNDFSMYDHVLDHTMLFGAIPKRYQGVVESEVNDKTNGLRTYFAMARGYQTPKAAQAVSSVDSGEGCCASGYGNSSQLKQVIDVGSFEMKKWFDTNYHFMVPEFSENQQFRLTNAPGYSRPKPIQEYIEALEIGVETRPVILGPVSYLLLGKCIDKPYENRYDSLKYLSNLLVVYGELFSHLQQLNVKWVQIDEPILSLDLDHQLVKDSFEIAYKSIRSFAPSVNILVASYFGSLKANFNLISNLPINAIHLDLKRSTKDVISTILTKIPYHWSVSLGIIDGRNIWKNDLKASLEYLQEISINIGLKRLIIGPSCSLLHSPHSLDREQGKVSQEILEWL…
EP00029_Vermamoeba_vermiformis	EP00029	Vermamoeba_vermiformis	4391-Kostka	89	83.9	5.1	NA	NA	Vermamoeba	vermiformis	Amoebozoa	Echinamoebidia	Eukaryota;Amorphea;Amoebozoa;Tubulinea;Echinamoebidia;Vermamoeba;Vermamoeba vermiformis;strain 4391-Kostka	no	https://trace.ncbi.nlm.nih.gov/Traces/sra/?run=SRR5396399	4391-Kostka transcriptome	10.1093/molbev/msx162	assemble mRNA,translate mRNA	transcriptome	NA	short_summary.specific.eukaryota_odb10.EP00029_Vermamoeba_vermiformis.txt	METE and METH	None	NA	TRINITY_DN2399_c0_g1_i1.p1	TRINITY_DN505_c0_g1_i1.p1	NA	MSGEGEIFDTLRTIMSQRIMILDGGMGTQIQARSLTADDYRGEEFKDHPHELAGNNDFLVLTRPDVILDIHRNYLEAGADIIETNTFSGTTIAQADYGCEKYVYRMNKVASQLAKQACIEYTAKDPSKPRFVAGSIGPTNKTSSVSVNVNKPDFRAISFDELVEAYADQTRGLLDGGSDVLLVETIFDTLNCKAAVAAIEDVFAEGKFKRVPVFLSATIVDKMGRNLSGQTIEAFYNSLQHFKPFCVGLNCAWGATDMRPYLERLSRVASCFVHCYPNAGIPNALGKYDQTPEIMAPLVKDFGSDGLINMIGGCCGTTPGHIKAIAEVMKEFKPRQIPQPETKLTVSGLEPLIFTPEIRFVNVGERCNVTGSKRFAKLIMDGKYEEAASVALQQVQAGA…	MSIKTTTLGLPRIGAERELKWSQEKYWRNEITQEELLNVAKTIRHANWTVQQKNKINWIPSNDFSFYDQVLDTSVLLGVVPDRYTDLLNDRVVTDSQGLPCFPLNAYFALARGDATHTAMEMTKWFDTNYHYIVPEFNLDTTVFRVNDNKIFAHFLEAKTELGIVTKPVLLGPLTYLALGKLKTSEEQHHDTSCSHAQQTSANEKDTILQLLPKLIPVYEEIFAKLKALGAEWIQIDEPLLACDLTVKQRQEYINTYAAFKEKNFGGLKVFLATYFEGLLDNLDLAVNLPVEVLHIDAVACPEQVSHVVTAVKPKFNLKLSLGLVEGRNIWRTNLSNAIQVASSAVKDLGSERVVIGTSCSLLHSPVTLAKETKLDTEIRSWLAFAYEKIEEVKVIAQA…
EP00727_Mastigamoeba_balamuthi	EP00727	Mastigamoeba_balamuthi	ATCC 30984	80	77.6	2.4	NA	EP00018	Mastigamoeba	balamuthi	Amoebozoa	Mastigamoebida	Eukaryota;Amorphea;Amoebozoa;Evosea;Archamoebea;Mastigamoebida;mastigamoebids A;Mastigamoeba balamuthi;strain ATCC-30984	no	https://bioinformatics.psb.ugent.be/gdb/mastigamoeba/Masba_prot_LATEST.tfa.gz	m51a1	10.1073/pnas.1219590110	none	genome	Genome, replaces EP00018 which was transcriptome	short_summary.specific.eukaryota_odb10.EP00727_Mastigamoeba_balamuthi.txt	METE and METH	None	NA	m51a1_g14704	m51a1_g3880	NA	MALLPASPVEAELRELMRTRIAVFDGGAGTFFQSLGLVEDDYRAGDLASHPCPLKGNNDLLNITKPDAIRALHKGYLDNGADIIETNTFCSNRISQADYGLERLVHDLNAAGARIAREEATRAQEADPQHRRRFVAGSMGPTNKSASTSTDVNHPEARPITFDDLVEVYTEQARGLVEGGVDIMLIETIFDTINCKAAIAAIHDVFEEVGRRLPIWISVTMSDKSARTLSGQTAEAFWVSVSHCKPLCFGFNCSLGVVEMAKFVRSLSPLVTCHLAIYPNAGIPNEMGLYPDTPAEMAEAIGQLAREGFINVVGGCCGTRKDHIAAIAKAVAGDDHLLRVSGLEHTIISSTRNFVNIGEQCNVAGSRMFLNKIKDGKFEEAVSIARAQVDAGAQMLDVN…	MSLAVKSSVLGFPRIGPKREVKTAIESYWARKITADQLAADVAAVRRASLQSIQSRGADFVPSGEFTLYDHVLDHSVAFNVIPKRYTGHGLSDLDVFFAMGRGCQRDAVDVPACEMKKWFDSNYHYVVPELSEEVEFKLLANKALEAYKEGRELGIETRPVVLGPVSYLALGKSKDPAFQTLSLLPRLLPLYKQLLAELKAAGAEWVQVDEPVLVLDKAEGWEAEYTSAFTELAAVAPKIMLTTYFGRLGNSVGYVARLPVAGLHVDLVRAPEQLEDVLRAVAPTGLVLSLGLVSGRNIWKNDLQASIDVARRAVDALGPARVVVATSSSLLHTPVTLASETKLSAEVKDWFSFALEKVEEVAVIAAVLSGSADGKVAAALEANRASIARRREFERSSD…
EP00026_Physarum_polycephalum	EP00026	Physarum_polycephalum	N/A	80.8	78.4	2.4	NA	NA	Physarum	polycephalum	Amoebozoa	Myxogastria	Eukaryota;Amorphea;Amoebozoa;Evosea;Eumycetozoa;Myxogastria;Columellidia;PS clade;LDP lineage;Physarales;Physaraceae;Physarum;Physarum polycephalum	no	http://www.physarum-blast.ovgu.de/Sequences/Physarum_reference_transcriptome.fas.gz	Physarum reference transcriptome	10.1093/gbe/evv237	translate mRNA	transcriptome	NA	short_summary.specific.eukaryota_odb10.EP00026_Physarum_polycephalum.txt	METE and METH	None	NA	Phypoly_transcript_00862.p1	Phypoly_transcript_03257.p1	NA	MASTDIFSTLRNILDNRIMIIDGAMGTQIQEFKLTSDDFRGTEFKDHPVELKGNNDMLVLTKPAVISEIHNRYLEAGADIIETNTFSGTFLAQADYQMQPHVYRLNKVAAALAKECATAYTAKNPAKPRFVAGAIGPTNRTLSVSPSVDKPEFRNTTFDELVAAYTEQVRGLLDGGSDVLLVETIFDTLNAKAALFAITGLFNSGAYKEVPIFVSGTITDRSGRTLSGQNTEAFLTSVEHADLFCVGLNCALGPDEMRPFIQRTARAAGTYVLCYPNAGLPNTFGQYDMTPEKMAVLVKEFAESGLVNMLGGCCGTSPMHIKAIADAVKDVAPRKIPTLPPFLHLSGLEQLVMGPTTNFVNVGERCNVSGSRRFANLIKQNKYDEALLVARQQVEAGAQ…	MSSSFFVHNLGFPRIGANRELKTATEKYWQGKITQKELQETGAQIRKQNWLLQQKKGIQLIPSNDFSFYDQVLDTAALVGAVPERFKKAPGEQVDLDTYFAMARGLQEKDAEHQQKEVFALEMLKWFDTNYHYMVPEFLPATEFSLSSSKVFDEFSEALALGITTKPVLIGPLTFLLLGKAKQEFDKIATLLPRLVPLYVTILKKLSQLGAQWIQVDEPILVRDLEPNVVEAFRTAYATLAGALSGSSTKLLLATYFDDLSTAAQDLVVSLPVHAVHIDLTRGSTDLTALAKKVAPTNLILSLGVVDGRNIWKANYAQILPVIKQATSVLPADRIWLAPSSSLIHSPINLDKETKLDPALRSVLAFATEKLDEIVVLARLAHGTSEDDAALKENTAAWT…
EP00013_Stygamoeba_regulata	EP00013	Stygamoeba_regulata	BSH-02190019	85.1	41.6	43.5	NA	NA	Stygamoeba	regulata	Amoebozoa	other_Flabellinia	Eukaryota;Amorphea;Amoebozoa;Discosea;Flabellinia;Stygamoeba;Stygamoeba regulata;strain BSH-02190019	no	https://doi.org/10.6084/m9.figshare.12410606	MMETSP0447	10.1371/journal.pbio.1001889,10.1093/molbev/msw209	none	transcriptome	NA	short_summary.specific.eukaryota_odb10.EP00013_Stygamoeba_regulata.txt	METH	None	NA	CAMPEP_0177635244	NA	NA	XVPIFISGTITDRSGRTLSGQTPPAFYTSIKHARPFAVGLNCALGATEMRPFLQDLCQAAQCAVSCYPNAGLPNALGAYDQSPELMAKHLRAFADEGLINFAGGCCGTRPKHIKAIAEALVGAKPRPLPLPNAVAHDTVLRLSGLEPLYFTKELNFVNIGERCNIAGSRMFARLIRNGDFDEALAVARLQVESGAQVVDVNMDEGLIDSKAAISKFMRLVSGEPDISKVPFMIDSSKYEVIVEGLKNFQGKSIANSISLKEGEEQFLQQATEYRRLGAAVIVMAFDQDGQAVTKDRKVEICVRSYNLLVDKVGMDPTIGTGMEEHNDYGVHFLDAIVEIKAKCPGARISGGVSNLSFAFRGMEEVRMAMHSAFLYHAIQRGMDMGIVNAGQITIYDEIN…	NA
EP00011_Vannella_sp_DIVA3-517-6-12	EP00011	Vannella_sp_DIVA3-517-6-12	DIVA3 517/6/12	75.7	67.5	8.2	NA	NA	Vannella	N/A	Amoebozoa	Vannellida	Eukaryota;Amorphea;Amoebozoa;Discosea;Flabellinia;core flabellinids;Vannellida;Vannella;strain DIVA3-517/6/12	no	https://doi.org/10.6084/m9.figshare.12410606	MMETSP0168	10.1371/journal.pbio.1001889,10.1093/molbev/msw209	none	transcriptome	NA	short_summary.specific.eukaryota_odb10.EP00011_Vannella_sp_DIVA3-517-6-12.txt	METH	None	NA	CAMPEP_0114619174	NA	NA	LQQFKLEAKDFEGERFAGHPKSLKGNNDILSLTRPDVVRAVHRGYLEAGADMVETNTFSATTIAQADYGTEELAYELNRRSAELAAECCREAEAADVAKGLPYRRRFVAGALGPTNRTASISPSVEDPAFRNITFDELVTAYKEQARGLVDGGADVLLVETIFDTLNAKAALYAIDELKEEPEYEERGKDLPLFISGTITDASGRTLSGQTPEAFHTSVAHSKPFCIGLNCALGATEMRPFIEQVSAIADSYVLCYPNAGLPNALGEYDETPDMTASILCEFVQAGLVNVVGGCCGTTAAHIKAVADAVAGLDYAVRKPAPPATDLRLSGLEMLSFEKQLNFVNIGERCNIAGSRRFARLIKSGQLDEALKVASDQVEDGAQMIDINVDEGLVDAVAVM…	NA
EP00027_Filamoeba_nolandi	EP00027	Filamoeba_nolandi	NC-AS-23-1	70.6	46.7	23.9	NA	NA	Filamoeba	nolandi	Amoebozoa	Variosea	Eukaryota;Amorphea;Amoebozoa;Evosea;Variosea;Filamoeba;Filamoeba nolandi;strain NC-AS-23-1	no	https://doi.org/10.6084/m9.figshare.12410606	MMETSP0413	10.1371/journal.pbio.1001889,10.1093/molbev/msw209	none	transcriptome	NA	short_summary.specific.eukaryota_odb10.EP00027_Filamoeba_nolandi.txt	METH	None	NA	CAMPEP_0168569108	NA	NA	XRSILEQRIMIIDGATGTEIQKYKLQEQDYRGEEFKDFPRDLKGNNDLLVITQPQIITSIHKSYLEAGADLIETDTFNSTRISMADYHMEHLAYRLNKTAATIALQCCEEYTAKDPSRPRFVAGAVGPTNKTASISPSVEKPEYRNVTFEELVESYKEQILGLLEGGSHVILIETVFDTLNCKAALFAMQDVKQEKPIYKDVPVMVSGTIVDKSGRTLSGQVTEAFYTSVKHAGLLSVGLNCALGADEMRPFIQRLSNVAECYVSCYPNAGLPNTFGEYDQDPCMMGRLLKEFVQDGFANIVGGCCGTGPSHIKEIAKAVATVKPRKPASPNKTLILSGLERLVFTPTINFVNVGERCNVTGSRRFANLIKANQYEEALSVARQQVEAGAQIIDINMDE…	NA
EP00482_Globobulimina_sp_turgida-auriculata	EP00482	Globobulimina_sp_turgida-auriculata	turgida,auriculata	84.3	15.3	69	NA	NA	Globobulimina	N/A	Rhizaria	Foraminifera	Eukaryota;Diaphoretickes;Sar;Rhizaria;Retaria;Foraminifera;Globothalamea;Rotaliida;R clade 1;Globobuliminidae;Globobulimina	yes	ftp://ftp.ncbi.nlm.nih.gov/sra/wgs_aux/GG/CE/GGCE01/GGCE01.1.fsa_nt.gz,ftp://ftp.ncbi.nlm.nih.gov/sra/wgs_aux/GG/CD/GGCD01/GGCD01.1.fsa_nt.gz,ftp://ftp.ncbi.nlm.nih.gov/sra/wgs_aux/GG/CD/GGCD01/GGCD01.2.fsa_nt.gz	GloT14,GloT15	10.1016/j.cub.2018.06.027	translate mRNA,CD-HIT	transcriptome	NA	short_summary.specific.eukaryota_odb10.EP00482_Globobulimina_sp_turgida-auriculata.txt	METE and METH	None	NA	GGCD01002327.1.p1	GGCD01120384.1.p1	NA	MSQTSLWRCRTCGILNFEHFSCCQACFRIPRDYSNTLQINKKIEPSSVKLQCAKIYSQEFPPYRSGYTAPISTITNAIRHVHDNTECKYPTEQKHDLPPQHYDHDPKWDAIFNRDYYNISHMNACEKYLYTIMQQRIMYLDGGMGTTIQKFKFKEADFRGQRFKNHPEDKPLLGDNDLLVLTQPDTIKQIHLDYLRAGSDIIETNTFNATSISQSDYSCQQYVAEINIQACKLAREACDIMCKQDGKRRFVAGAIGPTNKTLSISPSVEDGGYRDISWNEVVTAYKQQIEALVNNKYGGVDIVMIETIFDTLNAKAAIYACLSVFSELNIRLPVFISGTIVDQSGRTLSGQTVEAFYASIKHVKPFAVGLNCALGAKVMIRFLKRLSLVSECFVFAYPN…	FCQTKTFLVQFCVFCAYTAQMFPITVIGSFPKPSNINIPGWFDNKSEHTDNTLKHFNEYLRFKAQNKNEHDFELNKAFRNVLKEQLECGVHHITDGEIDRENYIWSFCRTLDGFDFEQPRQISIRGGAGGLLYAPVIVSKICAKNVQKHISYTTSTTANYLKINAIYKRIIMKDMTQQTMSSISKLKVTIPGPMTILDTSVNEYYQNTDELLYDLSIAINTEILNLTNAGCSCIQIDEPLWARKPLEAKRI
EP00473_Plasmodiophora_brassicae	EP00473	Plasmodiophora_brassicae	e3	89	88.6	0.4	NA	NA	Plasmodiophora	brassicae	Rhizaria	Phytomyxea	Eukaryota;Diaphoretickes;Sar;Rhizaria;Endomyxa;phytorhiza;Phytomyxea;core phytomyxids;Plasmodiophorida;Plasmodiophora;Plasmodiophora brassicae;strain e3	no	ftp://ftp.ensemblgenomes.org/pub/protists/release-43/fasta/protists_rhizaria1_collection/plasmodiophora_brassicae/pep/Plasmodiophora_brassicae.pbe3.h15.pep.all.fa.gz	pbe3.h15	10.1038/srep11153	none	genome	NA	short_summary.specific.eukaryota_odb10.EP00473_Plasmodiophora_brassicae.txt	METE and METH	None	NA	CEP00729	CEO98366	NA	MGEQDAGQTTRWPGAAWLRREMQRRIVVIDGAMGTMIQRETLDEDDFRGEALKDHPQSMPLKGNNDILAITQPHIIERIHYEYLAAGADVVETNTFSGTRVAQADYGCQGMIHELNVCAAKCARRACDRIMKEHPNRRCLVAGALGPTNKTLTISPSVEDASARGITFDELADAYAEQASALIEGGVDFILIETIFDTLNAKAAIYAVSKLPDQVPIAISGTIVDMSGRTLSGQTVEAMYVSLRHSAPLFIGLNCALGAEQMMPFLQRIANVAECPVIAYPNAGLPNAMGGYDQTPDEMSALIATFAKLRLVNVVGGCCGSTPPHIAAIAKVVAGLAPRVPVEVASHTRLSGLEALELTPSLGFVNIGERCNVSGSRAFKRLVCDNKYDQALAVARKQV…	MAARKTPSWVPKSVGRSCLPSFAIVTVLLPGLRRLPFAMASIKVESSVLGFPRIGANRELKRLVEKFWRSGIDEAELLSGAAELRRASWTMQKDLGLDRVPCNDFSLYDQVLDAACLVGAVPDRYKQLHQPGAQVSLQTYFAMARGIQKTSGTTEVDQPAMEMKKYFDTNYHYLVPELSEDTSFKVSSSKPFDEFNETKALGIPSRPVLVGPVSFLLLSKPSGSAQKGFHPLSLLNKVLPVYVDIVKRLVEEGATHIQFDEPMACMDPTPAAPKAALDAAYKQAYNALSAAAGSRTELMVSTYFQSPHPDLLSTLVQLPVQSIHVDVTRSSKDMFAAFMSKLSETDGKRGVSLGIVDGRNVWKVDAAQALSDLSPHVQALSSMNVTVSSSCSLLHSPWS…
EP00528_Fragilariopsis_cylindrus	EP00528	Fragilariopsis_cylindrus	CCMP1102	73.4	71	2.4	NA	NA	Fragilariopsis	cylindrus	Stramenopiles	Diatomeae	Eukaryota;Diaphoretickes;Sar;Stramenopiles;Gyrista;Ochrophyta;BD clade;Diatomeae;Bacillariophytina;Bacillariophyceae;Bacillariophycidae;Fragilariopsis;Fragilariopsis cylindrus;strain CCMP-1102	no	ftp://ftp.ncbi.nlm.nih.gov/genomes/all/GCA/001/750/085/GCA_001750085.1_Fracy1/GCA_001750085.1_Fracy1_protein.faa.gz	Fracy1	10.1038/nature20803	none	genome	NA	short_summary.specific.eukaryota_odb10.EP00528_Fragilariopsis_cylindrus.txt	METE and METH	CBA1	OEU14873.1	OEU18857.1	OEU11144.1	MMFQLTSAFLLALSSSIDTVSAQQETVIGVNNLINGACAVDYDPNDNVDYFPIKYRKPSIESYGNIDIFGNKFVPHESTDFLNIEYHDNYKIVTNSHQQPPKTYLLYQCGTEIPDIVTNGDFAFDLVVSVPHQGGLALTQTPQIPYIELLGLREEVIAYVGDPQYVTSPCMSYMMTGAGDDDQIQVVYDSNITIMEGLTDTFRTEHPNTIMVSGPTNNVVGDRVIVASATQERTNVATFDWIAFYASFYNLEGESNRISTLMQESYDCISDVSTNIVKQQRNLENVGEEYHTPTIFWANFFTYDDLGWSVGDCPTWDANFYCEYAAHCDATILSRPEGVGFNRTYGGSPTVYWYISDEEALEMGKNADIFIYTGGDWDSVYKSHSSMLDQFQAVQNKQV…	MVETIFDTLNAKAAVYAVGEYLEMSGLDIPLFVSGTLVDQSGRTLSGQTGEAFYASIRHCKPMVVGLNCALGASHMVPFVERLSKVAECFVHVYSNAGLPNAMGGYDESPTDMAAGNEVFFKNGWLNMVGGCCGSTPPHIKAIRETAAKYETRKLPDLGRPKMWLSGLEDLVVDDCHNQLGLPFLNVGERCNISGSIRFKKLMKAGNYGTAMDIAKKQVEDGAHVIDINVDDGMLDGVSCMEKFVKIAVTEPEIAKVPFMLDASKFEIVMAGLKWCQGKPIVNSISLKVGVELFKEQATLLRKHGAAVVVMAFDEDGQAATESEKVRICKRSYDMLVNEVHFPPEDIVFDPNVLTIGTGMEEHADYAIDFINATKTIREQCPYAKISGGISNLSFGFRG…	MYEFQTATLGLSRMGPNRELKFAMEKYWKGKIGKDEFIAKAQAVEELGWSLQLADDKIDSIPVGEHFYYDGVLSWAEWLGIVPKRFAHLDAGIDRMFAMARGVDGATALGLKKWFTTNYHYLPSEVDTKRSPANLTDYLANVKRGLQFVGADKARAVIYGPVTIIRHSTFAQTEGSIDVQRFALLAELIPIYQKLIQDLSDMGVKEIQIHEPALVFDESSKLLPLYKQAYPSILANKKSTTRIDMVTYFEDVGADNWTWLMEQSEINKVSLDFTRGDNLALLKSNGFPKEKTLGAGIIDARSPWKVDPSKILPLIEELQSLGVSKDRLCIQPCASLQFVPWDLQNGEDNNLLKHQASKVLSFQQQKIDELHALATSDKKFVADTNEAWSVYKSSGTRNE…
EP00530_Phaeodactylum_tricornutum	EP00530	Phaeodactylum_tricornutum	CCAP 1055/1	78.9	76.9	2	NA	NA	Phaeodactylum	tricornutum	Stramenopiles	Diatomeae	Eukaryota;Diaphoretickes;Sar;Stramenopiles;Gyrista;Ochrophyta;BD clade;Diatomeae;Bacillariophytina;Bacillariophyceae;Bacillariophycidae;Phaeodactylum;Phaeodactylum tricornutum;strain CCAP-1055/1	no	ftp://ftp.ncbi.nlm.nih.gov/genomes/all/GCF/000/150/955/GCF_000150955.2_ASM15095v2/GCF_000150955.2_ASM15095v2_protein.faa.gz	ASM15095v2	10.1038/nature07410	none	genome	NA	short_summary.specific.eukaryota_odb10.EP00530_Phaeodactylum_tricornutum.txt	METE and METH	CBA1	XP_002182900.1	XP_002184461.1	XP_002181110.1	MMKFSFAATTFLGVVAVIGTVHADEPPACLTSTADLSVDIFTDKVEPLFSQGWNVTYHNTYKIANNLFDNTTYLLYQCGSTPPADVVDNGNFNAVLEIPLSNVGLSQTPHIGFMEQLELVDEIAAFLTDTDFISSPCFLDEIAAGNVLTLVEPSEGVDAPATGNTALSAGTVAFVASFTQVPFDNTVNIQEYSELTNVAVFEWVKFFSVFFNKEHTANQVVEAAESRFDCVAQNAGAVQADNMPVKPVVLWAYYSDFCGGWDVAECPNYYCEFANACGAEIISSTEGNTTVCGAPYMTTEELVELGKDADHWIYPSSNWDTASETFGEQLQNMKAVQDQQVFDYQASGENAWFEQRYAEYYNVLADFCAVVGTTQPLTGRSWFRNVFTEPVGSLPDCSP…	MGTMIQNYAKKNRLDEEEYRGERFRDWNCAVKGNNDMLSISQPHIIKGIYMQYLEEGGSNMIGTNTFSSTTIAMADYQMEAYAYELNYVGARLAREACDEVTAKDPSKPRFVVGAIGPTNRTCSISPSVEDPAARNVTFDELVETYLEQVVGLVDGGADVLMVETIFDTLNAKAALYAIGEFLEFSGLDIPVFVSGTLVDQSGRTLSGQTGEAFYVSIRHAKPMCVGLNCALGAKHMVPFVERLSKAAECFVHVYSNAGLPNAMGGYDDTPEDMARENEVFFENGWLNMVGGCCGSTPPHIKAIRETAERYQPRKLPDVGRPKMWLSGLEDLKVEDVHNQLGLPFLNVGERCNIAGSIKFKKLMMKGDYGAAMDIAKQQVEDGAHVIDINVDDGMLDGL…	MKITTTATLGFPRMGPNRELKFALEKHWKGSLSEVDLIKVSEDVETMGWKLQKEAGIDLITVGDMYLYDCVLFWIESLGIVPHRFENLAAGTTRMFSMARGVDGAEALSMKKWITSNYHYMVPEFDKSSKIAPDFSSFISSVERGVGVLGAECAIPVVLGPVSICFFARIVDDALTTHELIALLIPVYKTLLQKVADLGVKEIQIHEPAIVLEEVGLIASLKTVYPAILPKGPKINFVTAMDDVGKANYDWLISESNGLNILSMDFTRGNTLGLIEKRGFPSSKMLGAGLVDARNVWKVDPGKVLPLTDKLKSLGIEFRVQPSTSLQYTPWDLDREMQLDNHPAAQVLSFAKQKLDELVLLAQAISGEKSALDTHTAAWTTFHSAHTGSTLTKERIKHL…
EP00554_Chaetoceros_debilis	EP00554	Chaetoceros_debilis	MM31A-1	76.5	71.8	4.7	NA	NA	Chaetoceros	debilis	Stramenopiles	Diatomeae	Eukaryota;Diaphoretickes;Sar;Stramenopiles;Gyrista;Ochrophyta;BD clade;Diatomeae;Bacillariophytina;Mediophyceae;Chaetocerotophycidae;Chaetoceros;Chaetoceros debilis;strain MM31A-1	no	https://doi.org/10.6084/m9.figshare.12410606	MMETSP0149,MMETSP0150	10.1371/journal.pbio.1001889,10.1093/molbev/msw209	CD-HIT	transcriptome	NA	short_summary.specific.eukaryota_odb10.EP00554_Chaetoceros_debilis.txt	METE and METH	CBA1	CAMPEP_0194072826	CAMPEP_0194095356	CAMPEP_0194126000	MKISQFTLALALFACTIGNVVAEGNTLACLNPDNVDYNKDYFPHKVQATHSELWDMKYFKTYKIFTNKKENTSFLLYQCGTEIPASEQGKHDGYHTVPLQDGIALSSTSDIPHVEQLGIRRQVKGWFSYHSYINSPCMSKLAEEPNSFIEVNADNQDQFFIDHPNVLVVKDGPTDSIPAANQIHLSTYKEEESKDIYEWHKVYGALFNLEKLANKQFDDSAQRFDCAADNATFLATKRRRLAAKPTIAWAYYSDPSSWGGSGEPHWDVGRCDEKNLYYCEFANICDADILHSNAGSIANPWAAGDFHMTTEEFVAFSKDADHWIYTGNNWNTVHDKFKTELDTFKSVQNNEVYDTSKSGSGTWFEQRIAEYDVVLQDFCEVVGNNDDSKIPHQRMYFRK…	MVTKERVKQPRKLFDYDHIEPVPATEPPLPTSDAAQNHVPNPYLNSKLTHEKVLEIRAKRSNKGDINIDHAQAVDTYPESFPYFVRGRDSARRYITSLFTTQIAIYDGAMGTMIQNYSKRNKLDEEEYRGEQFKDWSCNVKGNNDMLSISQPQIIKDIYLGYLEEGGSNLIGTNTFSSTTIAMADYEMEDYAYELNYEGARLAREACDEVTAKDPTKPRFVVGAIGPTNRTGSISPSVEDPAARNVTFDELVETYFEQIVGLMDGGSDILMVETIFDTLNAKAALYAVGEYLEFSGLDIPVFVSGTLVDQSGRTLSGQTGEAFYASIRHSKPMCVGLNCALGASHMKPFVEKLANVVECFMHVYSNAGLPNAMGGYDDTPEDMTRENQEFFEAGWLNMV…	MTNATSTLGFPRMGGKRELKFALEKHWKGAISEQELLTITNTVEEKAWALQSNIDFVTVGDHYLYDSVLSWTEFLGLFPKRFEKCESGLPRMFAMARGIDGAPALGMKKWLTSNYHYLVPEVDETSKLSPNFDRFLANCKRGVQFHGEAKAVPVILGPVSFARFATIASTSSATKQSLVADLIPVYKDLLIKVKALGVKEIQIHEPALVFDDAELLPHFKSVYPEILPGDVSINMVSFMEDVGEDNYQWLQSENNGVDVVSLDFTRGETLDLVEKYGFHASKTLGAGLIDSRNVWKVIPEVTLPIIKKLNSLNIKYRVQPSGSLQYAPWDFDNETELKTHVAANVLSFAKQKLGELEIVAAAASGTGDLSAHTTSWSVYHTARKELSKAGAIVAERVAN…
EP00563_Minutocellus_polymorphus	EP00563	Minutocellus_polymorphus	CCMP3303,NH13	70.2	66.3	3.9	NA	NA	Minutocellus	polymorphus	Stramenopiles	Diatomeae	Eukaryota;Diaphoretickes;Sar;Stramenopiles;Gyrista;Ochrophyta;BD clade;Diatomeae;Bacillariophytina;Mediophyceae;Cymatosirophycidae;Minutocellus;Minutocellus polymorphus	yes	https://doi.org/10.6084/m9.figshare.12410606	MMETSP1070,MMETSP1434	10.1371/journal.pbio.1001889,10.1093/molbev/msw209	CD-HIT	transcriptome	NA	short_summary.specific.eukaryota_odb10.EP00563_Minutocellus_polymorphus.txt	METE and METH	CBA1	CAMPEP_0181026496	CAMPEP_0181036978	CAMPEP_0181062972	SRISFINAGRSRRQMRLLRESIIWSYLSLTRVGSPTITQTPQIPPPELLGKRREITAYIGNPKCVSSPCLDYMADVEKSLQVIFFPEDSRNSTLVDAATAKYLQENPDAIIFAGPTGSKADADRHMAIAASQERTAVATFDWIGVFAALFNLEGMANEIVAETEGRYDCSARNAAALTADLPEEEKKTVLWAQYFNGYGWSVAHCPTWDSASYCEYAHHCGTNIVSRPEGLGTSYSFGSDTLYWYLTDEEFLEVGKDADLWIYPSKTFLDVYAEKKELLDQFKAVQNEEVYDTQGQGEHSWHEQRLAEYDVVALDVCALVGNGNPNAPVHRRRWFRNVYAEAIGFLPECNAPSEIGETYIPAEAECSPLFEDSAPLPDDSTTTSASIIPNGSTILASFV…	MDVGIVNAKEMYGYDELEPDMLTLCDNLVFNKSPEATDDMLERTSYERACMEAKKKGLPPPRKPRGKMPKQKKVXXDYDKIPAKPAVEPPLPSSEAAQNHVPNSYLNSQLAHEKIAAIRAKSTISAKDAVNIDYAQDAGLYPETFPYFVRGRDSLREYITSLFTSQIALYDGAMGTMIQNYSKRNRLEEEEYRGDKFKDWSCNVKGNNDMLSITQPHVIQGIYRQYLEEGGSNLIGTNTFSSTTIAMADYEMEDYAYELNYEGARLAREVCDEVTAKDPTKPRFVVGAIGPTNRTGSISPSVEDPSARNVTFDELVETYFEQIVGLMDGGADILMVETIFDTLNAKAALYAIGEYLEFSGLDIPVFVSGTLVDQSGRTLSGQTGEAFYASIRHAKPMCV…	XYHYMVPEVDESLSGELSSDFSSYLSDVKRGIFSLGEKAVPVVMGPVSMIYFCAFKFTGAIDIQRLALLEKLLPIYRELMGDIAALGAKEVQIHEPALVFADASLASLFKRAYEGPASILPAAGPDINMVSFFEDIGESNYKWLISVRGINIISLDFTRGNNLSLIKENGGFPTDKVLGAGLIDGRNVWKVNPTLVGGILAELSAAGVATIRIQPSSSLQFVPWNLESETALLSHTAGPVLAYSKQKLAEIVAVAKNDAAFLEDATAKWNAYASALAADPTVANRVAALAEADFKRKEKFADRIKQQLPGLPILPTTTIGSFPQTKEIRSLRNXITQAEYEAKIDQQIALMIGIQEALGLDIXVHGEPERTVSHLHQIVVSVSLVALERGGIVCNAS
EP00592_Proboscia_alata	EP00592	Proboscia_alata	PI-D3	71.4	62	9.4	NA	NA	Proboscia	alata	Stramenopiles	Diatomeae	Eukaryota;Diaphoretickes;Sar;Stramenopiles;Gyrista;Ochrophyta;BD clade;Diatomeae;Probosciophytina;Proboscia;Proboscia alata;strain PI-D3	no	https://doi.org/10.6084/m9.figshare.12410606	MMETSP0174,MMETSP0176	10.1371/journal.pbio.1001889,10.1093/molbev/msw209	CD-HIT	transcriptome	NA	short_summary.specific.eukaryota_odb10.EP00592_Proboscia_alata.txt	METE and METH	CBA1	CAMPEP_0194413098	CAMPEP_0194443776	CAMPEP_0194374316	XSKKLTYLFNMRISVLSLLVISASNAQNQPTTNLQECIDPSTFDDSIDYFPDKFTPHNTTDLLTVSYHKSYKIVNNLYTNKSYVLYQCGTPVPSDIPKDAHHLFLPVPHQGGVAVTETPQIPGLEVLGLRSEILSIIGDPSYVGSPCVNLNMDNGVTKVVHNPDDPWNTLWVDSATQSWITSYPDALILRGPMSAGDGSRELVLAASLERTAVATFDWIGLYASLYNLESMANEIVMETEERYICSANNARELSKDIAPNEKVSILWAAHFSGIGWSVAECPAWDSAYMCEYAYHCGANLLSRPEGVGFYETYGGPAKYWYLNDTEMLELGKDANHWIYSGGDWDRIYGEKKELLDQFQSVQNNRVFDTQGQGSNAWFEQRVVEYDVTALDFCDVVGTA…	MSGKDFKIHPRKQFAYDSIPPKARLEPPVPTYNDAAKNHTPNPYLNSSLTHEKILEIRSRSTVPDANANIDYSQPKDLYPESFPHFVRGRDSVREYITSLFTSQIALYDGAMGTMIQNYSKRNKLEEEEYRGDRFTDWTCNVKGNNDMLSITQPHVIKGIYKEYLEVGGSNMIGTNTFSSTTIAMADYEMEPYAYELNYIGAKLAREACDEVTAKDPSKPRFVVGALGPTNRTGSISPSVEDPAARNVTFDELVETYFEQIVGLVDGGCDILIVETIFDTLNAKCAIYAVGEFLEFSGLDIPLFVSGTLVDQSGRTLSGQTGEAFYASIRHSKPMCVGLNCALGANHMAPFVERLAKVVECFMHVYSNAGLPNAMGGYDDTPDTMAEQNEVFFKSGWLN…	MKFQTATLGLSRMGPNRELKFAMEKYWKGKIEKDEFISKAQAVEELGWSLQLADDKIDSIPVGEHFYYDGVLSWAEWLGIVPKRFAHLDAGIDRMFAMARGVDGATALGLKKWFTTNYHYLPSEVDTKRSPANLTDYLANVKRGLKFVGADKARAVIYGPVTIIRHSTFAQTEGSIDVQRFALLAELVPIYQKLIQDLSDMGVKEIQIHEPALVFDESSKLLPLYKQAYPSILANKKSTTRIDMVTYFEDVGADNWTWLMEQSEINKVSLDFTRGDNLALLKSNGFPKEKTLGAGIIDARSPWKVDPSKILPLIEELQALGVSKDRLCIQPCASLQFVPWDLQNGEDNNLLKHQASKVLSFGQQKIDELHALATSDEKFVADTNNAWSVYKSSGTRNEK…
EP00751_Fragilariopsis_kerguelensis	EP00751	Fragilariopsis_kerguelensis	L26-C5	72.1	62.7	9.4	NA	NA	Fragilariopsis	kerguelensis	Stramenopiles	Diatomeae	Eukaryota;Diaphoretickes;Sar;Stramenopiles;Gyrista;Ochrophyta;BD clade;Diatomeae;Bacillariophytina;Bacillariophyceae;Bacillariophycidae;Fragilariopsis;Fragilariopsis kerguelensis;strain L26-C5	no	https://doi.org/10.6084/m9.figshare.12410606	MMETSP0733,MMETSP0734,MMETSP0735,MMETSP0736	10.1371/journal.pbio.1001889,10.1093/molbev/msw209	CD-HIT	transcriptome	NA	short_summary.specific.eukaryota_odb10.EP00751_Fragilariopsis_kerguelensis.txt	METE and METH	CBA1	CAMPEP_0171012142	CAMPEP_0170806752	CAMPEP_0170830392	ITTINNINKQTIRMMFQSSVVMAALCCLTVDTSLMVSAQDNTDASGNAVIGENLVDGACAVDYDPEAGIDYFPTKYAAPDIASYGDVDIFGNKFVPHNTTDFLQIEYFKTYKIVTNSHQDPPLQYLLYQCGTEIPDDVDQDDFQLVVSVPHQGGLALTQTPMIPYVELLNLRKDIIAHLGDPSYVTSPCLSYQLGPNATDEERIPVIWDSNSTIEEEMVTQWRADNPEAIIVSGPTNNIVGDRVIVSSATQERTNVATYDWIAFYAAFYNLEGESNRLSQQMQESYDCTSDVANEIVAEQRDLGTDPDGNFEGGEEYKEPVIFWANYFTWGDLGWSVAECPTWDTVYYCEYATHCGAKVLSRPEGVGFNQTYGGSPTVYWYLNDTEAFEMGKDADIFMY…	MVPTPKKLYPRKQFSYDNHTPTPAIEPPLPCSDAARNHVPNPYLNSNLVHEKIAAERAKSTIDGDVNIDFAQDATLYPESFPHFVRGRDSLREYITKLFSSKIAAYDGAMGTMIQNYSKKNRLDEEEYRGEKFKDWSCHVKGNNDMLSISQPDIIQGIYRGYLEVGGSDMIGTNTFSSTTIAMADYKMEDYVYELNYESARLAREVCDEVTAKDPTRPRFVVGAIGPTNRTGSISPSVEDPAARNVTFDELVDAYFEQIVGLVDGGCDILMVETIFDTLNAKAAVYAVGEYLEMSGLDIPLFVSGTLVDQSGRTLSGQTGEAFYASIRHSKPMVVGLNCALGASHMIPFVERLSKCAECFVHVYANAGLPNAMGGYDEKPADMAAGNEVFFKNGWLNMV…	MPRFETATLGLSRMGPNRELKFAQEKYWKEQIDLNEFTSRAIKVEEAGWKLQLDSKIDSITVGDYFFYDGVLSWSNWLGIVPKRFGHLEAGVDRMFAMARGIDGSTALSLKKWFTTNYHYLVPEVDTKRSPADFTAYLANVKRGMDFVGVDKSRAVVYGPVTIIRHCVFSDVDGSTDIQRFALLAELIPIYKDLIQKLSDMGVKEIQIHEPALVFDESSSLLPLYKQAYPSILEKKSSATRIDMVTYFEDIGEKNWTWLMGVSEVNKVSLDFTRGDNLKLLRSNGFAKEKVLGVGIINARSPWAMDPSNVAKVVEEIQSLGLAKDRLCIQPSASLQYVPWDLQNGESETFLQHPATKVLAFGKQKLNELNALASSDETFITSTQKAWSVYKSSGVRNKQ…
EP00644_Phytophthora_capsici	EP00644	Phytophthora_capsici	LT1534	92.2	90.2	2	NA	NA	Phytophthora	capsici	Stramenopiles	Peronosporomycetes	Eukaryota;Diaphoretickes;Sar;Stramenopiles;Gyrista;Peronosporomycetes;core oomycetes;PS clade;peronosporaleans;Phytophthora;Phytophthora capsici;strain LT1534	no	https://genome.jgi.doe.gov/portal/Phyca11/download/Phyca11_filtered_proteins.fasta.gz	Phyca11	10.1094/MPMI-02-12-0028-R	none	genome	NA	short_summary.specific.eukaryota_odb10.EP00644_Phytophthora_capsici.txt	METE and METH	None	NA	jgi|Phyca11|532753|estExt2_fgenesh1_pg.C_PHYCAscaffold_80020	jgi|Phyca11|509774|fgenesh2_kg.PHYCAscaffold_49_#_66_#_Contig174.1	NA	MRSDVTPEEVAMLQRPFVRGETDIFAYLTALMKQRTLIFDGGMGTMIQTHKFSEEDFRGERFKDSPCLVKGNNDLLSITQPQVIKDIHKEYMQIGQAQLIGTNTFSGTTIAQADYQMEHLVYELNYESAKLAREAADEVEQLNPLLPRFVAGSIGPTNRTLSISPNVEDPGFRNVTFDELVEAYYTQVEGLVDGGSDVLLVETIFDTLNAKAAVFAIDKYQEATGRKLPLFISGTIVDMSGRTLSGQTTEAFYMKPFLQRLSNVAECFVSVYANAGLPNAMGGYDDTPAMMAEYCEEFSKDRLINMMGGCCGTTPQHIEAIAVMAAKYEPRPLPELKDPFMWLSGLEDMIVTKERFSFLNVGERCNISGSIRFKRLIMKGDYGTAMDVARQQVEDGAMV…	MAVDSATLGFPRMGPNRELKFALEKFWRNKISEEELFKVANAVEEANWNKQIDSGVSRVGVGLFSLYDHVLDWTYYLGLAPERFAKVPAGLSQYFAMARGVDGIPALDMTKWFDSNYHYEVPELSAKSTPKANFSSYLSSIKRALTVVGPNKTVPIILGPLTYLALSKYDGATLDELLVKVLPLYTALLNELAGLGVQEVQVHEPSLVGAQADNLAKHLNTVYGSKDQKGAIQHENIAINLATYFEEINHDVYQWFATSPVSAISLDFTRGDNLSVLQKFGFPANKRLGAGLIDGRSVWKFNPETIVSQVAEIKKVLAASENTQLTIQTSSSLQHVPYTTECEGALNAGETDGLLGVLSFAYEKLAELEVVKKIAEIGEEAAKTEVDAAKKAWAVYYEK…
EP00645_Phytophthora_infestans	EP00645	Phytophthora_infestans	T30-4	90.2	85.5	4.7	NA	NA	Phytophthora	infestans	Stramenopiles	Peronosporomycetes	Eukaryota;Diaphoretickes;Sar;Stramenopiles;Gyrista;Peronosporomycetes;core oomycetes;PS clade;peronosporaleans;Phytophthora;Phytophthora infestans;strain T30-4	no	ftp://ftp.ncbi.nlm.nih.gov/genomes/all/GCF/000/142/945/GCF_000142945.1_ASM14294v1/GCF_000142945.1_ASM14294v1_protein.faa.gz	ASM14294v1	10.1038/nature08358	none	genome	NA	short_summary.specific.eukaryota_odb10.EP00645_Phytophthora_infestans.txt	METE and METH	None	NA	XP_002908412.1	XP_002909593.1	NA	MRSNVTAEEVAMLQRPFVRGETDIFAYLTALMKQRTLIFDGGMGTMIQVHKFTEEDFRSERFKDSPCLVKGNNDLLSITQPHIIKEIHKQYMQIGRAQLIGTNTFSGTTIAQADYQMEHLVYELNYESAKLAREAADEVTQLDPLLPRFVAGSIGPTNRTLSISPNVEDPGFRNVTFDELVDAYYTQVEGLVDGGSDVLLVETIFDTLNAKAAVFAINKYQEATGRKLPLFISGTIVDMSGRTLSGQTTEAFYVSLRHSKPFCIGLNCALGANQMKPFLQRLANVAECFVSVYANAGLPNAMGGYDDTPAMMAEYCEEFSKDRLVNMMGGCCGTTPQHIQAIAKMTTKYDPRPLPELKEPFMWLSGLEDMVVTKERFSFLNVGERCNISGSIRFKRLIM…	MVAVDSATLGFPRMGPNRELKFALEKFWRNKISEEELYKIANSVEEANWKKQIDAGVSRVGVGLFSLYDHVLDWTYYLGLAPERFASVPAGLSQYFAMARGVDGIPALDMTKWFDSNYHYEVPELNAKSTPKANFGSYVASIKRALAVVGPNKTVPIILGPLTYLALSKYDGATLDELLVKVLPLYTALLNELAGLGVQEVQVHEPSLVGTQADQLAKHLATVYGSKDQKGAIQHEKLAINLATYFEEINHDVYQWFATSPVSAISLDFTRGDNLSVLQKFGFPAGKRLGAGLIDGRSVWKFNPDTILSQVAEIKKVLAASENSQLTIQTSSSLQHVPYTTECESALNAGETDGLLGVLSFAYEKLDELEAVKKIAEIGEEAAKAEIDAAKKNWTIYYE…
EP00646_Phytophthora_ramorum	EP00646	Phytophthora_ramorum	ATCC MYA-2949	89.8	85.1	4.7	NA	NA	Phytophthora	ramorum	Stramenopiles	Peronosporomycetes	Eukaryota;Diaphoretickes;Sar;Stramenopiles;Gyrista;Peronosporomycetes;core oomycetes;PS clade;peronosporaleans;Phytophthora;Phytophthora ramorum;strain ATCC-MYA-2949	no	ftp://ftp.ensemblgenomes.org/pub/protists/release-43/fasta/phytophthora_ramorum/pep/Phytophthora_ramorum.ASM14973v1.pep.all.fa.gz	ASM14973v1	10.1126/science.1128796	none	genome	NA	short_summary.specific.eukaryota_odb10.EP00646_Phytophthora_ramorum.txt	METE and METH	None	NA	Phyra71145	Phyra72019	NA	MKQRTFIFDGGMGTMIQTHRFTEEDFRGERFADSPCLVKGNNDLLSITQPQVIKDIHKQYMQVGRAQLIGTNTFSGTTIAQADYQMEHLVYELNFESARLAREAADEVTLLDPLLPRFVAGSIGPTNRTLSISPNVEDPGFRNVTFDELVDAYYTQVEGLVDGGSDVLLVETIFDTLNAKAAVFAINKYQETTGRKLPLFISGTIVDMSGRTLSGQTTEAFYVSLRHSKPFCIGLNCALGANQMKPFLQRLANVAECFVSVYANAGLPNAMGGYDDTPAMMAEYCEEFSKDRLINMMGGCCGTTPQHIEAIAIMAAKYEPRPLPELKEPFMWLSGLEDMVVTKERFSFLNVGERCNISGSIRFKRLIMKGDYGTAMDVARQQVEDGAMVIDVNVDDGML…	MVAVDSATLGFPRMGPNRELKFALEKFWRNKISEEELFKVAHAVEEANWNKQLDAGVSRVGVGLFSLYDHVLDWTYYLGLAPERFATVPAGLSQYFAMARGVDGIPALDMTKWFDSNYHYEVPELSAKSSPKANFSSYLSSVKRALAVVGPKKTVPIILGPLTYLALSKYDGATLDELLAKVLPLYTSLLEELAALGVKEVQVHEPSLVGASADQLAKHLATVYGAKDTKGAIQHDGVAINLATYFEEINHDVYQWFATSPVSAISLDFTRGDNLSVLQKFGFPAGKRLGAGLIDGRSVWKFNPDTVLTQVAEIKKVLAASEGSELTIQTSSSLQHVPYTTECEKALNAGETDGLLGVLSFAYEKLAELEVVKKIGEIGEETAKAEVDAAKKAWAVYYE…
EP00647_Phytophthora_sojae	EP00647	Phytophthora_sojae	P6497	86.6	83.9	2.7	NA	NA	Phytophthora	sojae	Stramenopiles	Peronosporomycetes	Eukaryota;Diaphoretickes;Sar;Stramenopiles;Gyrista;Peronosporomycetes;core oomycetes;PS clade;peronosporaleans;Phytophthora;Phytophthora sojae;strain P6497	no	ftp://ftp.ncbi.nlm.nih.gov/genomes/all/GCF/000/149/755/GCF_000149755.1_P.sojae_V3.0/GCF_000149755.1_P.sojae_V3.0_protein.faa.gz	P.sojae V3.0	10.1126/science.1128796	none	genome	NA	short_summary.specific.eukaryota_odb10.EP00647_Phytophthora_sojae.txt	METE and METH	None	NA	XP_009523768.1	XP_009514410.1	NA	MRSDVTAAEVALLQRPFVRGESDIFAYLTALMKQRTLIFDGGMGTMIQTHKFTEEDFRGERFQDSPCLVKGNNDLLSITQPQVIKDIHKQYMQIGRAQLIGTNTFSGTTIAQADYQMEHLVYELNYESARLAREAADEVTALDPLRPRFVAGSIGPTNRTLSISPNVEDPGFRNVTFDELVDAYYTQVEGLVDGGSDILLVETIFDTLNAKAAVFAINKYQEATGKKLPLFISGTIVDMSGRTLSGQTTEAFYVSLRHSKPFCIGLNCALGANQMKPFLQRLSNVAECFVSVYANAGLPNAMGGYDDTPAMMAEYCEEFSKDRLINMMGGCCGTTPQHIEAIAIMAAKYEPRPLPELKEPFMWLSGLEDMIVTKERFSFLNVGERCNISGSLRFKRLIM…	MVAVDSATLGFPRMGPNRELKFALEKFWRNKISEEELFKVANAVEEANWNKQLVAGVSRVGVGLFSLYDHVLDWTFYLGLAPERFAKVPAGLAQYFAMARGVDGIPALDMTKWFDSNYHYEVPELNAKSTPKANFSSYLSSIKRALAVVGPNKTVPIILGPLTYLALSKYDGATLDELLVKVLPLYTALIDELAGLGVQEVQVHEPSLVGASAQQLAKHLPTVYGSKDQKGAIQHENVSINLATYFEEINHDVYQWFATSPVSAISLDFTRGDNLSVIQKYGFPAGKRLGAGLIDGRSVWKFNPDTILSQVAEIKKVLANSENTELTIQTSSSLQHVPYTTECEKALNAGETDGLLGVLSFAYEKLAELEVVKKIAEIGEEAAKAEIDAAKKNWAVYYE…
EP00648_Phytopythium_vexans	EP00648	Phytopythium_vexans	DAOM BR484	89.8	88.2	1.6	NA	NA	Phytopythium	vexans	Stramenopiles	Peronosporomycetes	Eukaryota;Diaphoretickes;Sar;Stramenopiles;Gyrista;Peronosporomycetes;core oomycetes;PS clade;peronosporaleans;Phytopythium;Phytopythium vexans;strain DAOM-BR484	no	ftp://ftp.ensemblgenomes.org/pub/protists/release-43/fasta/pythium_vexans/pep/Pythium_vexans.pve_scaffolds_v1.pep.all.fa.gz	v1	10.1371/journal.pone.0075072	none	genome	NA	short_summary.specific.eukaryota_odb10.EP00648_Phytopythium_vexans.txt	METE and METH	None	NA	EPrPV00000016037	EPrPV00000022568	NA	MSGPHGEVTAAEVAMLQRPFVRGETDLFAYLTALMKQRTLIFDGGMGTMIQQHKLTEEDFRADRFADFPMLVKGNNDLLSITQPKIIKDIHTQYMEIGGAQLIGTNTFSGTTIAQADYKMEHLVYELNFESAKLAREAADEVTKQNPLMPRFVAGSIGPTNRTLSISPNVEDPGFRNVTFDELVEAYYTQVEGLVDGGSDVLLVETIFDTLNAKAAVYAIDLYQEKTGRKLPLFISGTIVDMSGRTLSGQTTEAFYASLRHSKPFCIGLNCALGANQMKPFLARLANVAECFVSVYANAGLPNAMGGYDDTPAMMADYCEEFCKDQLINMMGGCCGTTPQHIRAIADTAAKYAPRPLPEKKEPFMWLSGLEDMIVTKERFSFLNVGERCNISGSIRFKR…	MAAQVDSATLGFPRMGPNRELKFALEKFWRNKLSEAELLTVARGVEAANWQAQLDAGVDRVAVGLFSLYDHVLDWTHYLGLAPPRFAGVEAGLPQYFAMARGVDGIPALDMTKWFDTNYHYEVPELSSASTPKANFATYIDAVKRALEVVGPNKTVPVLLGPLTYLSLAKIDSTATLPELLAKVLPLYSALVADLAALGVRDVQVHEPSLVAAQAGNLSKLLPQVYGSKSVTGALEHAQVSLNIVTYFDEIHDDAFSWFANESKANVAALSLDFTRGDNLSVLRKFGFPANKRLGAGLIDGRSVWKLNPTKVVEQVVEIQAILAKASGTSLSIQTSSSLQHVPYSTEPESALDSAADTQGLRGVLSFAIEKLAELALVKKVAQEGEQAAATELDAAKKA…
EP00650_Pythium_arrhenomanes	EP00650	Pythium_arrhenomanes	ATCC 12531	81.2	79.6	1.6	NA	NA	Pythium	arrhenomanes	Stramenopiles	Peronosporomycetes	Eukaryota;Diaphoretickes;Sar;Stramenopiles;Gyrista;Peronosporomycetes;core oomycetes;PS clade;peronosporaleans;Pythium;Pythium arrhenomanes;strain ATCC-12531	no	ftp://ftp.ensemblgenomes.org/pub/protists/release-43/fasta/pythium_arrhenomanes/pep/Pythium_arrhenomanes.par_scaffolds_v1.pep.all.fa.gz	par_scaffolds_v1	10.1371/journal.pone.0075072	none	genome	NA	short_summary.specific.eukaryota_odb10.EP00650_Pythium_arrhenomanes.txt	METE and METH	None	NA	EPrPR00000013643	EPrPR00000021630	NA	MGRADVTPEEIALLAEPFVRGETDLFAYLTALMKQRILIFDGGMGTMIQMHKFSEEDFRAERFKDFDALLKGNNDLLSLTQPQVIKDIHRAYMEVGGAQLIGTNTFSGTTIAQADYKMEHLVYELNYESARIARELVTAYYQQVEGLVDGGSDVLLVETIFDTLNAKAAVFAIDQYQENTGRKLPLFISGTIVDMSGRTLSGQTTEAFYVSLRHAKPFCIGLNCALGANQMKPFLQRLANVAECFLVNMMGGCCGTTPEHIRAMWEMTKRYVPRPLPELQAPFMWLSGLEDLVVTKERFAFLNVGERCNLSGSIKFKRLIMKGDFGAAMDIARQQVEDGAMVIDVNVDDGMLDGVAAMERFLKIAVTEPDVSKVPFMVDSSKFHIVEAGLKCVQGKCIV…	MIRPPRRGAVSWTVLCSDSTTSASSLPMPQMGLGTENEETRLRMQRVLPPSARRSQSTCRARRIARRSLPRTPSLLFSPSAPFAMSLTVDSGTLGFPRMGPNRELKFALEKFWRGKLSEEELYKVAHAVEAANWTQQLESGVARVAVGLFSLYDHVLDWTYYLGLAPERFQKLPVNLTQYFAMARGVDGIPALDMTKWFDTNYHYEVPELSAATTPKANFATYLSGIERALAVIGPNKTVPVVLGPLTYLSLAKFVDGVATFESLLEQVLPLYTELFAKLAALGVREVQVHEPSLVTVKADHIVPFLSKVYGNKSGVTGALSHADLSLNLVTYFEEISTPAYQWFANDSTIAALSLDFTRGDNLALLTKFGFPAGKRLGAGLIDGRSIWKFNPEQVLSV…
EP00652_Aphanomyces_astaci	EP00652	Aphanomyces_astaci	Li07	95.6	72.5	23.1	NA	NA	Aphanomyces	astaci	Stramenopiles	Peronosporomycetes	Eukaryota;Diaphoretickes;Sar;Stramenopiles;Gyrista;Peronosporomycetes;core oomycetes;PS clade;saprolegnialeans;Aphanomyces;Aphanomyces astaci;strain Li07	no	ftp://ftp.ncbi.nlm.nih.gov/genomes/all/GCF/000/520/075/GCF_000520075.1_Apha_asta_APO3_V1/GCF_000520075.1_Apha_asta_APO3_V1_protein.faa.gz	Apha_asta_APO3_V1	10.1186/s12915-018-0508-5	none	genome	NA	short_summary.specific.eukaryota_odb10.EP00652_Aphanomyces_astaci.txt	METE and METH	None	NA	XP_009821805.1	XP_009829814.1	NA	MTLTHAEILAKPYVRGETDLFEYLTALMSTKILIFDGGMGTMIQKHKFSEEEYRGDRFKDWPHLVKGNNDLLSITQRDVIKDIHKEYMTIGGAQLIGTNTFSGTTIAQADYHMEDLVYEINFESAALAREACDELTALDPLTPRFVAGSIGPTNRTLSISPNVEDPGFRNVTFDELVQAYYEQIEALMDGGSDILLVETIFDTLNAKAAVFAVNKYQADKNKKIPLFISGTIVDMSGRTLSGQTTEAFYVSLRHSKPFCIGLNCALGANQMKPFLRRLANVAECFVSVYANAGLPNAMGGYDDDPLLMAKYCGEFCEEGLLNMIGGCCGTTPLHIKAIADEAHKSPPRPQYVPKEPFMWLSGLEDMVVTKERFSFLNVGERCNISGSIRFKKLIIKGDY…	MAIALDIDTGSLGFPRMGPNRELKFALEKFWRGAVDEAQLRSVAEKVETQNWTTQQARGIDRVAVGMFSFYDHVLDWTSYLGTEPQRFQKINNGLDRYFAMARGVDGIPALDMTKWFDSNYHYEVPELNVHTSPKANFGAFLATVKRAQGVLGVDKAVPVILGPLTYLALAKYDQTTTLAQVLVKILPLYTQLLAELAALGVKEVQVHEPSLVGAHAHALLPHLVSVYGSKDASGALTHDTVSLHLVTYFEAIDEDVYKWFIDSKIAALSLDFTRGDNLSVLEKYGFPSGKRLGAGVVDGRGIWKISPALIPVIKSIVAVVSKNSNAALTIQPSSSLQHVPYTTKAEVNFQKDLSALFGVLSYAFEKLDEVALIAKAVQTNTLDAAFESVASAWATYYK…
EP00653_Aphanomyces_invadans	EP00653	Aphanomyces_invadans	9901	95.3	79.6	15.7	NA	NA	Aphanomyces	invadans	Stramenopiles	Peronosporomycetes	Eukaryota;Diaphoretickes;Sar;Stramenopiles;Gyrista;Peronosporomycetes;core oomycetes;PS clade;saprolegnialeans;Aphanomyces;Aphanomyces invadans;strain 9901	no	ftp://ftp.ncbi.nlm.nih.gov/genomes/all/GCF/000/520/115/GCF_000520115.1_Apha_inva_NJM9701_V1/GCF_000520115.1_Apha_inva_NJM9701_V1_protein.faa.gz	Apha_inva_NJM9701_V1	N/A	none	genome	NA	short_summary.specific.eukaryota_odb10.EP00653_Aphanomyces_invadans.txt	METE and METH	None	NA	XP_008862378.1	XP_008873490.1	NA	MASPTHADILAKPYVRGETDLFEYLTALMSTKILIFDGGMGTMIQKHKFTEEEYRGERFKDWEHLVKGNNDLLSITQRDTIKAIHKEYMTVGGAQLIGTNTFSGTTIAQADYHMEDLVYEINFESAALAREACDELTALDPLTPRFVAGSIGPTNRTLSISPNVEDPGFRNITFDELVQAYYEQVEALVDGGSDILLVETIFDTLNAKAAVFAVNKYQEDKGKRIPLFISGTIVDMSGRTLSGQTTEAFYVSLRHSKPFCIGLNCALGANQMKPFLRRLANVAECFVSVYANAGLPNAMGGYDDDPLLMAKYCGEFCEEGLLNMIGGCCGTTPLHIKAIADEAKKSKPRPQYIPKEPFMWLSGLEDLIVTKERFAFLNVGERCNISGSIRFKKLILKGD…	MAIGLDIDTGSIGFPRMGPNRELKFALEKFWRGTIDETQLRAVAEMVETQNWTAQQARGIDRVAVGMFSFYDHVLDWTTYLGTEPQRFQNITNGLDRYFAMARGVDGIPALDMTKWFDTNYHYEVPELNVHTAPKANFGLFLATVQRAQNVLGVDKAVPVILGPLTYLALAKYDQTTTLAQILIKILPLYAQLLQELATLGVKEVQIHEPALVGAHAHAMLPHLTTVYGSKDTSGALTHDAVALHLVTYFEAIDEDVYKWFIDSKIAALSLDFTRGDNLSILEKFGFPSGKRLGAGVVDGRGIWKVSTSLIAVIKTIVDVLSTNPNAAVTIQPSSSLQHVPYTTKAEVNFQKNLAALFGVLSYAYEKLDEVVVIAKAIQSNTLDAAFENVASAWATYYK…
EP00654_Saprolegnia_diclina	EP00654	Saprolegnia_diclina	VS20	93.7	89.8	3.9	NA	NA	Saprolegnia	diclina	Stramenopiles	Peronosporomycetes	Eukaryota;Diaphoretickes;Sar;Stramenopiles;Gyrista;Peronosporomycetes;core oomycetes;PS clade;saprolegnialeans;Saprolegnia;Saprolegnia diclina;strain VS20	no	ftp://ftp.ncbi.nlm.nih.gov/genomes/all/GCF/000/281/045/GCF_000281045.1_Sap_diclina_VS20_V1/GCF_000281045.1_Sap_diclina_VS20_V1_protein.faa.gz	Sap_diclina_VS20_V1	N/A	none	genome	NA	short_summary.specific.eukaryota_odb10.EP00654_Saprolegnia_diclina.txt	METE and METH	None	NA	XP_008609581.1	XP_008608206.1	NA	MARTHAEMLAAPYVRGQTDLFEYLTALMSTRIFIFDGGMGTMIQKHKFSEEEYRGERFKDWPHLVKGNNDLLSLTQRQVIKDIHTEYMEIGGAQLIGTNTFSGTTIAQADYHMEDIVYEINYESAALAREACDELTAKNPLMPRFVAGSIGPTNRTLSISPNVEDPGFRNVTFDELVQAYYEQIEGLMDGGSDILLVETIFDTLNAKAAVFAVDKYQTDKQTRIPLFISGTIVDMSGRTLSGQTTEAFYVSLRHSKPFCIGLNCALGANQMKPFLRRLANVAECFVSVYANAGLPNAMGGYDDDPVLMAEYCGEFCEEGLLNMIGGCCGTTPKHIAAIAAAAAKHPPRPTPSPKAPFMWLSGLEDMVVTKERFAFLNVGERCNISGSIRFKKLILKGDY…	MAPLALHKEFILPFAFSQAIPSAIMTIAVDIDAGTLGFPRMGPNRELKFALEKYWRGAVTEDQMRKVASDVESANWHAQVERGIQRIAVGMFSLYDHVLDWTLYLGCEPQRFGKLSHDTDRYFAMARGLDGIPALDMTKWFDSNYHYEVPELNVHTTPKANFGKYLETIKRAQATLGKDTAVPVILGPLTYLALAKYDETTTLATILPKILPLYTLLINQLAALGVPEVQIHEPSLVGAHASALFPHLVTVYGDSTHTGALTHPNVKIHLATYFEAIDEDVYKWFTTSKIAALSLDFTRGDNLAILQKFGFPSGKRLGAGIVDGRGVWKIAPKTITPILTSIVEVVSRSPNAAITIQPSSSLQHVPYTTKAEVDFQAGLNSLYGVLSFAYEKLDEVKLI…
EP00655_Saprolegnia_parasitica	EP00655	Saprolegnia_parasitica	CBS 223.65	87.8	82.7	5.1	NA	NA	Saprolegnia	parasitica	Stramenopiles	Peronosporomycetes	Eukaryota;Diaphoretickes;Sar;Stramenopiles;Gyrista;Peronosporomycetes;core oomycetes;PS clade;saprolegnialeans;Saprolegnia;Saprolegnia parasitica;strain CBS-223.65	no	ftp://ftp.ncbi.nlm.nih.gov/genomes/all/GCF/000/151/545/GCF_000151545.1_ASM15154v2/GCF_000151545.1_ASM15154v2_protein.faa.gz	ASM15154v2	10.1371/journal.pgen.1003272	none	genome	NA	short_summary.specific.eukaryota_odb10.EP00655_Saprolegnia_parasitica.txt	METE and METH	None	NA	XP_012196502.1	XP_012201526.1	NA	MARTHAEILAAPYVRGQTDLFEYLTALMSTRILIFDGGMGTMIQKHKFSEEEYRGERFKDWPHLVKGNNDLLSLTQRQIIKDIHTEYMEIGGAQLIGTNTFSGTTIAQADYHMEDIVYEINFESAALAREACDELTAKNPLLPRFVAGSIGPTNRTLSISPNVEDPGFRNVTFDELVQAYYEQIEGLMDGGSDILLVETIFDTLNAKAAVFAVDKYQTDKQTRIPLFISGTIVDMSGRTLSGQTTEAFYVSLRHSKPFCIGLNCALGANQMKPFLRRLANVAECFVSVYANAGLPNAMGGYDDDPVLMAEYCGEFCEEGLLNMIGGCCGTTPKHIAAIAAAAAKHPPRPTPSPKAPFMWLSGLEDMVVTKERFAFLNVGERCNISGSIRFKKLILKGDY…	MTIAVDIDAGTLGFPRMGPNRELKFALEKYWRGAVTEDQMRKVASDVESANWHAQVERGIQRIAVGMFSLYDHVLDWTLYLGCEPQRFGKLSNDTDRYFAMARGLDGIPALDMTKWFDSNYHYEVPELNVHTTPKANFAKYLETIKRAQATLGKDTAVPVILGPLTYLALAKYDETTTLATILPKILPLYTLLINQLAALGVPEVQIHEPSLVGAHASALFPHLVTVYGDNTHTGALTHPNVKIHLATYFEAIDEDVYKWFTTSKIAALSLDFTRGDNLSILQKFGFPSGKRLGAGIVDGRGVWKIAPKTITPILTSIVEVVSRSPNAAITIQPSSSLQHVPYTTKAEVDFQAGLNSLYGVLSFAYEKLDEVKLIANVVKNGQLNTSSAFEAATAAWAT…
EP00035_Acanthoeca_spectabilis	EP00035	Acanthoeca_spectabilis	ATCC PRA-387	93.3	90.6	2.7	NA	NA	Acanthoeca	spectabilis	Choanoflagellata	Acanthoecida	Eukaryota;Amorphea;Obazoa;Opisthokonta;Holozoa;Choanozoa;Choanoflagellata;Acanthoecida;Acanthoecidae;Acanthoeca;Acanthoeca spectabilis;strain ATCC-PRA-387	no	https://dx.doi.org/10.6084/m9.figshare.5686984.v2	Acanthoeca_spectabilis Version 2	10.7554/eLife.34226	none	transcriptome	NA	short_summary.specific.eukaryota_odb10.EP00035_Acanthoeca_spectabilis.txt	METH	CBA1	m.437218	m.431974	NA	NLKLLHIFCECAKVLTLAILTTTRGKMPTKTASVTRQFFAALVAAATLVNGAVGQDCTAPWPCTNAEGTATVANCDTSGATDYFPSKVSPGHNDGWNITYHGYYKTVQVFTPSQNYSYLLVQRGCPPPADSALSPSFQGVTHVYVPVRNVSIDSSTYETFIAILGERQTIVVRNGAYSADPCMNQQIVSGQTATASTSCSARHVEVAFGGSQWGAAICASATVPEIREPGTSAQTLLGQVEVIEYFAAFYNQEARVVAYVDDQAARLDCLTNLINDHVQNRSGGRVKALAIDYPSVASQWGPAALNVVSCPHYMCDALTRAGATVLNNVSGVGGYHALPWDWAGATQAEVVFTGILYSTDNATCSAWWNNTDAIPASVPARVNHEVFDNGAITDPSGGT…	MSDYELWQPAKMEAAEAVAAMSARMDAIKATAVEGKVPKDRSDIFEYVGSQLKERLMVFDGAMGTMVQMQQPPLVEADFRGELLKDHKLPQKGNNDVLTLTRPDIIYKIHRQYLEAGADFVETNTFSGTFIAQADYGLEDYVYRLNYEGAMLASLACADVTEATGRRRLVAGAMGPTNRTLSISPSVEQPEFRNCTFDELVKAYGEQARGLLDGGADVLLVETIFDTLNAKAALFSIDLLFSEGGYERVPIFISGTITDRSGRTLSGQTAEAFCISVEHTNPMAVGLNCALGSEDMRPHIADISAHSENYVICYPNAGLPNAMGGYDETPEQTGAFVTEFAEAGLVNIVGGCCGTTPRHIYAIAQGVKSVKPRVPVKGKHVGKTMMSGLEPMVMKPGKL…	NA
EP00036_Acanthoeca_sp_10tr	EP00036	Acanthoeca_sp_10tr	10tr	78.8	72.5	6.3	NA	NA	Acanthoeca	N/A	Choanoflagellata	Acanthoecida	Eukaryota;Amorphea;Obazoa;Opisthokonta;Holozoa;Choanozoa;Choanoflagellata;Acanthoecida;Acanthoecidae;Acanthoeca;strain 10tr	no	https://doi.org/10.6084/m9.figshare.12410606	MMETSP0105,MMETSP0106	10.1371/journal.pbio.1001889,10.1093/molbev/msw209	CD-HIT	transcriptome	NA	short_summary.specific.eukaryota_odb10.EP00036_Acanthoeca_sp_10tr.txt	METH	None	NA	CAMPEP_0182915758	NA	NA	XARWRDRSSRSRLLIAAARPAVMSDYEMWQPPKMAAADAVKEMQARVDAVKAAAVDGKVPKDRSTTFDYIEKELKSRIMIFDGAMGTMVQMQSPPLQEEDFRGEVLKDHGLPQKGNNDVLTLTRPDIVYKIHRQYLEAGSDFIETNTFSGTFIAQADYGLEEYVYQLNRDGAILASLACKDAEAADGRRRLVAGAMGPTNRTLSISPSVEKPEFRNCSFDELVKAYGEQARGLLDGGADILLVETIFDTLNAKAALFSIDLLFSEGGYERVPIFISGTITDRSGRTLSGQTAEAFCISVEHANPMAIGLNCALGAEDMRPHIADISAHSENFVLCYPNAGLPNAMGGYDESPEETGGYVTEFAESGLVNIVGGCCGTTPRHIHAMAQGMKTTKPRVPVK…	NA
EP00037_Helgoeca_nana	EP00037	Helgoeca_nana	ATCC 50073	93.7	91	2.7	Acanthoecopsis_unguiculata,Acanthocorbis_nana	NA	Helgoeca	nana	Choanoflagellata	Acanthoecida	Eukaryota;Amorphea;Obazoa;Opisthokonta;Holozoa;Choanozoa;Choanoflagellata;Acanthoecida;Acanthoecidae;Helgoeca;Helgoeca nana;strain ATCC-50073	no	https://dx.doi.org/10.6084/m9.figshare.5686984.v2	Helgoeca_nana Version 2	10.7554/eLife.34226	none	transcriptome	NA	short_summary.specific.eukaryota_odb10.EP00037_Helgoeca_nana.txt	METH	CBA1	m.278899	m.23162	NA	MTMVGRCLVTLVTLVALSSVFESADAATCTAPWPCLNSGRFNNTGRPVASVANCDSTGNTDYFPIKVTPDYSTQWNVSYHMYYKILTNTRANQRYVLYQRGCTAPVVSFQAPAIAVPVTSVEITSSTFETYIAILGERESIVVSSAFGGVYSADPCMQAQFVAGHTADRSCSGTCVGGACAKEPEIAFVGFSGGRCPASSVANVSVSESAETELLAQVEWIEFFSTFFNKEGVILTYVADLDASLACLATSIENYRAANGLARPKVLWATPPGILPPSAASEWASVGTCPNYYCEAIVRAGGEILNNRSAVASLAPAYNPATFRVEGGPNSSVLFAAGVAGDADVILVPGSLSTPSFAALTSAQCDTIYASTALLPPSVPAVASRRVYDNGAIRDPSGG…	MSTYEMWEPVKQDKATAIAEMTARIDALKATAVDNKVPKDRSDIFDYIGGELKTRLMIFDGAMGTMVQQQSPPLKEDDFRGELLKDHKLPQQGNNDVLTLTRPDIIYKIHRQYLEAGADFVETNTFSGTFIAQGDYGLEEHVYRLNRDGAMLASLACADVTAKDGRRRLVAGAIGPTNRTLSISPSVENPEFRNCTFDELIKAYGEQARGLLDGGADVLLVETIFDTLNAKAALYSIDLLFSEGGYEPVPIFISGTITDRSGRTLSGQTAEAFCISVEHTDPMAVGLNCALGSEDMRPHIADIAAHSENYVICYPNAGLPNAMGGYDETPEETGAFVSEFAASGLVNIVGGCCGTTPSHIYSIAQGVKSIKPRVPIKGKHTGKTMMSGLEPMVMKPGKV…	NA
EP00038_Savillea_parva	EP00038	Savillea_parva	ATCC PRA-391	87.5	85.5	2	Savillea_micropora,Ellisiella_parva	NA	Savillea	parva	Choanoflagellata	Acanthoecida	Eukaryota;Amorphea;Obazoa;Opisthokonta;Holozoa;Choanozoa;Choanoflagellata;Acanthoecida;Acanthoecidae;Savillea;Savillea parva;strain ATCC-PRA-391	no	https://dx.doi.org/10.6084/m9.figshare.5686984.v2	Savillea_parva Version 2	10.7554/eLife.34226	none	transcriptome	NA	short_summary.specific.eukaryota_odb10.EP00038_Savillea_parva.txt	METH	CBA1	m.171219	m.160598	NA	MCKTQTAAPTASSRTWASVLLAGLVLHSNTRGATASVCTAPWPCINRDTFNSTGQRPAATVASCDTSGNTDYFPVKVAPNYSTRWNVSYHGYYKILTNIQQWGPNQQYILYQRGCPVPNIPLATTAPAVAVPTTSVEITSSTFETFIAILGERESIVVSSAYGGVFSADACMQAQFVSGHTADSTCSGDCAGSSCVKEPEIAFVGFSGGRCPSRSTANVSVSETSETSLLPQVEWIEYFSTFYNKEGMVSTYVADLEAELGCLASAIASYRQANNLARPKVLWGTPPSDLPPTASGVWSSIGTCPNFYCEAIERAGGDVLNNLTTVSSLAPVWNPSTYALEGGPNASTLFDASIAGQADVILVPGPLSTSTTYTPLTASQCSSVYDSSAVFPTSVPAVA…	QDSHSIMTDYVMWEPEKQPQAEAVKAMHDRMAALKASEVDGKVPKDRSDMFEYIEGQLKERIMIFDGAMGTMVQMQSPPLVEEDFRGEILKDHPAKFAQKGNNDVLTLTRPDIIYKIHRQYLEAGADFVETNTFSGTRIAQGDYGLEDYVYRLNKEGAMLASLACKDVAEKTGRRRMVAGAMGPTNRTLSISPSVEQPEFRNCTFEELVKAYGEQARGLLDGGADVLLVETIFDTLNAKAALFSIDQLFEEGGYERVPIFISGTITDRSGRTLSGQTAEAFCISVEHANPMAIGLNCALGAEDMRPHIADIAGHSENYVICYPNAGLPNAMGGYDESPETTGAFVTEFAEAGLVNIVGGCCGTTPRHIYAMAEGVKTVKPRQPIKGKHEGKTMMSGLEP…	NA
EP00039_Didymoeca_costata	EP00039	Didymoeca_costata	ATCC PRA-389	94.9	92.5	2.4	Diplotheca_costata,Volkanus_costatus	NA	Didymoeca	costata	Choanoflagellata	Acanthoecida	Eukaryota;Amorphea;Obazoa;Opisthokonta;Holozoa;Choanozoa;Choanoflagellata;Acanthoecida;Stephanoecidae;Aunguiculata clade;Didymoeca;Didymoeca costata;strain ATCC-PRA-389	no	https://dx.doi.org/10.6084/m9.figshare.5686984.v2	Didymoeca_costata Version 2	10.7554/eLife.34226	none	transcriptome	NA	short_summary.specific.eukaryota_odb10.EP00039_Didymoeca_costata.txt	METH	None	NA	m.39150	NA	NA	NNNNYNNNTEDNSAELSGYLTEKIIMAEPALQERINELKAMETVPKDRDNIFKELEDTMKERIMIFDGGMGTMIQQFRPPLTEEDFRGEEFKDHHKPLKGNNDFLTITRPDVIYGIHKQYLEAGADFIETNTFSGTTIAQADYAMEDQVYRLCKESAILAKLACDDVTKATGVKRYVAGSVGPTNRTLSISPSVEKPEMRNVTFKELVKAYSEQVKGLLSGGADVLLVETIFDTANAKAALFAIETCVEEGFPKVPIFISGTITDRSGRTLSGQTPEAFCISVSHGNAMCTGLNCALGATDMRPFIEEISNFTTSYVICYPNAGLPNAMGGYDETPATTASFVKDFAESGFVNIVGGCCGTTPGHIQAIAEACKGVAPRKPPQGKYEGYTLLSGLEKTA…	NA
EP00040_Diaphanoeca_grandis	EP00040	Diaphanoeca_grandis	ATCC 50111	92.2	90.6	1.6	NA	NA	Diaphanoeca	grandis	Choanoflagellata	Acanthoecida	Eukaryota;Amorphea;Obazoa;Opisthokonta;Holozoa;Choanozoa;Choanoflagellata;Acanthoecida;Stephanoecidae;Dgrandis clade;Diaphanoeca;Diaphanoeca grandis;strain ATCC-50111	no	https://dx.doi.org/10.6084/m9.figshare.5686984.v2	Diaphanoeca_grandis Version 2	10.7554/eLife.34226	none	transcriptome	NA	short_summary.specific.eukaryota_odb10.EP00040_Diaphanoeca_grandis.txt	METH	CBA1	m.290835	m.117433	NA	PGVAILPVADSSETTVLATAEWLEFFAVFFNREAMAAKHIEETETRYNATRSVVATVTATTTKPKVLWAYYYYGWYGGSCPGNYYCKVVADAGGEWLQLPNGAATSWGGFAALTDDAFFAAASEADVWLYADDFVSSRSGIANVNITKLEGLKCYQNNRVYDFTLNNAYGTEAVDWLESRFAEPDVFLEDLTNILTPGAHANHQRVWWRNVRTQTTRSPRTCSNRSAPLVLWADQDN	FQQQKKKSHITFPISSNMATFTVDKADIEARIKAALAEDVITPVLNDAKDYVDATLKERIMVFDGAMGTMVQKEGLEEEDFLGEQFKNHPKPQRGNNDILSLTRPDVIYKIHRLYYEAGADFSETNTFSGTTIAQGDYAMEDQIYTMNKTSAIIARMAADDVEKVDGRRRLVAGAIGPTNRTLSISPSVEQPEFRNCTFMELVTAYSDQAKALLEGGVDVLLVETIFDTLNAKAALFGLDQLFESGARRVPVFISGTITDRSGRTLSGQTAEAFCISVEHSNPMCIGLNCALGAPDMRPHIADISNHSDAYVICYPNAGLPNAMGGYDEQPETTAGFVKEFAESGLVNILGGCCGTTPAHINAIYRAVQGIRPRERTVGKHTGKTLLSGLEPMTMEEKV…	NA
EP00041_Stephanoeca_diplocostata	EP00041	Stephanoeca_diplocostata	ATCC 50456	90.2	88.2	2	NA	NA	Stephanoeca	diplocostata	Choanoflagellata	Acanthoecida	Eukaryota;Amorphea;Obazoa;Opisthokonta;Holozoa;Choanozoa;Choanoflagellata;Acanthoecida;Stephanoecidae;Sdiplocostata clade;Stephanoeca diplocostata;strain ATCC-50456	no	https://dx.doi.org/10.6084/m9.figshare.5686984.v2	Stephanoeca_diplocostata.France Version 2	10.7554/eLife.34226	none	transcriptome	NA	short_summary.specific.eukaryota_odb10.EP00041_Stephanoeca_diplocostata.txt	METH	CBA1	m.95537	m.706541	NA	MQLLRGMCATVSTRNAVRPKTNTVLFSAAMTIASLSAGFAQSTITPCAGRYPCLNSDKVNGTGFRAPAAVLTCDTSGDTDYFPDKVTTDYSLLWNISYHGWYKILYNTKAAEGFVLYQRGCPQPTIDAVAEYTTVEVPVNSVEITSSVYETFFAIIGERLSIVVSSATGGIFSADPCMQAQFLSGHTSDQSCAGTCYSGTCVKAPEVAFVSKWSSANCYAQTVANATVDEVSETQLLPQVEWIEWFAVWFNKEGFVKTYVADLEAQLDCLTDWIVEQRNVLDVPAPKVLWATPPANLPLFPNSTWGSLGQCPNYYCEAIERAGGIVLNNNSAVAALAPSWPNPGPNSSTLFQTVAGEADVILVPGPLWSGGYLSASECDAVYSSSEVFPAQVPAVASQR…	MATFEEMKARIAAINCDGQVAKDRSQTFAELNKTMKERIMFFDGGMGTMIQMEGLDEDDFRADEFKDHPKPLKGNNDMLSLTRPQIIHRIHCDYLLAGADFIETNTFSGTVIAQADYAMEEQVYRLNKESAILASLACADVEKQTGQKRYVAGSIGPTNRTLSISPSVEKPEYRNCTFVELKNAYKQQARGLYDGGADIMLVETIFDTLNAKAALFALDELFEEPEYNALPIFISGTITDRSGRTLSGQTAEAFCISVEHSNPMCIGLNCALGAQDMRPHIADISGHTESYVICYPNAGLPNAMGGYDESPEQTAGFVREFAESGLVNIIGGCCGTTPGHIKAIVDACKSIAPRVPLKGIHEGQTLLSGLEKMQMDPTCNFVNIGERCNVAGSRKFLRL…	NA
EP00042_Codosiga_hollandica	EP00042	Codosiga_hollandica	ATCC PRA-388	88.7	76.9	11.8	NA	NA	Codosiga	hollandica	Choanoflagellata	Craspedida	Eukaryota;Amorphea;Obazoa;Opisthokonta;Holozoa;Choanozoa;Choanoflagellata;Craspedida;Codosiga lineage;Codosiga;Codosiga hollandica;strain ATCC-PRA-388	no	https://dx.doi.org/10.6084/m9.figshare.5686984.v2	Codosiga_hollandica Version 2	10.7554/eLife.34226	none	transcriptome	NA	short_summary.specific.eukaryota_odb10.EP00042_Codosiga_hollandica.txt	METH	None	NA	m.414136	NA	NA	GAMGTMIQRERLVEDDFRGELLKDHPKPLQGNNDVLVLTRPDVITNIHLNYYRAGADFAETNTFSGTRIAQADYGLEHLVYDINVAAAKLAREAATIAEAETKSRKFVAGAMGPTNRTLSISPSVELPDFRNVTFAEVAAAYAEQARGLLDGGVDVLLVETIFDTLNAKAAVFAIEEVFASDPQKYPRVPVFISGTITDRSGRTLSGQTAESFGISVSHGNPLCLGLNCALGAAEMRPYIEEIARTTSSFTICYPNAGLPNALGCYDETPAQTAELVGQFARDGLVNIVGGCCGTTPAHIEAIAAKVKGIAPRVRPTASTTEVLRLSGLEPMKVSSLSNFVNIGERCNVAGSRVFAKMIKENRYSDALAVAKQQVENGAQVLDINMDEGLLDGVFAMTK…	NA
EP00043_Microstomoeca_roanoka	EP00043	Microstomoeca_roanoka	ATCC 50931	93.3	90.6	2.7	NA	NA	Microstomoeca	roanoka	Choanoflagellata	Craspedida	Eukaryota;Amorphea;Obazoa;Opisthokonta;Holozoa;Choanozoa;Choanoflagellata;Craspedida;Microstomoeca lineage;Microstomoeca;Microstomoeca roanoka;strain ATCC-50931	no	https://dx.doi.org/10.6084/m9.figshare.5686984.v2	Microstomoeca_roanoka Version 2	10.7554/eLife.34226	none	transcriptome	NA	short_summary.specific.eukaryota_odb10.EP00043_Microstomoeca_roanoka.txt	METH	None	NA	m.102437	NA	NA	MSTTSTTDVARELKETLDQRIMFFDGGMGTMIQRLGLDEAAFRGEEFAEHTKSLKGNNDLLVLTQPEAIVDIHRQYLLAGADFVETNTFSSTSIAQADYGTEALVYRLNVEAAKLAKRACEEVEAAGHGKKYVAGAMGPTNRTLSISPSVERPELRNVSFDELVEAYAEQARGLMDGGVDVLLVETIFDTANAKAALFAIDQLFEEEGHKYSRRPIFISGTITDRSGRTLSGQTAEAFSISVSHANPMVLGLNCALGATDMRPYLEEIAKTTDAYIICYPNAGLPNAMGGYDETPCITGEHVAEFARDGLINIVGGCCGTTPDHIAAIRERCSVFPPRRRPTRPYANYMLLAGLEATRIGPESNFVNIGERCNVAGSRRFCRLVKNDEYDEALAIAKQQ…	NA
EP00044_Salpingoeca_rosetta	EP00044	Salpingoeca_rosetta	ATCC 50818	83.1	82.7	0.4	Proterospongia_sp	NA	Salpingoeca	rosetta	Choanoflagellata	Craspedida	Eukaryota;Amorphea;Obazoa;Opisthokonta;Holozoa;Choanozoa;Choanoflagellata;Craspedida;Microstomoeca lineage;Salpingoeca rosetta;strain ATCC-50818	no	ftp://ftp.ncbi.nlm.nih.gov/genomes/all/GCF/000/188/695/GCF_000188695.1_Proterospongia_sp_ATCC50818/GCF_000188695.1_Proterospongia_sp_ATCC50818_protein.faa.gz	Proterospongia_sp_ATCC50818	10.1186/gb-2013-14-2-r15	none	genome	NA	short_summary.specific.eukaryota_odb10.EP00044_Salpingoeca_rosetta.txt	METH	None	NA	XP_004997705.1	NA	NA	MAAKHVEETTAALRALLEERIMFFDGGMGTMIQQLSLQEKDFRGELFKEHPKALQGNNDLLVLTQPEAIVNIHKQFLLAGADFVETNTFSSTRIAQADYATEDHVYKLNVEAAKLAKRACEEVEAQGHGRKFVAGSLGPTNRTLSISPSVEQPELRNVKFDELVEAYAEQARGLMDGGVDVLLVETIFDTANAKAALFAVEKLFEDEPEKYPRRPIFISGTITDRSGRTLSGQTAEAFSISVSHGRPMALGLNCALGATDMRPYLEEIAKTTDAYIICYPNAGLPNAMGGYDETPDITGSHLADFARSGLVNIVGGCCGTTPAHIAAIVKMCSSFPPRQRPPKPFADHMLLSGLEPARIGPDTNFVNIGERCNVAGSRRFCRLIKTDEYDEALAVAKLQ…	NA
EP00045_Choanoeca_perplexa	EP00045	Choanoeca_perplexa	ATCC 50453	92.1	89.4	2.7	Proterospongia_choanojuncta	NA	Choanoeca	perplexa	Choanoflagellata	Craspedida	Eukaryota;Amorphea;Obazoa;Opisthokonta;Holozoa;Choanozoa;Choanoflagellata;Craspedida;Monosiga lineage;Choanoeca;Choanoeca perplexa;strain ATCC-50453	no	https://dx.doi.org/10.6084/m9.figshare.5686984.v2	Choanoeca_perplexa Version 2	10.7554/eLife.34226	none	transcriptome	NA	short_summary.specific.eukaryota_odb10.EP00045_Choanoeca_perplexa.txt	METH	None	NA	m.166175	NA	NA	SASKQAKGCNRVHAHQFLAWQPFSLFRSTAAAPFARCRWHSLLRQWDSHNCCQLQPIAMGEPTAIEKDRSGIFDELRATLDKRIMFFDGGMGTMIQQLNLSEEDFRGEEFKDHPKSLRGNNDILVLTQPEHIVQIHKDYLIAGADFIETNTFSSTTIAQADYAAEHIVTRLNYEAARLASRACREVEAEGHGKKYVAGSLGPTNRTLSISPSVEQPDFRNVTFDELVKAYEQQAKALLDGGADIMLVETIFDTANAKAALYALELIVEQGYPRVPIFISGTITDRSGRTLSGQTAEAFSVSVSHANAMVLGLNCALGATDMRPYLEEIAKTSDAYVICYPNAGLPNAMGGYDETPEITGAHLQEFARDGLVNIVGGCCGTTPAHIAAIRQACEGCAPRV…	NA
EP00046_Monosiga_brevicollis	EP00046	Monosiga_brevicollis	MX1	78.8	78.8	0	NA	NA	Monosiga	brevicollis	Choanoflagellata	Craspedida	Eukaryota;Amorphea;Obazoa;Opisthokonta;Holozoa;Choanozoa;Choanoflagellata;Craspedida;Monosiga lineage;Monosiga;Monosiga brevicollis;strain MX1	no	ftp://ftp.ncbi.nlm.nih.gov/genomes/all/GCF/000/002/865/GCF_000002865.3_V1.0/GCF_000002865.3_V1.0_protein.faa.gz	V1.0	10.1038/nature06617	none	genome	NA	short_summary.specific.eukaryota_odb10.EP00046_Monosiga_brevicollis.txt	METH	None	NA	XP_001746756.1	NA	NA	MAPAASIPADMAQRGEQIKAELDAILQQRIMFLDGAMGTLIQTLKLEEENFRGEEFKSHPKPLQGNNDVLVLTMPDDIVELHKRYLRAGADIVETNTFNANVISQADYAMEHLVERLNIEAARVARRACDEIQAEGLGKKYVAGAVGPTNRTLSISPSVEQPELRNITFPELVKAYSQQIRALIEGGVDILLVETIFDTANAKAALFAIDALVEEGYPRLPLLISGTITDRSGRTLSGQTPDAFTVSVSHANPLALGLNCALGAEDMRPHLEEIAKATDAYIICYPNAGLPNAMGGYDETPEITGSHVEAFARDGLLNIVGGCCGTMPEHIASIVQKCSKFSPRPRPPKPHPNEMLLCGLETFLIGENTNFVNIGERCNVAGSARFCRLIKENKYDDAL…	NA
EP00047_Mylnosiga_fluctuans	EP00047	Mylnosiga_fluctuans	ATCC 50635	93.3	90.2	3.1	Monosiga_ovata	NA	Mylnosiga	fluctuans	Choanoflagellata	Craspedida	Eukaryota;Amorphea;Obazoa;Opisthokonta;Holozoa;Choanozoa;Choanoflagellata;Craspedida;Mylnosiga lineage;Mylnosiga;Mylnosiga fluctuans;strain ATCC-50635	no	https://dx.doi.org/10.6084/m9.figshare.5686984.v2	Mylnosiga_fluctuans Version 2	10.7554/eLife.34226	none	transcriptome	NA	short_summary.specific.eukaryota_odb10.EP00047_Mylnosiga_fluctuans.txt	METH	None	NA	m.224813	NA	NA	PRPENQFPSLALPAGVVGPESITCVLTMAAKNRGNIHAELEATLRSRIMFFDGAMGTMIQKRQLQASDFHGEEFKDHAKPLQGNNDILVLTRPDVILDIHTQYLEAGADFIETNTFNSTKIAQADYGTEHLVTRLNYEAAKLASKACELVAAQDGRKRYVAGAIGPTNRTLSISPSVLHPDYRNVTFDELVDAYGEQARALMDGGADILIVETIFDTLNAKAALYAIDLMFETDPVRFPRVPIFISGTITDRSGRTLSGQTPEGFAISVLHSQPMCLGLNCALGATDMRQHIQEISNFTPTFTICYPNAGLPNAMGGYDETPDITAGFVQEFATAGLINIIGGCCGTTPAHIRAMAQAVKDIAPRVPPAPTVHDDVMLLSGLEASRVGRTSGFINIGER…	NA
EP00048_Salpingoeca_helianthica	EP00048	Salpingoeca_helianthica	ATCC 50153	91.4	89.8	1.6	Salpingoeca_napiformis	NA	Salpingoeca	helianthica	Choanoflagellata	Craspedida	Eukaryota;Amorphea;Obazoa;Opisthokonta;Holozoa;Choanozoa;Choanoflagellata;Craspedida;Mylnosiga lineage;Salpingoeca helianthica;strain ATCC-50153	no	https://dx.doi.org/10.6084/m9.figshare.5686984.v2	Salpingoeca_helianthica Version 2	10.7554/eLife.34226	none	transcriptome	NA	short_summary.specific.eukaryota_odb10.EP00048_Salpingoeca_helianthica.txt	METH	None	NA	m.13842	NA	NA	MESELRKRIMVLDGAMGTMIQKRNLEAGDFHGTEFADHAKPLKGNNDILSLTRPDVIYGIHMEYLEAGADIIETNTFNSTKIAQADYGTEHLVTRLNRESAALARKAADAAAAKDGKPRYVAGALGPTNRTLSISPSVLHPDHRNVTFPELVAAYGEQAKALLDGGADLLLVETIFDTLNAKAALYSIDLLFESGVKRVPILISGTITDRSGRTLSGQTAEAFAISVLHSHPLALGLNCALGAPDMRPYIQEISRFTPSFTICYPNAGLPNAMGGYDETPEITAGYLREFAQAGLVNIVGGCCGTTPAHIRAIANAVADIPPRVPPPANVHDEMLLLSGLEAARVSSATTGFINIGERCNVAGSRVFCKMIRDNTYDKALEVAKKQVENGAQVIDINMD…	NA
EP00049_Salpingoeca_infusionum	EP00049	Salpingoeca_infusionum	ATCC 50559	91	87.1	3.9	NA	NA	Salpingoeca	infusionum	Choanoflagellata	Craspedida	Eukaryota;Amorphea;Obazoa;Opisthokonta;Holozoa;Choanozoa;Choanoflagellata;Craspedida;Sinfusionum lineage;Salpingoeca infusionum;strain ATCC-50559	no	https://dx.doi.org/10.6084/m9.figshare.5686984.v2	Salpingoeca_infusionum Version 2	10.7554/eLife.34226	none	transcriptome	NA	short_summary.specific.eukaryota_odb10.EP00049_Salpingoeca_infusionum.txt	METH	None	NA	m.26559	NA	NA	MAKSPVFAELEDALQKRIMYFDGAMGTMIQNLCLCEADFRGTLLVDHPSPLTGNNDLLTLTQPEKIFDIHMAYLTAGADFIETNTFSSTSIAQSDYGTEEYVYRLNLEGAQVARRACDAAEAQGLGRKFVAGSIGPTNRTLSISPSVEQPELRNVTFDSIVKSYTEQVQGLLDGGVDVLLVETIFDTANAKAALFAIDQLLANEPEKYKRVPVFISGTITDRSGRTLSGQTPEAFTISVSHSNPTAVGLNCALGAADIRPFLEEIAMCTDKYIICYPNAGLPNAMGGYDETPDVTGKHLEEFARDGLVNIVGGCCGTTPEHIATIKAMCSQYSPRPRPPTPFADHMLLSGLEPTRIGAETNFVNIGERCNVAGSLRFKRLIKTDKYDEALAIARAQVEN…	NA
EP00050_Salpingoeca_kvevrii	EP00050	Salpingoeca_kvevrii	ATCC 50929	94.9	87.1	7.8	Salpingoeca_pyxidium	NA	Salpingoeca	kvevrii	Choanoflagellata	Craspedida	Eukaryota;Amorphea;Obazoa;Opisthokonta;Holozoa;Choanozoa;Choanoflagellata;Craspedida;Skvevrii lineage;Salpingoeca kvevrii;strain ATCC-50929	no	https://dx.doi.org/10.6084/m9.figshare.5686984.v2	Salpingoeca_kvevrii Version 2	10.7554/eLife.34226	none	transcriptome	NA	short_summary.specific.eukaryota_odb10.EP00050_Salpingoeca_kvevrii.txt	METH	None	NA	m.16994	NA	NA	ILQGAMSRSDAILALLRERICFLDGAMGTSLQNYHLSEEDFRGDEFKDFHKSVKGNNDLLSLTKPDVVYEVHRQYLEAGADFVETNTFAATSIAQSDYDMQHLVTRLNVESVRLARRACDDVEAAGFGQKFVCGAIGPMNRTLSISPSVENPEFRNVIFDDVVNAYEEQVRGLLDAGADVLLVETIFDTLNAKAALFAIQRLWAAEPDKYPRVPIFISGTITDRSGRTLSGQMPEAFCISVTHSKPTCIGLNCALGATDMRPYIEEISKSTDAFVICYPNAGLPNAMGGYDETPDVTAGHLLSFAKAGLVNIVGGCCGTTPAHIKAICEAVKDIPPRKPPTDVNQGHLLLSGLEPMKIGPQTNFVNIGERCNVAGSRKFCRLIKDDQYDEALAIAREQV…	NA
EP00051_Salpingoeca_urceolata	EP00051	Salpingoeca_urceolata	ATCC 50560	92.6	87.1	5.5	NA	NA	Salpingoeca	urceolata	Choanoflagellata	Craspedida	Eukaryota;Amorphea;Obazoa;Opisthokonta;Holozoa;Choanozoa;Choanoflagellata;Craspedida;Skvevrii lineage;Salpingoeca urceolata;strain ATCC-50560	no	https://dx.doi.org/10.6084/m9.figshare.5686984.v2	Salpingoeca_urceolata Version 2	10.7554/eLife.34226	none	transcriptome	NA	short_summary.specific.eukaryota_odb10.EP00051_Salpingoeca_urceolata.txt	METH	None	NA	m.11379	NA	NA	QRFKQWCDEQNKLTPAQTDDKHIAFPSRLSVEGYTLSRAVIMAAESATDFIGRTLKERIMFFDGGMGTMIQNRGFDEKDFRGEEFAEHTLPLQGNNDLLVLTQPEAIVEIHKQYLEAGADFIETNTFSSTTIAQADYACESLVPRLNKVAAQLARRACDEVEAAGHGRKFVAGSVGPTNRTLSVSPSVENPEFRNITFDEVVAAYIEQVKNLILGGCDVLLVETIFDTLNAKAALFAISEVFAEDPEKFPRMPIFISGTITDRSGRTLSGQTGEAFVISVSHAKPMCIGLNCALGATDMRSYIADISNCTDAYTICYPNAGLPNAMGGYDETPETMSTHLYDFAQSGLVNIIGGCCGSTPEHIKAIVDKCKGVTPRVPPGSVDPEKLLLSGLEPYKVGP…	NA
EP00052_Salpingoeca_macrocollata	EP00052	Salpingoeca_macrocollata	ATCC 50938	89	85.9	3.1	Salpingoeca_minuta	NA	Salpingoeca	macrocollata	Choanoflagellata	Craspedida	Eukaryota;Amorphea;Obazoa;Opisthokonta;Holozoa;Choanozoa;Choanoflagellata;Craspedida;Spunica lineage;Salpingoeca macrocollata;strain ATCC-50938	no	https://dx.doi.org/10.6084/m9.figshare.5686984.v2	Salpingoeca_macrocollata Version 2	10.7554/eLife.34226	none	transcriptome	NA	short_summary.specific.eukaryota_odb10.EP00052_Salpingoeca_macrocollata.txt	METH	None	NA	m.125448	NA	NA	RCFAHERCASLFAFAMSIKEEIVATLKERIMFFDGAMGTMIQRCRLEEPDYRGEEFKDHGKPVKGNNDLLSLTRPDVIRDIHKQYLDAGADFVETNTFSATTIAQSDYDMAHLAKRLNVESARLAKECCKAAEEAGQGRKYVAGAMGPTNRTLSISPSVENPALRNVTFEELVAAYSEQALGLLEGGADVLLVETTFDTLNAKAALFAIDSVRDEHAQYKDVPVFVSGTITDRSGRTLSGQTPEAYVVSTSHANPLCLGLNCALGAQDMRPHIEAISRSTDRFTICYPNAGLPNAMGGYDETPELTANLLLEFARDGLLNVVGGCCGTTPAHIKAIVDKLRSLPPRVPPASVHPNALLLSGLEAAVVDNTTNFVNIGERCNVAGSRKFCRLIKTDKYDE…	NA
EP00053_Salpingoeca_punica	EP00053	Salpingoeca_punica	ATCC 50788	90.2	89.8	0.4	Salpingoeca_amphoridium	NA	Salpingoeca	punica	Choanoflagellata	Craspedida	Eukaryota;Amorphea;Obazoa;Opisthokonta;Holozoa;Choanozoa;Choanoflagellata;Craspedida;Spunica lineage;Salpingoeca punica;strain ATCC-50788	no	https://dx.doi.org/10.6084/m9.figshare.5686984.v2	Salpingoeca_punica Version 2	10.7554/eLife.34226	none	transcriptome	NA	short_summary.specific.eukaryota_odb10.EP00053_Salpingoeca_punica.txt	METH	None	NA	m.175525	NA	NA	HRRRKQQRSASPPPGTRPVSHSVGIKMGRRDRSTIRDRIVSLLEERILFIDGAMGTSIQKYKLEEEDFRGTEFASHEKPLKGNNDLLTLTRPDVIKAIHKSYLDAGADFVETNTFSSTSVAQADYGLEHIVYRLNFEAAMLARKACDEIEEEGKGERFVCGALGPTNRTLSISPSVENPAFRNVTFEEIAAAYTEQARGLLDGGADVLLIETIFDTLNAKAAIFAVEELFEKQPELRVPVFISGTITDRSGRTLSGQTPEAFTFSVSHAEPLCLGLNCALGAKDMRPHIEEIARSTTAYTICYPNAGLPNAMGAYDETPCQTSDLLLDFARDGLLNIVGGCCGTTADHIRHIRDKLKDVKPRKRHQSVFDHHLLLSGLEGTKVGPATNFLNIGERCNVA…	NA
EP00054_Salpingoeca_dolichothecata	EP00054	Salpingoeca_dolichothecata	ATCC 50959	90.6	88.2	2.4	Salpingoeca_gracilis	NA	Salpingoeca	dolichothecata	Choanoflagellata	Craspedida	Eukaryota;Amorphea;Obazoa;Opisthokonta;Holozoa;Choanozoa;Choanoflagellata;Craspedida;Stuba lineage;Salpingoeca dolichothecata;strain ATCC-50959	no	https://dx.doi.org/10.6084/m9.figshare.5686984.v2	Salpingoeca_dolichothecata Version 2	10.7554/eLife.34226	none	transcriptome	NA	short_summary.specific.eukaryota_odb10.EP00054_Salpingoeca_dolichothecata.txt	METH	None	NA	m.94229	NA	NA	LLIIFLADPEPKDRSTTEASLRAALEERILVIDGAMGSLIQTHELTAKDFHGEEFKDHPSPLEGNNDILTLTRPDIVLSIHHAYLDAGADIVETNTFSGTAIAQADYKLEHLAYRLNREAAKLANQACKEVMAKDPSRRRYVAGAVGPTNRTLSISPSVEKPEYRNVTFEEVVNAYKTQIRGLLDGGADILLVETIFDTLNAKAALFARDELFVENPERYPKIPLFISGTITDRSGRTLSGQTPEAFNVSVKHSEPLCLGLNCALGAQDMRPFLQEISNTTDTYVLCYPNAGLPNALGGYDETPADTSGFLGSFARDGLVNVVGGCCGTSPAHIKAICEEVAKHKPRQLPKDLRKGEMLLSGLEPMYINKTTNFVNIGERCNVAGSRKFCRLIKANEYD…	NA
EP00055_Hartaetosiga_balthica	EP00055	Hartaetosiga_balthica	ATCC 50964	90.2	89.8	0.4	Monosiga_gracilis,Codosiga_balthica	NA	Hartaetosiga	balthica	Choanoflagellata	Craspedida	Eukaryota;Amorphea;Obazoa;Opisthokonta;Holozoa;Choanozoa;Choanoflagellata;Craspedida;Hartaetosiga;Hartaetosiga balthica;strain ATCC-50964	no	https://dx.doi.org/10.6084/m9.figshare.5686984.v2	Hartaetosiga_balthica Version 2	10.7554/eLife.34226	none	transcriptome	NA	short_summary.specific.eukaryota_odb10.EP00055_Hartaetosiga_balthica.txt	METH	None	NA	m.67259	NA	NA	MVKSVTEELETLLESRIVFFDGGMGTMIQRLKLSEEDFRGEVFKNHPKPIVGNNDILSISQPEKIVDIHKQYLIAGADFVETNTFSGTRIAQADYGFEDLAYELNYEAAKLAVRSCKEVEAEGHGKKYVAGSFGPTNRTLSISPSVEHPENRNVTFSDLVEAYTEQARGLLDGGVHVLLVETIFDTANAKAALYAIDQLFETEPDLYPRCPVFISGTITDRSGRTLSGQTAEAFSTSVAHANPMALGLNCALGAQDMRPYLEEIAKTTDAYIICYPNAGLPNAMGDYDETPDITGSLLASFAKDGLVNIVGGCCGTTPAHIASIRKQCSRFAPRKRPVKPHADSMLLAGLEGVVINKLSNFVNIGERCNVAGSKKFCRLIKTDAYDEALAIAKSQVENG…	NA
EP00730_Choanoeca_flexa	EP00730	Choanoeca_flexa	N/A	89.8	82	7.8	NA	NA	Choanoeca	flexa	Choanoflagellata	Craspedida	Eukaryota;Amorphea;Obazoa;Opisthokonta;Holozoa;Choanozoa;Choanoflagellata;Craspedida;Monosiga lineage;Choanoeca;Choanoeca flexa	no	https://doi.org/10.6084/m9.figshare.8216291	Version 2	10.1101/661009	none	transcriptome	NA	short_summary.specific.eukaryota_odb10.EP00730_Choanoeca_flexa.txt	METH	None	NA	TRINITY_DN10904_c0_g1_i1.p1	NA	NA	MAELTPVEKDRSGIFAELTDTMRERIMFFDGGMGTMIQQLGLTEEDFRGEEFKDHPKSLRGNNDILVLTQPEHIVEIHKKYLIAGADFVETNTFSSTTIAQADYAAEHIVPRLNYEAARLASRACREVEAEGHGKKYVAGSLGPTNRTLSISPSVEQPELRNVTFDELVKAYSEQAKALLDGGADLLLVETIFDTANAKAALFAIDSIIDEGYPKVPIFISGTITDRSGRTLSGQTAEAFSVSVSHANAMVLGLNCALGATDMRPYLEEIAKTTDAFIICYPNAGLPNAMGGYDETPAVTAQNLYEFARDGLVNVVGGCCGTTPEHIAAIRKACEPCPPRTPIKSPFADCMSLSGLEATRIGAATNFVNIGERCNVAGSRKFCRLIKNNEYDEALAIAK…	NA
EP00158_Paraphelidium_tribonemae	EP00158	Paraphelidium_tribonemae	N/A	87.8	48.6	39.2	NA	NA	Paraphelidium	tribonemae	Fungi	Aphelidea	Eukaryota;Amorphea;Obazoa;Opisthokonta;Nucletmycea;Fungi;Aphelidea;Paraphelidium;Paraphelidium tribonemae	no	https://doi.org/10.6084/m9.figshare.7339469.v1	Version 1.5	10.1038/s42003-018-0235-z	none	transcriptome	NA	short_summary.specific.eukaryota_odb10.EP00158_Paraphelidium_tribonemae.txt	METE and METH	None	NA	Partr_v1_DN28643_c0_g1_i1_m49323	Partr_v1_DN28320_c1_g1_i2_m78899	NA	MSESDSIDVAKYMEETLPKRIMFLDGGFGTMVQNRRLTEENFRGERFKDHSNDLKGNNDVLCLTMPQVIYDIHTEYLEAGSDMIETNTFSSTCIAQADYALEDYAYELNKVSAELAKKACIDMTARTPDKPRFVCGAMGPTNRTASISPSVENPSFRNVTFDELVSAYVEQGKGLLDGGSDILLVETIFDTLNAKAALFAVDLLFTEHGYKRCPVFISGTIVDQSGRTLSGQTGEAFVISTNHANPMAVGLNCALGAPQMKPFAANISKFTPAYVICYPNAGLPNTFGEYDETPETMAGHVVEFAKDGLINIIGGCCGSTPAHIKAIVDACEPYPPRVRPADPFKNKMYLSGLEPLLIDKTTNFMNIGERCNVAGSRKFARHIINGEYEEGLAIARAQV…	MVISSNLGFPRMGANRELKKLVESYWAGKIDQKSLIGGAQNLRLEHWKLQKDAGIEHVPSNDFSFYDQVLDHVVLFGAIPEKYSTIADELTQYFAMARGLQTKDTDITIDVPAMEMKKWFDSNYHFEVPEFEANQSFKLNANPKPLREFQEALQMAGMKTRPVLLGPLSFLFLGKSVRRGAEGNFDAMDTLSLLPRLMPAYIELVQKLASAGAEWIQFDEPILSLDLDLVKMKPLFMDAYAQLKRAADKRTRLLVANYFGSVGDNVGIFTELPVDALHIDLIRAPQDLELVIDNLPAKMLLSVGVVNGRNIWKTDLNSSLKTVNFAVSSLGSDRVIVAPSCSLLHSPFSIKSETKMDADILNWISFAAEKLDEIALLVKAVENPEAVANDLQSNSEAIQ…
EP00133_Fusarium_graminearum	EP00133	Fusarium_graminearum	PH-1	98.4	98	0.4	NA	NA	Fusarium	graminearum	Fungi	Ascomycota	Eukaryota;Amorphea;Obazoa;Opisthokonta;Nucletmycea;Fungi;core Fungi;Dikarya;Ascomycota;saccharomyceta;Pezizomycotina;leotiomyceta;sordariomyceta;Sordariomycetes;Fusarium;Fusarium graminearum;strain PH-1	no	ftp://ftp.ncbi.nlm.nih.gov/genomes/all/GCF/000/240/135/GCF_000240135.3_ASM24013v3/GCF_000240135.3_ASM24013v3_protein.faa.gz	ASM24013v3	10.1186/s12864-016-3371-1	none	genome	NA	short_summary.specific.eukaryota_odb10.EP00133_Fusarium_graminearum.txt	METE	None	NA	NA	XP_011325570.1	NA	NA	MVQSAILGFPRMGVNRDLKKATEAYWGGKISQSDLLAEAKRLRLAHWKIQQDAGVDIIPSNDFALYDHVLHQIQDFGAVPERYTKDGLDPIDQYFAMGRGHQKEGVDVPSLEMVKWFDSNYHYVKPTLQDGQTFKLAESPKAVADFKEAKDAGISTRPVLVGPVSFLHLGKADRDQKVDPIDLLEKLLPVYEQLLTQLKEAGAETVQIDEPVLVFDLPQKTKDAFKPAYEKFASLGDKIPKVVFTTYFGDIVHNLDLLPKDVYGLHIDLVRNPEQLDKVLGAIGSNTILSAGVVDGRNIWKTNLKRAIEIVETAVQKLGKDRVIAATSSSLLHTPHTLASEKKLDTEIADWFSFATEKASEIALIAKAVTEGPATVREQLEANAKSIKARADSPRTNDP…
EP00134_Neurospora_crassa	EP00134	Neurospora_crassa	OR74A	100	92.9	7.1	NA	NA	Neurospora	crassa	Fungi	Ascomycota	Eukaryota;Amorphea;Obazoa;Opisthokonta;Nucletmycea;Fungi;core Fungi;Dikarya;Ascomycota;saccharomyceta;Pezizomycotina;leotiomyceta;sordariomyceta;Sordariomycetes;Neurospora;Neurospora crassa;strain OR74A	no	ftp://ftp.ncbi.nlm.nih.gov/genomes/all/GCF/000/182/925/GCF_000182925.2_NC12/GCF_000182925.2_NC12_protein.faa.gz	NC12	10.1038/nature01554	none	genome	NA	short_summary.specific.eukaryota_odb10.EP00134_Neurospora_crassa.txt	METE	None	NA	NA	XP_957152.1	NA	NA	MVQSSVLGFPRMGVLRDLKKANEAYWADKISQEALLAEGKRLRLAHWKIQKDAGVDIIPSNDFAHYDHVLDHIQLFNAVPERYTSQKLSPLDEYFAMGRGHQKGGVDVPALEMVKWFDSNYHYVKPTLQDNQTFSLAKDPKPVREFLEAKEAGFQTRPVLVGPVSFLALGKADRGSSVDPITLLDKLVPVYVELLKQLKAAGAESVQIDEPVLVFDLRPEVKAAFKPAYEAIAAAGDAVPKVVVATYFGDIVHNFDVLPAFSGAAGLHVDLVRNPEQLEPVLKQLGPNQILSAGVVDGRNIWKNDFAKSLEILQTAVKALGSERVIVATSSSLIHTPHTLASEKKLPSDVYEWFSFAVEKVKEVATLAKAVTEPEAVKAELEANAAAIKARTDSKRTND…
EP00135_Aspergillus_nidulans	EP00135	Aspergillus_nidulans	FGSC A4	89	88.2	0.8	NA	NA	Aspergillus	nidulans	Fungi	Ascomycota	Eukaryota;Amorphea;Obazoa;Opisthokonta;Nucletmycea;Fungi;core Fungi;Dikarya;Ascomycota;saccharomyceta;Pezizomycotina;leotiomyceta;Eurotiomycetes;Aspergillus;Aspergillus nidulans;strain FGSC-A4	no	ftp://ftp.ncbi.nlm.nih.gov/genomes/all/GCF/000/149/205/GCF_000149205.2_ASM14920v2/GCF_000149205.2_ASM14920v2_protein.faa.gz	ASM14920v2	10.1038/nature04341,10.1016/j.fgb.2008.12.003	none	genome	NA	short_summary.specific.eukaryota_odb10.EP00135_Aspergillus_nidulans.txt	METE	None	NA	NA	XP_662047.1	NA	NA	MGKLRDLKKATEAYWGEKISRDELLSEGKRLRAEHWKIQKDAGVDIIPSNDFAFYDQVLDHIQLFGVVPERYSKYNLHPLDEYFAMGRGLQKPAKDGQPAIDVPSLEMVKWFDSNYHYVKPTLQDNQTFKLAANPKPVVEFLEAKEAGIVTRPVILGPVSFLTLAKADRGQTLDPISKIDELLPLYVELLTKLKEAGVEDVQIDEPVLVFDLPLKSKNAFKPAYEKLGSLGAQAPRLVLATYFGDIVHNIDVLPALHNIYGIHIDLVRNPEQLDSVIGALGPKQVLSAGVVDGRNIWKTNFKAAIEKVELAIQKLGKDRVIVSTSSSLLHVPHTLASEKNLDPEVQDWFSFAVEKTSEVVVIAKAVTEGPAAVREQLEANAKSVQARASSKRTNDPKVK…
EP00136_Aspergillus_niger	EP00136	Aspergillus_niger	CBS 513.88	97.3	96.1	1.2	NA	NA	Aspergillus	niger	Fungi	Ascomycota	Eukaryota;Amorphea;Obazoa;Opisthokonta;Nucletmycea;Fungi;core Fungi;Dikarya;Ascomycota;saccharomyceta;Pezizomycotina;leotiomyceta;Eurotiomycetes;Aspergillus;Aspergillus niger;strain CBS-513.88	no	ftp://ftp.ncbi.nlm.nih.gov/genomes/all/GCF/000/002/855/GCF_000002855.3_ASM285v2/GCF_000002855.3_ASM285v2_protein.faa.gz	ASM285v2	10.1038/nbt1282	none	genome	NA	short_summary.specific.eukaryota_odb10.EP00136_Aspergillus_niger.txt	METE	None	NA	NA	XP_001401543.1	NA	NA	MVQSSVLGFPRMGKLRDLKKATEAYWGDKISRDELLAEGKRLRLEHWKLQKDAGVDVIPSNDFAFYDQVLDHIQLFGVIPERYSKYNLHPLDEYFAMGRGLQKPAKDGQAAIDVPSLEMVKWFDSNYHYVKPTLQDNQTFKLAEQPKPVVQFLEAKEAGVVTRPVILGPVSFLTLAKADRGQSVDPITKIEELLPVYVELLQKLKEAGAEEVQIDEPVLVFDLPAKSKAAFKPAYEKLGALGAQAPRLVLATYFGDIVHNLDVFPALQSLHGIHIDLVRNPEQLDAVVAALGPQQILSAGVVDGRNIWKTNLKAAIEKVELAIQKLGKERVVVATSSSLLHVPHTLESEKTLDPEVRDWFSFAVQKLDEVVVIAKAVTEGPAAVREQLEVNAKSVQARA…
EP00137_Aspergillus_oryzae	EP00137	Aspergillus_oryzae	3.042	88.6	88.6	0	NA	NA	Aspergillus	oryzae	Fungi	Ascomycota	Eukaryota;Amorphea;Obazoa;Opisthokonta;Nucletmycea;Fungi;core Fungi;Dikarya;Ascomycota;saccharomyceta;Pezizomycotina;leotiomyceta;Eurotiomycetes;Aspergillus;Aspergillus oryzae;strain 3.042	no	ftp://ftp.ncbi.nlm.nih.gov/genomes/all/GCA/000/269/785/GCA_000269785.2_AspOry3042/GCA_000269785.2_AspOry3042_protein.faa.gz	AspOry3042	10.1128/EC.00160-12	none	genome	NA	short_summary.specific.eukaryota_odb10.EP00137_Aspergillus_oryzae.txt	METE	None	NA	NA	EIT78391.1	NA	NA	MVQSSVLGFPRMGKLRDLKKATEAYWGEKISRDDLLAEGKRLRLEHWKIQKNAGVDIIPSNDFAFYDQVLDHIQMFGVIPERYSKYNLHPVDEYFAMGRGLQKPAKDGQAAIDVPSLEMVKWFDSNYHYVKPTLQDNQTFKLAEQPKPVVQFLEAKEAGIVTRPVILGPVSFLTLAKADRGQTVDPITKINDLLPVYVELLQKLKEAGAEDVQIDEPVLVFDLPAKSKDAFKPAYEKLGALGDKAPRIVLATYFGDIVHNIDVLPALHNLYGIHIDLVRNPEQLDTVVGALGPNQVLSAGVVDGRNIWKTNFKAAIEKVELAIQKLGKDRVIVATSSSLLHVPHTLASEKNLDAEVRDWFSFAVEKTAEVVVIAKAVTEGPAAVREQLEANAKSVQSRA…
EP00138_Coccidioides_posadasii	EP00138	Coccidioides_posadasii	C735 delta SOWgp	95.7	95.7	0	NA	NA	Coccidioides	posadasii	Fungi	Ascomycota	Eukaryota;Amorphea;Obazoa;Opisthokonta;Nucletmycea;Fungi;core Fungi;Dikarya;Ascomycota;saccharomyceta;Pezizomycotina;leotiomyceta;Eurotiomycetes;Coccidioides;Coccidioides posadasii;strain C735-delta-SOWgp	no	ftp://ftp.ncbi.nlm.nih.gov/genomes/all/GCF/000/151/335/GCF_000151335.2_JCVI-cpa1-1.0/GCF_000151335.2_JCVI-cpa1-1.0_protein.faa.gz	JCVI-cpa1-1.0	10.1101/gr.103911.109	none	genome	NA	short_summary.specific.eukaryota_odb10.EP00138_Coccidioides_posadasii.txt	METE	None	NA	NA	XP_003068310.1	NA	NA	MVQSSILGFPRMGRLRDLKKATEAYWGGKISRDDLLKEGKRLRLEHWQIQKDAGVDLIPSNDFAFYDQVLDHIQLFGVIPERYSKYGLHPLDEYFAMGRGLQRPAKDGEPAVDVPSLEMVKWFDSNYHYVKPTLQDNQEFKLSANPKPVVEFKEAKEAGINTRPVILGPVSFLVLAKADRGQSVDPVSLLEKLLPLYEQLLIQLKEAGAETVQIDEPVLVFDLAAKAKAAFKPAYEKLGALGDKAPRIVFATYFGDIVHNIDVLAHLQSLYAIHVDLVRNPEQLETVIGALGPNQILSAGVVDGRNIWKTNFKRAIEIVELAIQKLGKDRVIVASSSSLLHTPHTLESEKKLDPEVRDWFSFAVEKAAELVIIAKAVTEGPAAVREQLEANAKSIQARA…
EP00139_Candida_albicans	EP00139	Candida_albicans	SC5314	95.3	93.7	1.6	NA	NA	Candida	albicans	Fungi	Ascomycota	Eukaryota;Amorphea;Obazoa;Opisthokonta;Nucletmycea;Fungi;core Fungi;Dikarya;Ascomycota;saccharomyceta;Saccharomycotina;Debaryomycetaceae;Candida;Candida albicans;strain SC5314	no	ftp://ftp.ncbi.nlm.nih.gov/genomes/all/GCF/000/182/965/GCF_000182965.3_ASM18296v3/GCF_000182965.3_ASM18296v3_protein.faa.gz	ASM18296v3	10.1073/pnas.0401648101	none	genome	NA	short_summary.specific.eukaryota_odb10.EP00139_Candida_albicans.txt	METE	None	NA	NA	XP_718219.1	NA	NA	MVQSSVLGFPRIGGQRELKKITEAYWSGKATVEELLAKGKELREHNWKLQQKAGVDIIPSNDFSYYDQVLDLSLLFNAIPERYTKFDLAPIDVLFAMGRGLQKKATETQAAVDVTALEMVKWFDSNYHYVRPTFSHSTEFKLNTAAGIKPVDEFNEAKALGVQTRPVILGPVSYLYLGKADKDSLDLEPISLLPKILPVYKELLQKLKEAGAEQVQIDEPVLVLDLPEAVQSKFKEAYDALVGADVPELILTTYFGDVRPNLKAIENLPVAGFHFDFVRVPEQLDEVASILKDGQTLSAGVVDGRNIWKTDFAKASAVVQKAIEKVGKDKVVVATSSSLLHTPVDLESETKLDAVIKDWFSFATQKLDEVVVIAKNVSGEDVSKQLEANAASIKARSES…
EP00140_Debaryomyces_hansenii	EP00140	Debaryomyces_hansenii	CBS767	92.2	91.8	0.4	NA	NA	Debaryomyces	hansenii	Fungi	Ascomycota	Eukaryota;Amorphea;Obazoa;Opisthokonta;Nucletmycea;Fungi;core Fungi;Dikarya;Ascomycota;saccharomyceta;Saccharomycotina;Debaryomycetaceae;Debaryomyces;Debaryomyces hansenii;strain CBS767	no	ftp://ftp.ncbi.nlm.nih.gov/genomes/all/GCF/000/006/445/GCF_000006445.2_ASM644v2/GCF_000006445.2_ASM644v2_protein.faa.gz	ASM644v2	10.1038/nature02579	none	genome	NA	short_summary.specific.eukaryota_odb10.EP00140_Debaryomyces_hansenii.txt	METE	None	NA	NA	XP_456648.1	NA	NA	MVQSSILGFPRIGGQRELKKVTESYWQGKVGVNDLLSKGKELRSHNWKLQKEAGVDVIPSNDFSYYDQVLDLSLLFNVIPDRYTKFELAPIDVLFAMGRGLQRKATDSTPAVDVTALEMVKWFDSNYHYVRPTFSHSTEFKLNTEAGLKPVDEYLEAKALGIETRPVIVGPISYLYLGKADKDSLDLDPISLLDKILPVYKQLLAKLKEAGAKEVQIDEPILVLDLPKEIQAKYADAYKALAGSDVPEIVLATYFGDVRPNLSAIKGLPVSGFHFDFARVPEQLDEVVAALGDKQTLSVGIVDGRNIWKTDYSKASAFVAKAIEKVGKDRVVVSTSSSLLHTPVDLQNEKKLDATIKDWFSFATQKLDEVVVLAKNASGEDVSKELAANAQSIKSRQES…
EP00141_Yarrowia_lipolytica	EP00141	Yarrowia_lipolytica	CLIB99	94.9	94.9	0	NA	NA	Yarrowia	lipolytica	Fungi	Ascomycota	Eukaryota;Amorphea;Obazoa;Opisthokonta;Nucletmycea;Fungi;core Fungi;Dikarya;Ascomycota;saccharomyceta;Saccharomycotina;Dipodascaceae;Yarrowia;Yarrowia lipolytica;strain CLIB99	no	ftp://ftp.ncbi.nlm.nih.gov/genomes/all/GCF/000/002/525/GCF_000002525.2_ASM252v1/GCF_000002525.2_ASM252v1_protein.faa.gz	ASM252v1	10.1038/nature02579	none	genome	NA	short_summary.specific.eukaryota_odb10.EP00141_Yarrowia_lipolytica.txt	METE	None	NA	NA	XP_503874.1	NA	NA	MVLSSVLGFPRIGANRELKKITESYWGQKASVDELFKVGKELREINWKKQKDAGVDIIPSNDFSFYDHILDHSQLFNVIPERYAKYNLAPIDTVFAMGRGLQRDNVDVPALEMVKWFDSNYHYVRPTFTNATEFKLNGQKPVDEYLEAKALGIETRPVLIGPVSFLALGKADTDSLDLEPITLLEKLLPVYTEILQKLHAAGAKTVQIDEPVLVLDLNEKVQAAFKTAYDYLAKQKDIPEITIATYFGDVRPNLKAIEGLPVAGFHFDFVRVPEQLEDAIKLVGDDKTLSVGVINGRNIWKTDFAKAIKVVEQAKEKLGDRVVVATSSSLLHTPVDLANEHKLDPSIKDWFAFATQKLGEVVTVAKAVSGADVKADLEANAASIKARAESPITFNKEVR…
EP00142_Kluyveromyces_lactis	EP00142	Kluyveromyces_lactis	CLIB210	89.4	89	0.4	NA	NA	Kluyveromyces	lactis	Fungi	Ascomycota	Eukaryota;Amorphea;Obazoa;Opisthokonta;Nucletmycea;Fungi;core Fungi;Dikarya;Ascomycota;saccharomyceta;Saccharomycotina;Saccharomycetaceae;Kluyveromyces;Kluyveromyces lactis;strain CLIB210	no	ftp://ftp.ncbi.nlm.nih.gov/genomes/all/GCF/000/002/515/GCF_000002515.2_ASM251v1/GCF_000002515.2_ASM251v1_protein.faa.gz	ASM251v1	10.1038/nature02579	none	genome	NA	short_summary.specific.eukaryota_odb10.EP00142_Kluyveromyces_lactis.txt	METE	None	NA	NA	XP_454859.1	NA	NA	MVQSYVLGFPRIGPNRELKKATEGYWNGKVSAEQLQQVAKDIKASNWKLQKDAGVNVIASNDFSFYDQVLDLSLLFNVIPQRYSKYELSPLDTYFAMARGLQRKATETTAAVDVPALEMVKWFDSNYHYVRPTFSNSTEFKLNGQKPVDEYLEAKQLGVETRPVLVGPVSFLHLGKSDKDSADLEPISLLEKILPLYVQILKKLADAGAKSVQLDEPTLVLDLPAEVQAAFNKAYTFLASQEGLPEITVASYFGTVVPNLAALKNLPVAGFHFDFVRNPEQLNDVISILNDKQTLSVGIVDGRNIWKNNFAKSVEFVESAISKLSSDRVLVATSSSLLHTPVNLENETKLNPEIKDWFAFATQKVSEVVTIAKKLSGEDVTAEFEANAKSLNNRATSSI…
EP00143_Candida_glabrata	EP00143	Candida_glabrata	CBS138	89	88.2	0.8	NA	NA	Candida	glabrata	Fungi	Ascomycota	Eukaryota;Amorphea;Obazoa;Opisthokonta;Nucletmycea;Fungi;core Fungi;Dikarya;Ascomycota;saccharomyceta;Saccharomycotina;Saccharomycetaceae;Nakaseomyces;Candida glabrata;strain CBS138	no	ftp://ftp.ncbi.nlm.nih.gov/genomes/all/GCF/000/002/545/GCF_000002545.3_ASM254v2/GCF_000002545.3_ASM254v2_protein.faa.gz	ASM254v2	10.1038/nature02579	none	genome	NA	short_summary.specific.eukaryota_odb10.EP00143_Candida_glabrata.txt	METE	None	NA	NA	XP_447467.1	NA	NA	MVKSAVLGFPRIGPNRELKKITEAYWAGKVSVDELFKVGKEIRESNWKLQQAAGVDIIPSNDFSFYDQVLDLSLLFNAIPERYTKYGLAPIDTLFAMGRGLQRKATETEKAVDVTALEMVKWFDSNYHYVRPTFSHSTQFKLNGQKPVDEFLEAKALGIQTRPVLLGPVSYLFLGKADKDSLDLQPLSLLEKLLPVYIEILSKLKEAGATEVQLDEPILVLDLPQEAQDAIKTAYTKLGAAANIPKITLATYFGTVVPNLKAIQGLPVDAFHFDFVRAPQQFDEVIAAIGQNQKLSVGIVDGRNIWKNNFAKSSDFVKAAINKLGEDRVIVATSSSLLHTPVDLENESKLNPEIKSWFSFATQKLDEVVVIAKNVSGQDVSAALDANAKLIASRAASNI…
EP00144_Saccharomyces_cerevisiae	EP00144	Saccharomyces_cerevisiae	S288C	93.3	92.5	0.8	NA	NA	Saccharomyces	cerevisiae	Fungi	Ascomycota	Eukaryota;Amorphea;Obazoa;Opisthokonta;Nucletmycea;Fungi;core Fungi;Dikarya;Ascomycota;saccharomyceta;Saccharomycotina;Saccharomycetaceae;Saccharomyces;Saccharomyces cerevisiae;strain S288C	no	ftp://ftp.ncbi.nlm.nih.gov/genomes/all/GCF/000/146/045/GCF_000146045.2_R64/GCF_000146045.2_R64_protein.faa.gz	R64	10.1126/science.274.5287.546	none	genome	NA	short_summary.specific.eukaryota_odb10.EP00144_Saccharomyces_cerevisiae.txt	METE	None	NA	NA	NP_011015.3	NA	NA	MVQSAVLGFPRIGPNRELKKATEGYWNGKITVDELFKVGKDLRTQNWKLQKEAGVDIIPSNDFSFYDQVLDLSLLFNVIPDRYTKYDLSPIDTLFAMGRGLQRKATETEKAVDVTALEMVKWFDSNYHYVRPTFSKTTQFKLNGQKPVDEFLEAKELGIHTRPVLLGPVSYLFLGKADKDSLDLEPLSLLEQLLPLYTEILSKLASAGATEVQIDEPVLVLDLPANAQAAIKKAYTYFGEQSNLPKITLATYFGTVVPNLDAIKGLPVAALHVDFVRAPEQFDEVVAAIGNKQTLSVGIVDGRNIWKNDFKKSSAIVNKAIEKLGADRVVVATSSSLLHTPVDLNNETKLDAEIKGFFSFATQKLDEVVVITKNVSGQDVAAALEANAKSVESRGKSKF…
EP00145_Schizosaccharomyces_pombe	EP00145	Schizosaccharomyces_pombe	Urs Leupold 972h-	96.9	95.3	1.6	NA	NA	Schizosaccharomyces	pombe	Fungi	Ascomycota	Eukaryota;Amorphea;Obazoa;Opisthokonta;Nucletmycea;Fungi;core Fungi;Dikarya;Ascomycota;Taphrinomycotina;Schizosaccharomyces;Schizosaccharomyces pombe;strain Urs-Leupold-972h	no	ftp://ftp.ncbi.nlm.nih.gov/genomes/all/GCF/000/002/945/GCF_000002945.1_ASM294v2/GCF_000002945.1_ASM294v2_protein.faa.gz	ASM294v2	10.1038/nature724	none	genome	NA	short_summary.specific.eukaryota_odb10.EP00145_Schizosaccharomyces_pombe.txt	METE	None	NA	NA	NP_593352.1	NA	NA	MVKSAVLGFPRIGKNRELKKATEAYWSGKTSAEELLATAKQLRLEHWKLQKAQGVDIIPSNDFSLYDQIMDHSFSFNVIPPRYRLSGLSSLDTYFAMGRGMQRAATADKAAVDVPAGEMVKWFDSNYHFLRPEVSEETDFKLSSTKALDEFLEAKEAGIITRPVLVGPVTYLFIAKAAKGSSIKPIELLPKLLPVYVELIKKLTEAGAEYIQIDEPILTLDLPQEILASYKEAYETLGKIGKLILTTYFGSLQSNADVLKGLPIAGVHVDVVRAPENLDRALAVLGENQIISVGVVSGRNIWKTDFQKATAIIEKAISAVGSERVQVASSSSILHIPHSLSGEDQINPEIKRWFAFAVEKCAELAILTKAANDGPASVRAELEANAADCKARAESPITN…
EP00146_Coprinopsis_cinerea	EP00146	Coprinopsis_cinerea	Okayama 7 #130	92.9	92.5	0.4	NA	NA	Coprinopsis	cinerea	Fungi	Basidiomycota	Eukaryota;Amorphea;Obazoa;Opisthokonta;Nucletmycea;Fungi;core Fungi;Dikarya;Basidiomycota;Agaricomycotina;Agaricomycetes;Agaricomycetidae;Agaricales;Psathyrellaceae;Coprinopsis;Coprinopsis cinerea;strain Okayama-7-#130	no	ftp://ftp.ncbi.nlm.nih.gov/genomes/all/GCF/000/182/895/GCF_000182895.1_CC3/GCF_000182895.1_CC3_protein.faa.gz	CC3	10.1073/pnas.1003391107	none	genome	NA	short_summary.specific.eukaryota_odb10.EP00146_Coprinopsis_cinerea.txt	METE	None	NA	NA	XP_001837265.1	NA	NA	MVASSVLGFPRIGANREIKKAVEAYWAGKITADELTKAAADVKKASWASVKERGVDLVPSGEFSLYDHVLDHSAAFNVIPKRYQGLGLSPLDVYFAMGRGRQSDGVDVPASEMKKWFDSNYHFVVPEFSDETDFKLNFNKAVEEFKEAQSHGITTRPVVLGPVSFLVLGKPGKEAKPGFQPISLLPKLLPLYKALLADLKAAGAEWVQVDEPILVLDTAAGLEKEFTTAYTELAPVAPKIMLTTYFSRLDSNLNYIAKLPVAGLHIDLDRAPEQLGEVLAAIKPTPIILSLGLVSGRNIWKTDFAVAVKLGQQAIDAVGADRVIVATSSSLLHTPVTLASETKLTDEQKDWFSFALEKASEVSTIAAVLSGSQDAAVAAALEANKVSIAKRRAFEQNSD…
EP00147_Laccaria_bicolor	EP00147	Laccaria_bicolor	S238N-H82	89.8	84.3	5.5	NA	NA	Laccaria	bicolor	Fungi	Basidiomycota	Eukaryota;Amorphea;Obazoa;Opisthokonta;Nucletmycea;Fungi;core Fungi;Dikarya;Basidiomycota;Agaricomycotina;Agaricomycetes;Agaricomycetidae;Agaricales;Tricholomataceae;Laccaria;Laccaria bicolor;strain S238N-H82	no	ftp://ftp.ncbi.nlm.nih.gov/genomes/all/GCF/000/143/565/GCF_000143565.1_V1.0/GCF_000143565.1_V1.0_protein.faa.gz	V1.0	10.1038/nature06556	none	genome	NA	short_summary.specific.eukaryota_odb10.EP00147_Laccaria_bicolor.txt	METE	None	NA	NA	XP_001877157.1	NA	NA	MVSSSVLGFPRIGANREVKKAVEAYWAEKFTADELTKVAADVKRASWTSVKAQGVDFIPSGEFSLYDHVLDHSAAFNVIPKRYVGLGLSPLDVYFAMGRGRQSEVVDVPASEMKKWFDSNYHFVVPEFSDETDFKLNFNKALLEFKEAQAAGVTTRPVVLGPISFLTLGKASKDAKPGFQPISLLPKLLPIYKTLLTDLKQAGAEWVQVDEPILVLDTAAALENEFATAYAELAPVAPKILLTTYFSRLDSNLTFIAKLPVAGLHIDLDRAPAQLDEVISAVKSTPIILSLGVVSGRNIWKTDFAAAIKLGQKAIDALGPDRVIVATSSSLLHTPVTLASETKLTPQQKDWFSFALEKAGEVATIAAVLSGSQDPKVAAALEENNTSIAKRREFESSSD…
EP00148_Cryptococcus_gattii	EP00148	Cryptococcus_gattii	CA1873	93.7	93.3	0.4	Cryptococcus_bacillisporus	NA	Cryptococcus	gattii	Fungi	Basidiomycota	Eukaryota;Amorphea;Obazoa;Opisthokonta;Nucletmycea;Fungi;core Fungi;Dikarya;Basidiomycota;Agaricomycotina;Tremellomycetes;Tremellales;Cryptococcaceae;Cryptococcus;Cryptococcus gattii;strain CA1873	no	ftp://ftp.ncbi.nlm.nih.gov/genomes/all/GCA/000/855/695/GCA_000855695.1_Cryp_gatt_CA1873_V1/GCA_000855695.1_Cryp_gatt_CA1873_V1_protein.faa.gz	Cryp_gatt_CA1873_V1	10.1128/mBio.00868-15	none	genome	NA	short_summary.specific.eukaryota_odb10.EP00148_Cryptococcus_gattii.txt	METE	None	NA	NA	KIR63743.1	NA	NA	MVKSAVLGYPRIGVNRAMKKAIEAYWAGKISAEELQTAAKNVRKERWESIKNAGVDSIPSGEFTLYDHLLDHSFNFGVIPERYVSQKLDPLDTYFAMGRGRQDRSKGIDVVACEMGKFFDSNYHIVKVDHSPETEFKLNNNQALAEYKEAKELGITTRPVLFGPITYLSLVRKANSAPAEFQPLDLLDKLIPVYKELLSQLKEAGVEEVQLDEPILVMDKAESQGELFKKTYEALAPVAPKITITSAYGRVGKSIAFLKDLPVFALHLDLDREPKQLEEVVAAIKPTKLHLELGVVSGRNIWKNDLKASKALAEKAIAELGADRVSVSTSSSLLHTPISVKVENKLTAEQLSWLSFAEEKCEEVAALAQALNGTEGAIFEQNTKDIAARREFERTSDSA…
EP00149_Cryptococcus_neoformans	EP00149	Cryptococcus_neoformans	var. grubii H99	96	92.9	3.1	NA	NA	Cryptococcus	neoformans	Fungi	Basidiomycota	Eukaryota;Amorphea;Obazoa;Opisthokonta;Nucletmycea;Fungi;core Fungi;Dikarya;Basidiomycota;Agaricomycotina;Tremellomycetes;Tremellales;Cryptococcaceae;Cryptococcus;Cryptococcus neoformans;strain grubii-H99	no	ftp://ftp.ncbi.nlm.nih.gov/genomes/all/GCF/000/149/245/GCF_000149245.1_CNA3/GCF_000149245.1_CNA3_protein.faa.gz	CNA3	10.1371/journal.pgen.1004261	none	genome	NA	short_summary.specific.eukaryota_odb10.EP00149_Cryptococcus_neoformans.txt	METE	None	NA	NA	XP_012052830.1	NA	NA	MVKSAVLGYPRIGVNRAMKKAIEAYWAGKISAEELQTTAKNVRKQRWESIKNAGVDTIPSGEFTLYDHLLDHSFNFGVIPERYVAQKLDPLDTYFAMGRGRQDRSKGIDVVACEMGKFFDSNYHIVKVDHSPETEFKLNNNQALSEYKEAKELGITTRPVLFGPITYLSLVRKANSAPAEFQPLDLLDKLIPVYKELLSQLKEAGVEEVQLDEPILVMDKAESQAELFKKTYEALAPVAPKITVTSAYGRVGKSIEFLKDLPVFALHLDLDREPKQLEEVVAAIKPTKLHLELGVVSGRNIWKNDLKASKALAEKAIAELGADRVSVSTSSSLLHTPISVKVENKLTAEQLSWLSFAEEKCEEVAVLAQALNGTEGAIFEQNTKDIAARREFERTSDSA…
EP00150_Ustilago_maydis	EP00150	Ustilago_maydis	521	98.8	98.8	0	NA	NA	Ustilago	maydis	Fungi	Basidiomycota	Eukaryota;Amorphea;Obazoa;Opisthokonta;Nucletmycea;Fungi;core Fungi;Dikarya;Basidiomycota;Ustilaginomycotina;Ustilaginomycetes;Ustilaginales;Ustilaginaceae;Ustilago;Ustilago maydis;strain 521	no	ftp://ftp.ncbi.nlm.nih.gov/genomes/all/GCF/000/328/475/GCF_000328475.2_Umaydis521_2.0/GCF_000328475.2_Umaydis521_2.0_protein.faa.gz	Umaydis521_2.0	10.1038/nature05248	none	genome	NA	short_summary.specific.eukaryota_odb10.EP00150_Ustilago_maydis.txt	METE	None	NA	NA	XP_011386939.1	NA	NA	MATSAVLGYPRIGPQREVKKALEAYWGGKSSQEELLKVAKEQRLQTYKFIKDAGVDVVPTGTFSLYDHVLDASNTFNLIPENYAKSGLDALDTYFAMARGHQKNGVDLPATEMQKWFDSNYHYLVPELSESTEFKINNTKPIDDFVEAKEAGYNARPVLVGPVTLLALGKPGKDAKDAELDPVSLLSKLAPVYGELLAKLGEAGAEWVQIDEPVLVLDRAQQYAAEFKAAYETIAQAAPSVKIMIATYFNKLESNLEIVKTLPVAGLHIDLDRAPEQLDEVLAAFVNTKHVVSLGLVSGRNIWKTDLSAALKIAQKAVEKLGDASRVQIASSSSLLHTPITIANEKKLSAEVLDWFSFANEKCAEIATLAAALRDPSSAADALAVNEKSIKARRDFEKN…
EP00129_Allomyces_macrogynus	EP00129	Allomyces_macrogynus	ATCC 38327	92.1	23.9	68.2	NA	NA	Allomyces	macrogynus	Fungi	Blastocladiomycota	Eukaryota;Amorphea;Obazoa;Opisthokonta;Nucletmycea;Fungi;core Fungi;Blastocladiomycota;Blastocladiales;Allomyces;Allomyces macrogynus;strain ATCC-38327	no	ftp://ftp.ncbi.nlm.nih.gov/genomes/all/GCA/000/151/295/GCA_000151295.1_A_macrogynus_V3/GCA_000151295.1_A_macrogynus_V3_protein.faa.gz	A_macrogynus_V3	10.1016/j.tig.2007.01.005	none	genome	NA	short_summary.specific.eukaryota_odb10.EP00129_Allomyces_macrogynus.txt	METE and METH	CBA1	KNE72047.1	KNE61652.1	KNE61666.1	MSRVSVKFLSLLLLAVLVSATSLEDCVKSFDKNKDCFTTRATTDDAKLYSVEYKNYYKVVTVKKATGAVAATYNLLIRGAPKDGLPASNGTFEIPVKSVAVMDTTSVPYIEVLGQRGAVAAADSEALVTSACFQKLVKDKKIASVDSTNAAAAAKTLNGVDAIFTGFGMTVKDVDGSKVVAQYASSDPGMLNRAEWLEYFAQWFGLEAQAQATTQDIDARYKAAKDAAKRAAPTTPLNVAWISYAAPSSFNNNTASWSFSAAAYKKALVEDAGGKLMTPDTASFTDAEAFRKALTDADVVVDETFTGTSTFDEFTKTFGVSDAFKFVKNRQVYRLDKRVNPDQMLDWFESAIVFPNQVLVDMMTVLTPTAVPDGTQRRYIRKVDAEQPITVTADQCTGD…	MMAAQDLQTHPVGDVKAYLERELPRRIMFLDGAMGTEVQKLKLTEAHFRGDRFKDHPKDLAGNNDVLVLTQPDAIYTIHRNYLLAGSDMIETNTFSGTFIAQEDYLLQDLAYELNLEAAKIAKRACLEVTRDQPHKPRFVCGAIGPTNRTASISPSVENPAFRNITFDQLVAAYKEQCRGLLDGGSDILLVETIFDTLNAKAALFAIDELFDDEGYRRVPVLISGTIVDQSGRTLSGQTGEAFLVSTHHANPLAVGLNCALGAPQMRPFIEAICNYTPNFTICYPNAGLPNTFGEYDESPETMATNVEEFAKAGFLNIVGGCCGTTPAHIKAIADRIGHYKPRVPPPDRFATTMILSGLEPLAVDETTGYVNVGERCNVAGSRIFARHVLKGQFDEALA…	MPLATAGLLGVMVRPFRPSLPTVASSCTVAYKGSVLHRTRQGSAASNAPFRPFGTALSTHCRTRFISTMVHAANLGYPRIGANRELKKLIEGYWAGKVSASQLESGAHALRVANWRAQAAAGIDVIPSNDFAYYDQVLDLAATFDVVPDLYRTAIADPLDRYFAMGRGHQDKAKGIDVPAMEMKKWFDTNYHYIVPRFAPTTKFVLAAADQDVKPIREFLEAQAAGIHTRPVLLGPVSFLLLGRAEKGAPADFSPLELLDRLLPVYQSLLTRLLAAGATEIQLDEPALVLDLPPTVVPTALTRAYAALTNGPKITVTTYFGGIEHHLSTIAKLPIHALHIDLIRAPEQLAAVVNAVRPTRLHLSLGLVDGRNVWRTDLTRAIDTVTFAMTALGADRVLI…
EP00130_Batrachochytrium_dendrobatidis	EP00130	Batrachochytrium_dendrobatidis	JAM81	92.6	91	1.6	NA	NA	Batrachochytrium	dendrobatidis	Fungi	Chytridiomycota	Eukaryota;Amorphea;Obazoa;Opisthokonta;Nucletmycea;Fungi;core Fungi;Chytridiomycota;Chytridiomycetes;Rhizophydiales;Batrachochytrium;Batrachochytrium dendrobatidis;strain JAM81	no	ftp://ftp.ncbi.nlm.nih.gov/genomes/all/GCF/000/203/795/GCF_000203795.1_v1.0/GCF_000203795.1_v1.0_protein.faa.gz	v1.0	10.1371/journal.ppat.1002338	none	genome	NA	short_summary.specific.eukaryota_odb10.EP00130_Batrachochytrium_dendrobatidis.txt	METE	None	NA	NA	XP_006681888.1	NA	NA	MSVVATNLGFPRMGAVRDLKKLVEAYWASKISCDDLLAGAKALRATHWKLQSQVLSAGYVPSNDFSMYDHVLDHAFLFGVIPDRYHSIPNKIDQYFAMGRGLQRPAEGIDVPAMEMKKWFDTNYHYIVPEFSSSTKFSLNTLKPVEEFLEAKSIGVATRPVLLGPISFLLLGKGDKNASAGFDVLSLLDSFLPVYTSLLTKLQEAGATHVQIDESILALDQPASLKAAYTKTYAAIRAACPKLNIMVASYFGTIGSNLDFIADLPIDTIHVDLVRAPEDLDLVLARIAGSTKSVSVGVVNGRNIWMNDLAKSIATVKKAVAAVGAARVLVAPSCSMLHSPHSLESEKKMNPTIKAWMSFAVQKLHELQIIAKAVSDPSSVAAELAANKAAIEDRKVSPL…
EP00131_Spizellomyces_punctatus	EP00131	Spizellomyces_punctatus	DAOM BR117	94.9	93.3	1.6	NA	NA	Spizellomyces	punctatus	Fungi	Chytridiomycota	Eukaryota;Amorphea;Obazoa;Opisthokonta;Nucletmycea;Fungi;core Fungi;Chytridiomycota;Chytridiomycetes;Spizellomycetales;Spizellomyces;Spizellomyces punctatus;strain DAOM-BR117	no	ftp://ftp.ncbi.nlm.nih.gov/genomes/all/GCF/000/182/565/GCF_000182565.1_S_punctatus_V1/GCF_000182565.1_S_punctatus_V1_protein.faa.gz	S_punctatus_V1	10.1128/genomeA.00849-16	none	genome	NA	short_summary.specific.eukaryota_odb10.EP00131_Spizellomyces_punctatus.txt	METE and METH	CBA1	XP_016606233.1	XP_016605932.1	XP_016608308.1	MLGLNFITSAIALASMPMWVSAQTQNPQSCVTTYNGNTDYFPVKANHTDTSVFTITYNNNYKTLTDVKNNLTYVLYMCGTPAPVNPNAAAIISIPVTHVGTEDTASLTFLEMLGVRQTIKYTTDPGFITSPCIRKLNIPQFSSTPTDAEMSNVNVTFSWRTPNVNSTKIVRFPATSSTTSLQRYQWIHFLGAFFNKEDRANTVAATIADDYNCIKQKAATAAATSLSQPATVFANYYSGTWTLGSAYTRAYVSDAGGNAAPANTTAAQTFDYSTQSAFITLLQNTSNIVYTGDITLDAFYTNLNISSLTATSTNNTYPWKVNGALWNMNRVTNNLASANSWFEQAVAWENVVLADLVKVIQPTALVGYSRVFLRDLDANEEQLKLNPSTDCSTDDLSKV…	MAAGAPYPTGKVPGHGAEVEKYLQKCLKERIMFIDGAMGTMIQRYKFTEEDFRGDRFKDHPKDFLKGNNDMLSLTQPKAIYDIHCQYLESGSDLIETNTFSSTTIAQADYLMQDLAYELNKVSAELAKKACEEYTKRDPSKPRFVAGAIGPTNQTLSISPSVENPSYRATNFDAMVTAYAEQVRGLLDGGSDCLLVETIFDTLNAKAALYAIDLIFDEEGYDRCPVLISGTIVDQSGRTLSGQTGEAFIASVSHCNPLAIGLNCALGADQMLPFLQNISKNNPTFIICYPNAGLPNTFGEYDQSPEDMAEQVRPFAELGLLNIVGGCCGTTPAHIKAIADMCKGYKPRVPPVMDPDTLIVSGLETLKINKATGFVNIGERCNVSGSRIFAKKILNGAYE…	MGLSFPTRFPLHVYKRIPLFGLLVPHKASRSTYYISSFHRSSITMVTATNLGFPRIGANRELKKLVENYWNGKLDEKALLTGAKNLRAEHWNIQKKAGVQDGHIPSNDFSFYDQVLDHLHLFGVIPQKYQGLKFPLEAYFAMGRGLQRPDEGIDVPAMEMKKWFDTNYHFIVPEFQANQEFTLRSRKPIDEFVEAKALGIKTRPVLLGPVSFLRLGKAAKGQSFDPISLLDRLLPVYESLLRELANAGAEWVQIDEPILTFDLPAEFKNHYSKAYTKLSAVSGIKILVANYFGRLGENLDIVANLPIAALHVDLVRAPEELDAVLKIAQDKNLALSVGVINGRNIWKADLDAAIATVRRAVGLLGSDKVFVAPSCSMLHTPHSLEAETKMDKTILDWLS…
EP00132_Gonapodya_prolifera	EP00132	Gonapodya_prolifera	JEL478	91	89.8	1.2	NA	NA	Gonapodya	prolifera	Fungi	Chytridiomycota	Eukaryota;Amorphea;Obazoa;Opisthokonta;Nucletmycea;Fungi;core Fungi;Chytridiomycota;Monoblepharidomycetes;Monoblepharidales;Gonapodya;Gonapodya prolifera;strain JEL478	no	ftp://ftp.ncbi.nlm.nih.gov/genomes/all/GCA/001/574/975/GCA_001574975.1_Ganpr1/GCA_001574975.1_Ganpr1_protein.faa.gz	Ganpr1	10.1093/gbe/evv090	none	genome	NA	short_summary.specific.eukaryota_odb10.EP00132_Gonapodya_prolifera.txt	METE	CBA1	KXS11173.1	NA	KXS19259.1	MPIASLLAAALVASASTVVLAQAPTANLQSCVPAGAYNAAYDYFPNKAQNLSSSGFTVAYYPNYKVVTNIIANTTTVLYQCGTPAPANGSIPAGAKVVAVPVVNATLSDVTSLTFIELLGKRTTLSYIDGVDFIVSPCIQQLNATGAVDELESANQTLQDAQFLSTSVVFGSPFGAAPEPNFISFSATSAPSPLLRSSWINFISLFYNAESDAATVLNSINASYTCVSGAAKNASTAVATPPTLAWAQYNAPSQYNNNTASWQFNNASYKLAYTRDAGLTPLNSAAKFTSAADFQVRFPFPLPSLHDPLTCSQPPPPLHPPPTRPPSPLSITSSTKPSWALLPGPHSSPNTTSPPTRPSNSSRTSKSTAQISSRTPGSGPRGSRPPYPSRMSC	NA	MVVSSNLGFPRIGANRELKKLVESYWASKINATALLSGAANIRASHWELQREKGISHIPSNDFSFYDQVLDHIVLFGIEPEKYRGIPNALDRYFAMGRGLQRAAEGIDVPAMEMKKWFDTNYHFIVPEVSADQTFTLSNPAKPVVEFLEAKEKGIITRPVILGPVTFLWLSKPAKGQSAFNQLSLLDKLVPVYEKLLGDLRDAGASWIQLDEPALSMDLGSDFSAPYASAYARLSAISGIKIIVANYFGRIGANIDIVAKLPVQAIHADLVRAPEELDTVIEVAKKNNLQLSLGVVNGRNIWKVDLDAAIAKVQNAVAALGSDNVLVAPSCSLLHTPHSLTAETKMSKEILEWLAFSSEKLSEIATIVGVVRGSPSAEVTEALEANRRANQKRKLSLLI…
EP00151_Rhizophagus_irregularis	EP00151	Rhizophagus_irregularis	DAOM 181602=DAOM 197198	94.9	93.7	1.2	NA	NA	Rhizophagus	irregularis	Fungi	Mucoromycota	Eukaryota;Amorphea;Obazoa;Opisthokonta;Nucletmycea;Fungi;core Fungi;Mucoromycota;Glomeromycotina;Glomerales;Glomeraceae;Rhizophagus;Rhizophagus irregularis;strain DAOM-181602=DAOM-197198	no	ftp://ftp.ncbi.nlm.nih.gov/genomes/all/GCF/000/439/145/GCF_000439145.1_ASM43914v3/GCF_000439145.1_ASM43914v3_protein.faa.gz	ASM43914v3	10.1073/pnas.1313452110	none	genome	NA	short_summary.specific.eukaryota_odb10.EP00151_Rhizophagus_irregularis.txt	METE and METH	CBA1	XP_025188030.1	XP_025170494.1	XP_025173360.1	MNMLRFNGFKCLLVLSILCYLTHPVLSDCRDATFDVNFDYFPDKVYFDNDIGTSNSGFNVTYHNNYVILTNKHTSETYVLYCTATQPAVAAATNYIQVPVTNVVVSDRSFISFLEILGEEKTSLKYVDDKKTITSPCLQKYNYLYDNFNYANTSLVSSVDVIFTNKPSNTGGKYVTISYDEDTPALQKAEWIKYMSLFFNKTAIANEAFDKIRSNYFCHLDNLSKVPNETKKSIAWVSLESDKTFTIKSSSFYPNVTSDAAAFLLNPQITTDLSVDDLKQYISGAYIVIDMSDLITQYSTLDAWKNLFGYNQTSDLPRFLKEKLLFRTHKLLNSNGNDDWSESSASRPDLILQDLIAIQYPSYQKDYVVNWFNKFAETGDEVVISADKCNDATFGLPKT…	MFLDGGMGTIIQSLKLSEEDFRGERFKDHSHDLKGNNDILVLTQPEHIKNIHIAYLEAGADFVESNTFCSTFISQADYACEKYAYELNKEAARLAKEACIEVTARDPSKPRFVCGALGPTNRTCSISPSVENPAYRNVTFDELVEAYSEQARGLLDGGADILLVETIFDTLNAKAALYAIDLLFEEGSYKRTPIFVSGTIVDQSGRTLSGQTGEAFVSSINHSNPLAIGLNCALGAEQMKPFVQNIAKFTSSFVICYPNAGLPNTFGDYDETPEMMSKAVAEFAKEGLINILGGCCGTTPDHIKAIVKACSQYKPRVPPPNLQLESMIISGLEVLKVSKETNFVNIGERCNVAGSRKFARHILKGEYEEAITIARSQVENGAQIIDVNMDEGMLDGKAA…	MVISTNLGFPRMGANRELKRLVENFWSGKVDENALLSGSKKIREEHWSLQNKAGLEHIPSNDFSFYDQVVDHSYAFGVIPARYKNLHPGLETYFAMCRGLQKAEVDVPACEMKKWFDTNYHYIVPEFEPNQQFTLNPAKILDEFKEAKDIGIQTRPVILGPISYLLLGKPIRGAPHEFEPIQLLSKLLPLYEELLSKLAGAGATWIQIDEPFLVTDLSSNLKKEYSSAYNALTKVSPQLKILIATYFERIGTNIDFVINTPISAIHIDLVRAPGQLETILKSIPSTVSLSLGLINGRNIWKANFDAALTTAQKAIDTLGSERVFIAPSCSLLHTPHSVQAEKKIDPEILDWLSFATEKIKEIVTISKVLNDGNQSVQSEIDANRKSVQNRKTSPRIHNA…
EP00152_Rhizopus_delemar	EP00152	Rhizopus_delemar	RO3	74.9	64.7	10.2	NA	NA	Rhizopus	delemar	Fungi	Mucoromycota	Eukaryota;Amorphea;Obazoa;Opisthokonta;Nucletmycea;Fungi;core Fungi;Mucoromycota;Mucoromycotina;Mucorales;Mucorineae;Rhizopodaceae;Rhizopus;Rhizopus delemar;strain RO3	no	ftp://ftp.ncbi.nlm.nih.gov/genomes/all/GCA/000/149/305/GCA_000149305.1_RO3/GCA_000149305.1_RO3_protein.faa.gz	RO3	10.1371/journal.pgen.1000549	none	genome	NA	short_summary.specific.eukaryota_odb10.EP00152_Rhizopus_delemar.txt	METE and METH	CBA1	EIE91609.1	EIE86208.1	EIE80214.1	MLLKTSVLSIVSSIAVCVLAQAPTSNIIQGCVTNYDSSIDYFPEKINAADDKANYFTIEYHNNYKLMENRKTGESYMLVQCGTPTPSNISNGTEVYQIPITKVAIMETSIVPYLEMIGAAQSISLVADGGLIASPCFQKYLKTGNVTELDATNQTLQAQQIDNVQAQFGSNPYAYTPIDANTSVTASEVYEPDVLGRASWISYYAAFYNREGIANSVRQKMTDNYNRLKTATTNYNKKPVVAWTTYNAPSQYNNNTASYLLSTAQYKTQLTQDAATELLSVISSADILIDETYIGTNLTDFLKNYGIPQADVDKYTFLKQKAVYREDGILTASGGYDWFEAPVVMADALLEDMINVVNPSSPFSRQWFRNIALEEPINILRHLQSFSSSLLFGFSLLDD…	MFLDGAMGTMVQRLKLEESDFRGQEFLDWPTDLRGNNDLLTLTKPDAIYHIHRQYLEAGADMIETNTFSSTSIAQLDYSLEKYAYRLNKEGAALAKKACEDVTKETGIRRFVCGAIGPTNRTCSISPSVENPAYRNVTFDELVTAYSEQVRGLLDGGSDILLVETIFDTLNAKAAIFAIDLVFEEDNRPKVPIFISGTIVDQSGRTLSGQTGEAFVTSLNHARPVAFGLNCALGAEQMKPFVQNISRFTDAHIICYPNAGLPNAMGEYDESPEAMAKNVEPFAKEGLVTIVGGCCGTTPDHIKAVAEVCRQYSPRRKPASKQDVMLLSGLEVLRVNETTGFVNVGERCNVAGSRKFCRHILKNEYEEALAIARAQVESGAQVVDVNFDEGLLDGKAAMT…	MVLATNLGFPYVGSQRELKKSVEAYWSGKISADDLKAAYTKIQEAHWKLQKEKGLDHIPSGEFTLYDRVLDTAHQFGAIPQRYQHIKDPLQQFFAMGRGLQKPATETSEKIDVPAQEMKKWFDTNYHFIVPELEPNQSFKLQNPRAVEQYNAAKAIGIETRPVLVGPVTFLHLAKAAKGFEEFDTLSLLPQLLPLYVELLKQLEAAGAQWVQIDEPALILDLPANVKAAFEEAYKTIKAQTNIKVLVAAYFGRVEDNVTGLLSHVDAIHLDLVRAPQELDVVLPLLKNNQVLSLGLVDGRNIWINNLAQSIETAQKAVQALGQDRVFIAPSCSLAHSPFSTSFEKKIAAENPELFSWLSFSVEKTEEIVTIAKALRGGADSVKEVLDKNAAAVESRRTS…
EP00153_Phycomyces_blakesleeanus	EP00153	Phycomyces_blakesleeanus	NRRL 1555(-)	92.6	90.2	2.4	NA	NA	Phycomyces	blakesleeanus	Fungi	Mucoromycota	Eukaryota;Amorphea;Obazoa;Opisthokonta;Nucletmycea;Fungi;core Fungi;Mucoromycota;Mucoromycotina;Mucorales;Phycomycetaceae;Phycomyces;Phycomyces blakesleeanus;strain NRRL-1555(-)	no	ftp://ftp.ncbi.nlm.nih.gov/genomes/all/GCF/001/638/985/GCF_001638985.1_Phybl2/GCF_001638985.1_Phybl2_protein.faa.gz	Phybl2	10.1016/j.cub.2016.04.038	none	genome	NA	short_summary.specific.eukaryota_odb10.EP00153_Phycomyces_blakesleeanus.txt	METE and METH	CBA1	XP_018292327.1	XP_018296794.1	XP_018284164.1	MANHSSYSGLPHGYSFSDPPQQPPVQNRTSYLGEQQYGYSFVDPPQQQQPSSGPSIPSHHHYYSGQQHGYPPVDNHGPRYPPSGNQGYPPPGNQHHESSQQASSSFRMPSPNPYRVSSPPGHLSQVYPPVDYQVYENQQSDIYPPQQNYNQAMPLYPAPGYSRPVTNDFNGYNSYHRGETNNSYPNTITDQHSSYRSSYVSHRPVIPSTIERPKYSTEDENNDLGFIPVSPDSSDDEEYVSQQPPVQNKENYTRAPTQLTHAQELANAITEQLARQTLDNNNPVLYPGARQSSLSVSENKPGPLVHEQDITPTPQKPDYSLLSVLAQQFLSLIHNLENVRELFCVSEYPESFTGQEAVKAIYSILDKHVPEEYCVKVATALMRGTPSLFKPVPYCQKSV…	MKGDVINYFVNCPNKRRVILRSQNKSEMVDSVFKQTDTFQYLEKTLAERIMFLDGAMGTMVQRLRLEESDFRGTEFKNSKKDLRGNNDLLTLTKPDAIYTIHRQYLEAGADMVETNTFSSTSIAQLDYGLEDYAYRLNKEGAALAKKACDDVYKATGVPRFVCGAVGPTNRTASISPSVENPAYRNVTFDELVEAYSEQIRGLLDGGSDILLVETIFDTLNAKAAIFAIDVVFEEDKRPKVPIFISGTIVDQSGRTLSGQTGEAFVTSLKHANPMAFGLNCALGAEQMKPFVQNISRFTDTHIICYPNAGLPNAMGEYDETPAAMAKNVEPFAKEGLVTIVGGCCGTTPDHIKAVADVCRKYPPRRKPSPKNDVMLLAGLEVLRVDEMTGFVNVGERCN…	MVTATNLGYPYVGAKRELKKLVESFWSSKITEQELRTGYSKIQESHWKLQQEKGIQHIPSGEYTLYDRVLDTAQQFGAIPQRYQHIKSPLEQFFAMGRGLQRAATATTEKVDVPAMEMKKWFDTNYHFIVPEFEADQKFTLQNPRAVEQFKAAKALGIQTRPVLVGPVTFLHLGKAAKGTEPFETLSLLSKVLPLYIELIKQLEAAGAEWVQIDEPVLVFDLDAKVKTALEEAYKTIKAQTSIKVLVAAYFGRVESNINAVINHVDAVHLDLVRAPEELDTVLPLLKNGQVLSLGLVDGRNIWINNLSKSIDLAEKAVKALGQDRVFIAPSCSLAHSPFSTTFEKKIQAKNPELFSWLSYAAEKCSEVSIIAKALNQGRDSVKEALAANAAAIESRRTS…
EP00154_Conidiobolus_coronatus	EP00154	Conidiobolus_coronatus	NRRL 28638	80.4	79.2	1.2	NA	NA	Conidiobolus	coronatus	Fungi	Zoopagomycota	Eukaryota;Amorphea;Obazoa;Opisthokonta;Nucletmycea;Fungi;core Fungi;Zoopagomycota;Entomophthoromycotina;Entomophthorales;Ancylistaceae;Conidiobolus;Conidiobolus coronatus;strain NRRL-28638	no	ftp://ftp.ncbi.nlm.nih.gov/genomes/all/GCA/001/566/745/GCA_001566745.1_Conidiobolus_coronatus_NRRL28638/GCA_001566745.1_Conidiobolus_coronatus_NRRL28638_protein.faa.gz	Conidiobolus coronatus NRRL28638	10.1093/gbe/evv090	none	genome	NA	short_summary.specific.eukaryota_odb10.EP00154_Conidiobolus_coronatus.txt	METE	CBA1	KXN66577.1	NA	KXN72099.1	MRFLPLLASILIQTILGEDSNPTDCIKDFDSNKDYFPNKVNADSSSLWSVEYKKYYKVLTNKSVNETYVLYQCGSTRPKLDKIKKYVSIPVKNVAAIDTTSVFYLQMLGVFQQIKQVGTADYITSPCVRKGLSDKSIESVDSNGQFTKDDKTDQFPDSDIIFTSSSVKSEKEIIISAVSDPGSLKRAEWVEFFSTFFNLEQVGNSASSAINDNFNCIKKNTKAPKSGITVAWTSAYAAYKDTPASWIISSADYKKELTEGASAKILTVDNKSFSDPKEFVKSLQKADVIIHESGVATDADGIAKIYNTTVNDVPAFKNKKLFAIDGLTNGKEGSDWLESAVPFQDAVLQDLVRILGTNVTDLGTNDRLWFRNVATEKPQTLSESDCKYEGKPIGSRAAQ…	NA	MVHSSNLGFPRFGANRELKKLVEAYWAGKVSEQELQDGAKQLRSAHWKIQQEAGLDFIPSNDFSFYDHVLDASNTFGVIPDLYSHLKPGLETFFAMGRGLQRPATDSAAAVDVPAQEMKKWFDTNYHFIVPQFKSNQTFTLANTKPVDEYLEAKALGIETRPVILGPISFLLLGKQAKGENFELISLLDKLVPVYEALFSKLAEAGVKHVQLDEPILVLDQPASLAQSYKTAYEALSKHNIKITVTTFFERIGDNISFLTQLPIHAIHLDLVRAPEQLDQVLSSLPSHISLSLGLINGRNIWKADLNAALQVAKKAIDALGSDRVIIAPSSSLLHTPHSIQGETKLDKEILDWLSFSVEKVHEISTISKALNNGVESVKAELDANAASINARKTSPRIH…
EP00103_Capitella_teleta	EP00103	Capitella_teleta	N/A	94.2	92.2	2	NA	NA	Capitella	teleta	Metazoa	Annelida	Eukaryota;Amorphea;Obazoa;Opisthokonta;Holozoa;Choanozoa;Metazoa;Animalia;parahoxozoa;Bilateria;Protostomia;Lophotrochozoa;Annelida;Pleistoannelida;Sedentaria;core sedentarids;CEO clade;Capitellidae;Capitella;Capitella teleta	no	ftp://ftp.ncbi.nlm.nih.gov/genomes/all/GCA/000/328/365/GCA_000328365.1_Capca1/GCA_000328365.1_Capca1_protein.faa.gz	Capca1	10.1038/nature11696	none	genome	NA	short_summary.specific.eukaryota_odb10.EP00103_Capitella_teleta.txt	METE and METH	None	NA	ELT98045.1	ELT93295.1	NA	MIEKTLKERIMIFDGGMGTMIQQRRFEEEDFQGEEFKDHAHNLKGNNDLLSITQPDIIRDIHCDYLRAGADFIETNTFSGTTIAQADYGLEHMVYRLNFESAKIAKEAAAIVTAETGVRRYVAGAMGPTNRTLSISPSVERPEYRNITFDELAAAYKQQATGLLDGGADLLLVETIFDTANAKAALFAIQELFDSGVPEVPIFVSGTIVDKSGRTLSGQTTEAFAISVSHSNPMCLGLNCALGASEMKPFIEAISKSTQAYVICYPNAGLPNTFGEYDETPDITAEQVALFAEQGLVNIVGGCCGTTPEHIGAIAEAMKAFPPRVPPKSEKSDHMILAGLEPFTVGPFTNFVNIGERCNVAGSRKFCRLIKDGHFEDALAIAKLQVENGAQILDINMDE…	MITTHNLGFPRIGANRELKKAQESYWRGDLSKSELLEEGRRLRKRHWQLQKESGLHLIPTGDFAWYDQILNHSLMLGAVPERFSKADPGDLDTLFRMARGRAPTGEPAAACEMTKWFDTNYHYIVPELSRGQQFQLSNTSILDETAEAIEQGFSAKPVLIGPLTWLWLGKVKGESFDRLELLDSVVEVYDKVLAKLAEMDVEWVQIDEPILVLDLPLEWNQAFEYVYNRLQSCKVKILLASYFGGLNGTTTTVVNLPVDGIHVDLTRDPDQLPALLDRLPAYKVLSAGVVNGRNIWRSDLKQILQQLSDAEERLGDRLWVAPSCSLLHVP
EP00084_Strigamia_maritima	EP00084	Strigamia_maritima	N/A	92.6	85.1	7.5	NA	NA	Strigamia	maritima	Metazoa	Arthropoda	Eukaryota;Amorphea;Obazoa;Opisthokonta;Holozoa;Choanozoa;Metazoa;Animalia;parahoxozoa;Bilateria;Protostomia;Ecdysozoa;Panarthropoda;Arthropoda;Mandibulata;Myriapoda;Chilopoda;Pleurostigmophora;Geophilomorpha;Linotaeniidae;Strigamia;Strigamia maritima	no	ftp://ftp.ensemblgenomes.org/pub/metazoa/release-42/fasta/strigamia_maritima/pep/Strigamia_maritima.Smar1.pep.all.fa.gz	Smar_1.0	10.1371/journal.pbio.1002005	none	genome	NA	short_summary.specific.eukaryota_odb10.EP00084_Strigamia_maritima.txt	METH	None	NA	SMAR012907-PA	NA	NA	MSEKEKMLLYAIQERILIIDGAMGTMIQKHRLDENAFRGAEFVNHPKSLKGNNDLLSLTQPEIIYDIHKTYLNVGADIIETNTFSGTSIAQADYGLENICYRLNYESAKIAKRAADDVFASTGIRRFVAGSVGPTNKTLSISPSVEKPEFRNISFDELVTAYTEQMCGLLDGDVDLLLIETIFDTANSKAAIYAVKTLFEEKFEPVPVIISGTIVDKSGRTLSGQTGDAFIISVSHANPLAIGLNCALGAIEMRPFIENIGLSTPAYIICYPNAGLPNAFGGYDETPEMIATQLKEFARSGLVNIVGGCCGTTPDHIKAIAEAVKTEKPRIPPIYVYSEYLQLSGLEATRLGRDTLFANIGERCNVAGSKRFARLIVAGKFEEALSIAKSQVELGAQIL…	NA
EP00085_Daphnia_pulex	EP00085	Daphnia_pulex	N/A	97.6	94.9	2.7	NA	NA	Daphnia	pulex	Metazoa	Arthropoda	Eukaryota;Amorphea;Obazoa;Opisthokonta;Holozoa;Choanozoa;Metazoa;Animalia;parahoxozoa;Bilateria;Protostomia;Ecdysozoa;Panarthropoda;Arthropoda;Mandibulata;Pancrustacea;Branchiopoda;Diplostraca;Cladocera;Daphniidae;Daphnia;Daphnia pulex	no	ftp://ftp.ncbi.nlm.nih.gov/genomes/all/GCA/000/187/875/GCA_000187875.1_V1.0/GCA_000187875.1_V1.0_protein.faa.gz	V1.0	10.1126/science.1197761	none	genome	NA	short_summary.specific.eukaryota_odb10.EP00085_Daphnia_pulex.txt	METH	None	NA	EFX84792.1	NA	NA	MTISVNHNKAWSSEKSSRLEEELGRRILIIDGAMGTMIQKHRLEEEDFRNEELAGHEKNLKGNNDLLSITRPEIIYDIHTAYLEAGSDIIETNTFSGTWIAQADYGLEEWAYRLNFESAKLAARAVADHEKKTGKQCWVAGALGPTNRTLSISPSVERPDFRNITFDELVDAYTTQARALLDGGADILLVETIFDTANSKAALFAIENLFEKEYSRIPVMVSGTIVDKSGRTLSGQTGEAFVISVSHSNPLCIGLNCALGAREMRPFIETIGRSTSAYVICYPNAGLPNTFGGYDETPDIMAESLRDFASDGLVNIIGGCCGTTPDHIKAIKKIVEEYPPRKPSPNPYEGHMLLSGLEPFRIGKDTNFVNIGERCNVAGSRKFLRLIKEGKYDEALQIA…	NA
EP00086_Labidocera_madurae	EP00086	Labidocera_madurae	N/A	92.9	63.1	29.8	NA	NA	Labidocera	madurae	Metazoa	Arthropoda	Eukaryota;Amorphea;Obazoa;Opisthokonta;Holozoa;Choanozoa;Metazoa;Animalia;parahoxozoa;Bilateria;Protostomia;Ecdysozoa;Panarthropoda;Arthropoda;Mandibulata;Pancrustacea;Copepoda;Calanoida;centropagoids;centropagids;Pontellidae;Labidocera;Labidocera madurae	no	ftp://ftp.ncbi.nlm.nih.gov/sra/wgs_aux/GF/WO/GFWO01/GFWO01.1.fsa_nt.gz	GFWO01000000	10.1371/journal.pone.0186794	translate mRNA	transcriptome	NA	short_summary.specific.eukaryota_odb10.EP00086_Labidocera_madurae.txt	METE and METH	None	NA	GFWO01141389.1.p1	GFWO01057795.1.p1	NA	MAPSSSMEIRDSRKKPTSQRGWQLKEMMQERIVLIDGAMGTMVQRHKLEEPDFRNESLANHPKPLKGNNDILSITRPDIIYDIHKEYFLAGSDICETNTFSGTWVAQADYALESLVYDINFKGATLARRAADDVLRETGKNKFVAGAMGPTNRTLSISPSVERPDFRNISFSELVQAYGDQARALLDGGVDLLLVETIFDTANAKAALFAIEELFESEYQSVPIFVSGTIVDKSGRTLSGQTGEAFIISVSHAKPMCIGLNCALGANEMRPFIEAIGKATDAFVICYPNAGLPNTFGGYDETPETTGANMLSFAKDGLVNVVGGCCGTTPDHIRAVAEAVSDVKPRVPSSNQASDHMLLSGLEPLKVGKLSNFVNIGERCNVAGSRKFCRLIKEGKFDE…	MVLATNLGFPRFGPNRELKKAVEGFWSGKVDRKSLLTTAKELRVNHWRLQKATGIQHVPSNDFSFYDQVLDASFSFGAIPERYAKQALEGLQLYFAMARGLQKEGIDVPAMEMKKWFDTNYHYIVPEFTRGMQFRVAEPTAVNHFVEAKEAGVHTRPVLIGPISYLLLGKTPKDDQFDVLKELLPSILPVYEELLSKLAAEGADWVQMDEPVLVTDRASATHIRPFYEQAYSTLTQKVSSIKMMVTTYFDRVADNLSTIANSNVAGIHVDLVRAPQQLDDAIAAIKDKSMVLSLGLIDGRNVWKTDLGAALAHAQKAVQALGKDRVFIAPSCSLLHTPHSLEAETKMDKEILNWLAFSVEKLNEIVTLAKASNDGVSDVQKEIDANRSAIESRRTSSRI…
EP00087_Eurytemora_affinis	EP00087	Eurytemora_affinis	N/A	91.7	79.2	12.5	NA	NA	Eurytemora	affinis	Metazoa	Arthropoda	Eukaryota;Amorphea;Obazoa;Opisthokonta;Holozoa;Choanozoa;Metazoa;Animalia;parahoxozoa;Bilateria;Protostomia;Ecdysozoa;Panarthropoda;Arthropoda;Mandibulata;Pancrustacea;Copepoda;Calanoida;centropagoids;centropagids;Temoridae;Eurytemora;Eurytemora affinis	no	ftp://ftp.ncbi.nlm.nih.gov/genomes/all/GCF/000/591/075/GCF_000591075.1_Eaff_2.0/GCF_000591075.1_Eaff_2.0_protein.faa.gz	Eaff_2.0	10.1093/molbev/msx147	none	genome	NA	short_summary.specific.eukaryota_odb10.EP00087_Eurytemora_affinis.txt	METH	None	NA	XP_023327425.1	NA	NA	MAPSSSLTLGDPKLKPTSQQGWNLENVLKERIVLIDGAMGTMVQREGLEEEDFRDANLQNHSKPLKGNNDLLSITRPDIVYNIHKKYFLAGADICETNTFSGTTVAQADYALEHLVYQINYQGAKLAKKAAEEAYRETGCTKYVAGAMGPTNRTLSISPSVEKPEFRNISFDELVEAYGEQARALLDGGVDLLLVETVFDTANAKAALFAIQKLFDTEYQSVPIFVSGTIVDRSGRTLSGQTGEAFIISVSHAKPMCIGLNCALGANEMRPFIEAIGKATDAYVICYPNAGLPNTFGGYDELPAETGSNMLSFAKDGFVNVVGGCCGTTPDHIRAVAEAVKGIKPRIPAKSISADHMLLAGLEPLKVGRLSNFVNIGERCNVAGSRLFCRLIKEGKYDE…	NA
EP00088_Acartia_fossae	EP00088	Acartia_fossae	N/A	92.6	11	81.6	NA	NA	Acartia	fossae	Metazoa	Arthropoda	Eukaryota;Amorphea;Obazoa;Opisthokonta;Holozoa;Choanozoa;Metazoa;Animalia;parahoxozoa;Bilateria;Protostomia;Ecdysozoa;Panarthropoda;Arthropoda;Mandibulata;Pancrustacea;Copepoda;Calanoida;centropagoids;Acartiidae;Acartia;Acartia fossae	no	https://trace.ncbi.nlm.nih.gov/Traces/sra/?run=SRR1218785	Acartia_fossae_transcriptome	10.1111/mec.12781	assemble mRNA,translate mRNA	transcriptome	NA	short_summary.specific.eukaryota_odb10.EP00088_Acartia_fossae.txt	METE	None	NA	NA	TRINITY_DN27289_c0_g1_i1.p1	NA	NA	RGAYYIHIMNNIQGIDMVNLTEKVMRSGAYSTLVPVVRSKVSVAEPSSWKEWKRSNELKPSGSTLKFTVPGPMTLSDGINNEFYPSKKELQMDLVHAVNKELLALADHGCKVIQIDEPVLMRYPDEAWQFGIENLSKCLAGLPPDVTKVVHLCCGYPDKVDTDEYLKADKRNYARLSEKLDNAGFDEISIEDAEAKNDLSLLQNFKKSKIILGAVTVARSRIETTDQIKERIAEALKYIPKERLILAPDCGLGFLSEEQIRSKLRSMVEAAKSF*
EP00089_Calanus_finmarchicus	EP00089	Calanus_finmarchicus	N/A	94.1	75.7	18.4	NA	NA	Calanus	finmarchicus	Metazoa	Arthropoda	Eukaryota;Amorphea;Obazoa;Opisthokonta;Holozoa;Choanozoa;Metazoa;Animalia;parahoxozoa;Bilateria;Protostomia;Ecdysozoa;Panarthropoda;Arthropoda;Mandibulata;Pancrustacea;Copepoda;Calanoida;megacalanoids;Calanidae;Calanus;Calanus finmarchicus	no	ftp://ftp.ncbi.nlm.nih.gov/sra/wgs_aux/GA/XK/GAXK01/GAXK01.1.fsa_nt.gz	GAXK01000000	10.1371/journal.pone.0088589	translate mRNA	transcriptome	NA	short_summary.specific.eukaryota_odb10.EP00089_Calanus_finmarchicus.txt	METH	None	NA	GAXK01188527.1.p1	NA	NA	MAPSATEGSVALMKKATSQIGWELQETLKKRIVILDGAMGTMVQRHKLEEEDFRNEALRNHPKPLKGNNDLLSLSRPDIIYDIYKQYFEAGSDIVETNTFSGTWVAQADYGLESLVYDINYEGTKLAKKAAEDVYKATGKRKYVAGAMGPTNRTLSISPSVERPDFRNITFDELVDAYAAQARALLDGGADLLLVETIFDTANSKAALYGIQLVFEEEYDAVPIFVSGTIVDKSGRTLSGQTGEAFVISVAHAKPMAIGLNCALGAQEMRPFIEAIGKATDAYVLCYPNAGLPNTFGGYDELPHETGQNMMEFSRDGLVNIVGGCCGTTPDHIREVVKQVEGIVPRKRQRTQSDDHMLIAGLEPLKVGKLSNFVNIGERCNVAGSRKFCRLIKNGQYDE…	NA
EP00090_Calanus_glacialis	EP00090	Calanus_glacialis	N/A	96.8	83.9	12.9	NA	NA	Calanus	glacialis	Metazoa	Arthropoda	Eukaryota;Amorphea;Obazoa;Opisthokonta;Holozoa;Choanozoa;Metazoa;Animalia;parahoxozoa;Bilateria;Protostomia;Ecdysozoa;Panarthropoda;Arthropoda;Mandibulata;Pancrustacea;Copepoda;Calanoida;megacalanoids;Calanidae;Calanus;Calanus glacialis	no	https://www.ncbi.nlm.nih.gov/Traces/study/?WebEnv=NCID_1_23063805_130.14.22.33_5555_1553759067_712965539_0MetA0_S_HStore&query_key=12	whole body homogenate	10.1002/ece3.3063	assemble mRNA,translate mRNA	transcriptome	NA	short_summary.specific.eukaryota_odb10.EP00090_Calanus_glacialis.txt	METH	None	NA	TRINITY_DN618_c0_g1_i1.p1	NA	NA	MAPSATEGSVALMKKATSQIGWELQETLKKRIVILDGAMGTMVQRHKLEEEDFRNEALKNHPKPLKGNNDLLSLSRPDIIYDIYKQYFEAGSDIVETNTFSGTWVAQADYGLESLVYDINYEGTKLAKKAAEYVYKATGKRKYVAGAMGPTNRTLSISPSVERPDFRNITFDELVDAYAAQARALLDGGADILLVETIFDTANSKAALYAIQLVFEEEYDAVPIFVSGTIVDKSGRTLSGQTGEAFVISVAHAKPMAIGLNCALGAQEMRPFIEAIGKATDAYVLCYPNAGLPNTFGGYDELPHETGQNMMEFSRDGLVNIVGGCCGTTPDHIREVVKQVDGIVPRKRQKTQSDDHMLIAGLEPLKVGKLSNFVNIGERCNVAGSRKFCRLIKNGQYDE…	NA
EP00092_Neocalanus_flemingeri	EP00092	Neocalanus_flemingeri	N/A	94.5	66.3	28.2	NA	NA	Neocalanus	flemingeri	Metazoa	Arthropoda	Eukaryota;Amorphea;Obazoa;Opisthokonta;Holozoa;Choanozoa;Metazoa;Animalia;parahoxozoa;Bilateria;Protostomia;Ecdysozoa;Panarthropoda;Arthropoda;Mandibulata;Pancrustacea;Copepoda;Calanoida;megacalanoids;Calanidae;Neocalanus;Neocalanus flemingeri	no	ftp://ftp.ncbi.nlm.nih.gov/sra/wgs_aux/GF/UD/GFUD01/GFUD01.1.fsa_nt.gz	GFUD01000000	10.1016/j.margen.2017.09.002	translate mRNA	transcriptome	NA	short_summary.specific.eukaryota_odb10.EP00092_Neocalanus_flemingeri.txt	METH	None	NA	GFUD01028235.1.p1	NA	NA	MAPSATEGSVALMKKATSQIGWEIQELLTKRIVIIDGAMGTMVQRHKLEEPDFRNEALANHHKPLKGNNDILSLTRPDIIYDIHKQYFEAGSDICETNTFSGTWVAQADYALESLVYDINYEGTKLAKKAAEDVFKATGKRKYVAGAMGPTNRTLSISPSVERPDFRNITFDELVDAYAAQARALLDGGADLLLVETIFDTANAKAALYAVQLIFEEEYDEVPLFVSGTIVDKSGRTLSGQTGEAFIISISNANPMCVGLNCALGADEMRPFIEALGKATDAYVLCYPNAGLPNTFGGYDELPPTTGRNMMEFARDGLVNVVGGCCGTTPDHIREVVRQVEGIVPRKRGKTDREHMLIAGLEPLKVGKLSNFVNIGERCNVAGSRKFCRLIKNGQYDEA…	NA
EP00093_Oithona_nana	EP00093	Oithona_nana	N/A	77.3	75.7	1.6	NA	NA	Oithona	nana	Metazoa	Arthropoda	Eukaryota;Amorphea;Obazoa;Opisthokonta;Holozoa;Choanozoa;Metazoa;Animalia;parahoxozoa;Bilateria;Protostomia;Ecdysozoa;Panarthropoda;Arthropoda;Mandibulata;Pancrustacea;Copepoda;Podoplea;Cyclopoida;Oithonida;core O;CO clade;Oithonidae;Oithona;Oithona nana	no	ftp://ftp.sra.ebi.ac.uk/vol1/ERZ376/ERZ376924/O_nana.PRJEB18938.annot.embl.gz	O_NANA_1	10.1111/mec.14214	extractfeat,transeq	genome	NA	short_summary.specific.eukaryota_odb10.EP00093_Oithona_nana.txt	METH	None	NA	04173.XXX_193794_198346_1	NA	NA	FDELVEAYTEQARGLLDGGVDLLLVETVFDTANCKAALFALQQLFDRDYLEVPIIVSGTIVDKSGRTLSGQTSEAFVISISHAQPLCIGLNCALGALEMRPYIEAISNVTESYTICYPNAGLPNTFGGYDESPETTAAYMRQFAMDGLVNIVGGCCGTTPQHIQAVAQAVQGIVPRKVDWKVDLEEMQLSGLEPMRIGKLTNFVNIGERCNVAGSKRFCRLIKTGDFEEALMVAKEQVENGAQVLDINMDEGMLDGVAAMTKFCNLISSEPDIAKLPLCIDSSDFAVIEAGLKCSQGKCIVNSISLKEGPEDFIAKAKVIRRHGAAAVIMAFDEQGQATSAERKLEICSRSYNILVNVVGFNPNDVIFDPNILTVATGMAEHDNYGVEFLAATTSIKRA…	NA
EP00094_Tigriopus_californicus	EP00094	Tigriopus_californicus	N/A	89.5	87.5	2	NA	NA	Tigriopus	californicus	Metazoa	Arthropoda	Eukaryota;Amorphea;Obazoa;Opisthokonta;Holozoa;Choanozoa;Metazoa;Animalia;parahoxozoa;Bilateria;Protostomia;Ecdysozoa;Panarthropoda;Arthropoda;Mandibulata;Pancrustacea;Copepoda;Podoplea;Harpacticoida;core H;Harpacticidae;Tigriopus;Tigriopus californicus	no	https://i5k.nal.usda.gov/data/Arthropoda/tigcal-%28Tigriopus_californicus%29/Current%20Genome%20Assembly/2.Official%20or%20Primary%20Gene%20Set/TCALIF_v1.0/TCALIF_proteins_v1.0.fasta	TCALIF_v1.0	N/A	none	genome	NA	short_summary.specific.eukaryota_odb10.EP00094_Tigriopus_californicus.txt	METH	None	NA	TCALIF_11459-PA	NA	NA	MVSKVRKETSKLGHQVEAILAERIMVIDGAMGTMIQRHELSEEDYRGQEFKDFHKPLQGNNDLLSVTQPDIIYDIHKQYFEAGADFCETNTFSGTWIAQSDYALEDLVYRINYESAQIAKRAAEDVTKATGVQRFVCGAMGPTNRTLSISPSVENPDFRNITYDEVVDAYTKQARALLDGGVDLILVETIFDTLNSKAALFAIQQLFANEYEPVPILVSGTIVDKSGRTLSGQTGEAFVTSVSHAQPLCIGLNCALGADEMRPFIQAIGEAAESYVICYPNAGLPNTFGGYDEMPETTGKNVKDFAESGFLNIVGGCCGTTPDHIRAVAKAVKGVRPRERKQGLYDGKLCLSGLEPMNITPETNFVNIGERCNVAGSRKFARLIKEGKYDEALEIAKLQ…	NA
EP00058_Branchiostoma_floridae	EP00058	Branchiostoma_floridae	N/A	87.9	86.3	1.6	NA	NA	Branchiostoma	floridae	Metazoa	Cephalochordata	Eukaryota;Amorphea;Obazoa;Opisthokonta;Holozoa;Choanozoa;Metazoa;Animalia;parahoxozoa;Bilateria;Deuterostomia;Chordata;Cephalochordata;Branchiostoma;Branchiostoma floridae	no	ftp://ftp.ncbi.nlm.nih.gov/genomes/all/GCF/000/003/815/GCF_000003815.1_Version_2/GCF_000003815.1_Version_2_protein.faa.gz	Version 2	10.1038/nature06967	none	genome	NA	short_summary.specific.eukaryota_odb10.EP00058_Branchiostoma_floridae.txt	METE and METH	None	NA	XP_002604460.1	XP_002588185.1	NA	MPPASDSGVSCWSEYRDPEVAAKIAATLRERIMILDGGMGTMIQGYHLEEDGYRGDEFKDWHKLLKGNNDLLSLTQPNIVYDIHKAYLEAGADFAETNTFSGTRIAQADYGMEELVYRLNKVSAELAKKAADKVTADTAWDELVDAYAEQARGLLDGGCDVLMVETIFDTANSKAALFALSQLFEEEYKPVPIFVSGTIVDRSGRTLSGQTSEAFVISVSQAEPMCLGLNCALGATEMRPFIEAIGKNTTSYVLCYPNAGLPNALGGYDETPEIMAEHLRVFAKDGLLNLVGGCCGTTPAHIKAIAEAVRPFRPRKVPSVLHEGHMLLSGLEPMYVGPHTLFVNIGERCNVAGSRAFNKMIQRGDYEKALSVAKHQKALSMAKHQVEMGAPFRTQKALS…	MPLQTTVIGSYPKPESVPVPDWFKAGAGVRTGQEGYSAQEYNDFQKEVASEEELEKQITRAIREVIQEQVDIGIDVITDGELRRENYILYFCRQLNGFDFDNLVKETFRNGAWSGYVPAVVSEVGPRDDKPFVLEEWQAAQALTDHPVKITIPGPMTIIGSTANRFYKDRKELSEALVWVINREVRALADAGCKYIQIDEPVMMRNPEIAEDYGIEHVTRCFEGLPLDVTKTVHACCGYPSYLDQTDYMKADRTLYDRLATKLDNAGFDRISLEDAHCHTDLSFLSQFRRTTVVLGVVAIARSRVETVEEIRGRVREALRFLPPSRLVLAPDCGLGFLPRDVLRDKLKNLVAAAQTFPEN
EP00110_Nematostella_vectensis	EP00110	Nematostella_vectensis	N/A	93.4	91.4	2	NA	NA	Nematostella	vectensis	Metazoa	Cnidaria	Eukaryota;Amorphea;Obazoa;Opisthokonta;Holozoa;Choanozoa;Metazoa;Animalia;parahoxozoa;Cnidaria;Anthozoa;Hexacorallia;Actiniaria;Anenthemonae;edwardsioids;Nematostella;Nematostella vectensis	no	ftp://ftp.ncbi.nlm.nih.gov/genomes/all/GCF/000/209/225/GCF_000209225.1_ASM20922v1/GCF_000209225.1_ASM20922v1_protein.faa.gz	ASM20922v1	10.1126/science.1139158	none	genome	NA	short_summary.specific.eukaryota_odb10.EP00110_Nematostella_vectensis.txt	METE and METH	None	NA	XP_001627791.1	XP_001620414.1	NA	MIFDGGMGTMIQKLHLEEADFRGEEFKNHPKSLKGNNDLLSITKPDAILDIHKGYLEAGADFVETNTFSGTKIAQADYGLEDAAYRLNRASAEVAKRAAYEVTASTGVEKFVAGAMGPTNRTLSISPTVECPGFRNVTFDELVDAYTEQARGLLDGGVDVLLVETIFDTANAKAALFAIDQLFEKEYSPVPVFVSGTIVDKSGRTLSGQTTESFVISVSHSSPMCIGLNCALGAVEMRPFIEAVGMNTEAYTICYPNAGLPNTFGDYDETPETMAKHLKARCCGTTPEHIRAIAEAVRPYKPRMRPEDLHSDALSLCGLESMRINPSVLFVNIGERCNVAGSRMFCKLIKNGKFQVPLCIDSSNFDVIEAGLKCAQGKCIVNSISLKNGEEDFLDKARI…	MTVKWSEFAQSLTPKWVKGMLTGPVTILQWSFVRNDQPRATTCTQIALAIRDEVKDLENAGIKIIQIDEPAIREGLPLRKEEWNNYLDWAIKAFRIAASGVNDDTQIHTHMCYSEFNDIIQNIADMDADVITIECSRSQMELLDAFANFKYPNEIGPGVYDIHSPRVPSTEEMVYLLEKAAAVIPANQLWVNPDCGLKTRHWDETKKALIEMVNAAKKMRKLIEKEALV
EP00111_Clytia_hemisphaerica	EP00111	Clytia_hemisphaerica	N/A	84.7	83.9	0.8	NA	NA	Clytia	hemisphaerica	Metazoa	Cnidaria	Eukaryota;Amorphea;Obazoa;Opisthokonta;Holozoa;Choanozoa;Metazoa;Animalia;parahoxozoa;Cnidaria;Medusozoa;Hydrozoa;Hydroidolina;Leptothecata;Clytia;Clytia hemisphaerica	no	http://marimba.obs-vlfr.fr/node/237573	v1.0	10.1038/s41559-019-0833-2, 10.1101/369959	none	genome	NA	short_summary.specific.eukaryota_odb10.EP00111_Clytia_hemisphaerica.txt	METH	None	NA	TCONS_00014711-protein	NA	NA	MIETRQVKEEVKKTLLERIMIFDGGMGTMIQNLELEEDDFRGDEFKDHSKLLRGNNDLLSLTQPEKIYEIHKAYLEAGADFIETNTFSGTSIAQADYALEHLVYRLNKVSAELARKAADDVTEITGCQKYVAGAMGPTNRTLSISPSVENPGYRNVTFDELVDAYTEQAKGLLDGGADVLLVETIFDTANSKAALFAIESLFEKEYRPVPIFVSGTIVDKSGRTLSGQTTEAFVTSVQHANPLCIGLNCALGAEDMRPFVERMGLSYEGFVLCYPNAGLPNAFGGYDETPEEMSATLKVFAEDGLVNIVGGCCGTTPEHIHAIKEATKHCKPRSLPDPINQDCMVLSGLEPKYITPESIFVNIGERCNVAGSRRFCNLIKKGKFEDALAIAKSQVENGA…	NA
EP00057_Strongylocentrotus_purpuratus	EP00057	Strongylocentrotus_purpuratus	N/A	96	67.8	28.2	NA	NA	Strongylocentrotus	purpuratus	Metazoa	Echinodermata	Eukaryota;Amorphea;Obazoa;Opisthokonta;Holozoa;Choanozoa;Metazoa;Animalia;parahoxozoa;Bilateria;Deuterostomia;Ambulacraria;Echinodermata;Eleutherozoa;Echinozoa;Echinoidea;Euechinoidea;Echinoida;Strongylocentrotus;Strongylocentrotus purpuratus	no	ftp://ftp.ncbi.nlm.nih.gov/genomes/all/GCF/000/002/235/GCF_000002235.4_Spur_4.2/GCF_000002235.4_Spur_4.2_protein.faa.gz	Spur_4.2	10.1126/science.1133609	none	genome	NA	short_summary.specific.eukaryota_odb10.EP00057_Strongylocentrotus_purpuratus.txt	METE	None	NA	NA	XP_001198412.3	NA	NA	MPLFTSVIGAYPKPDYFKIPSFFDNPKYIPTDHRQFFSNFNQEDYEALVDKAVKETLKEQTSLGIDVVTDGEIRRGNYINHLCRHLKGFDFENLTRKSCRNGAWVSEVPTIRGKMRIPDEMDWIAEEWRSAQNNCDKPVKVTVPGPMTIIGSTANVFYDDVKELSSDLVKVVNAHIRHLAKAGCRHIQLDEPVMVRDPDVALDYGIEHASQCFDGVGTDVTKTVHLCCGYPLYLDQTDYPKADKDAYFVLADKLDQAGFDEISLEDAHRRNDLSLFDHFKKTKVVLGSVAVARSRVETVEEIRSRLRDVLKHLPAADHLIVAPDCGLGFLPKDILRAKLANMVEAAQSLP
EP00105_Crassostrea_gigas	EP00105	Crassostrea_gigas	N/A	98.8	75.3	23.5	NA	NA	Crassostrea	gigas	Metazoa	Mollusca	Eukaryota;Amorphea;Obazoa;Opisthokonta;Holozoa;Choanozoa;Metazoa;Animalia;parahoxozoa;Bilateria;Protostomia;Lophotrochozoa;Mollusca;Conchifera;Bivalvia;Pteriomorphia;Ostreoida;Ostreidae;Crassostrea;Crassostrea gigas	no	ftp://ftp.ncbi.nlm.nih.gov/genomes/all/GCF/000/297/895/GCF_000297895.1_oyster_v9/GCF_000297895.1_oyster_v9_protein.faa.gz	oyster_v9	10.1038/nature11413	none	genome	NA	short_summary.specific.eukaryota_odb10.EP00105_Crassostrea_gigas.txt	METH	None	NA	XP_011445171.2	NA	NA	MPPTISDSPKSSETVRDKIQSTLQERIMIFDGGMGTMIQKHRLEEEDFRGQEFKDHLKSLKGNNDILVLTQPKLVFEIHKDYFEAGADFVETNTFSGTKIAQADYGTEHLTYRLNYEAAKIAKRAAEEVTNKTGIQKYVAGAMGPTNRTLSISPSVEKPEFRNVTFDELVEAYTEQAKGLLEGGADVLLVETIFDTANSKAALFAIEELFRKEKFTCPVFVSGTIVDKSGRTLSGQTTEAFLISVSHGNPMCIGLNCALGANEMRPFIEAVSKNTTAYTICYPNAGLPNTFGDYDETPESMCEQLSNFARDGLLNIVGGCCGTTPEHIKAIAEGVSQFKPRVPPDELRKDFMMLSGLEPTYLGPYTNFVNIGERCNVAGSRKFARLIKDGDYEEALSIA…	NA
EP00106_Octopus_bimaculoides	EP00106	Octopus_bimaculoides	N/A	92.9	73.7	19.2	NA	NA	Octopus	bimaculoides	Metazoa	Mollusca	Eukaryota;Amorphea;Obazoa;Opisthokonta;Holozoa;Choanozoa;Metazoa;Animalia;parahoxozoa;Bilateria;Protostomia;Lophotrochozoa;Mollusca;Conchifera;Cephalopoda;Coleoidea;Octopodiformes;Octopoda;Incirrata;Octopus;Octopus bimaculoides	no	ftp://ftp.ncbi.nlm.nih.gov/genomes/all/GCF/001/194/135/GCF_001194135.1_Octopus_bimaculoides_v2_0/GCF_001194135.1_Octopus_bimaculoides_v2_0_protein.faa.gz	Octopus_bimaculoides_v2_0	10.1038/nature14668	none	genome	NA	short_summary.specific.eukaryota_odb10.EP00106_Octopus_bimaculoides.txt	METH	None	NA	XP_014791362.1	NA	NA	MDFKERRKWPDASQEIQETLLQRIMILDGAMGTMIQKHSLVEEDFRGTLFPDPIKPLQGNNDVLTLTQPDLIYNIHKSYLDAGADITETNTFNGTKIAQADYGLEHLVYKMNSESAKLARAAADNVFRETGIQRYVAGAIGPTNKTLSLSPSVEQPELRTITFDQLVAAYKEQAQGLLDGGVDVFLVETIFDTANAKAAFFALDELFEETNRQCPIFVSGTIVDLSGRTLSGQTTEAFMISVSHTNPMCLGLNCSLGAQLMRPFIEIISKNSEAFVICYPNAGLPNAFGEYDETEEMMAANLKSFAEDGLVNIIGGCCGSTPAHIRAIAEAMKGLAPRQRSIPLSPSYTQLSGLEPMVIGPYTNFVNIGERCNVAGSKRFSNLIKKQDYENALSVAKDQ…	NA
EP00107_Lottia_gigantea	EP00107	Lottia_gigantea	N/A	96.5	95.7	0.8	NA	NA	Lottia	gigantea	Metazoa	Mollusca	Eukaryota;Amorphea;Obazoa;Opisthokonta;Holozoa;Choanozoa;Metazoa;Animalia;parahoxozoa;Bilateria;Protostomia;Lophotrochozoa;Mollusca;Conchifera;Gastropoda;Patellogastropoda;Lottiidae;Lottia;Lottia gigantea	no	ftp://ftp.ensemblgenomes.org/pub/metazoa/release-42/fasta/lottia_gigantea/pep/Lottia_gigantea.Lotgi1.pep.all.fa.gz	Lotgi1	10.1038/nature11696	none	genome	NA	short_summary.specific.eukaryota_odb10.EP00107_Lottia_gigantea.txt	METH	None	NA	LotgiP210794	NA	NA	MEIANTLRERVMIFDGGMGTMIQREKLEEKDFIGTEFVDHPKSLKGNNDILCLTKPDLIYEIHKQYFEAGADFAETNTFSGTSIAQADYGLEKQVYRLNVEAAKLAKKAAKVVTDATGVKRYVAGAMGPTNRTLSISPSVEKPEYRNITFDELVSAYSEQANGLLDGGVDLLLVETIFDTANAKAALFAIENVFEERGDRCPVFVSGTIVDKSGRTLSGQTTEAFIISVSHSKPMCLGLNCALGAREIRPFIEAVSLNTTAFTICYPNAGLPNTFGDYDETPEMTAEQLQGFVKDGLVNIVGGCCGTTPDHIRLAISEAVRGLPPRVPPATLHEDTMLLCGLEPMYIGKFTNFINIGERCNVAGSRKFCRLIKTGAYEEALSVAKLQVENGAQVLDVNM…	NA
EP00080_Pristionchus_pacificus	EP00080	Pristionchus_pacificus	N/A	79.2	78	1.2	NA	NA	Pristionchus	pacificus	Metazoa	Nematoda	Eukaryota;Amorphea;Obazoa;Opisthokonta;Holozoa;Choanozoa;Metazoa;Animalia;parahoxozoa;Bilateria;Protostomia;Ecdysozoa;Nematozoa;Nematoda;Chromadoria;Rhabditida;Rhabditina;Diplogasteromorpha;Diplogasteroidea;Neodiplogasteridae;Pristionchus;Pristionchus pacificus	no	ftp://ftp.ncbi.nlm.nih.gov/genomes/all/GCA/000/180/635/GCA_000180635.3_El_Paco/GCA_000180635.3_El_Paco_protein.faa.gz	El Paco	10.1038/ng.227	none	genome	NA	short_summary.specific.eukaryota_odb10.EP00080_Pristionchus_pacificus.txt	METH	None	NA	PDM78037.1	NA	NA	MFHNTFQSGLLSVLYSIGSKPLQLWDKQVKNGHIKRISDEDIQSLIIEIMGANVSTSFISCPLDPKKTLGIKLPFFVMIVKNMKKYFTFEVQILDDKGQKRRFRASNFQSSTRVKPFICTMPMRLDEGWNQVQFNLADFCRRAYGSNYVETLRIQIHANCRLRRVYFADRLYSEDELPAEFKLFLPLHVASAVPMPERRSANFDILNASFKERILVFDGGMGTMIQREGLGENDFRNTELEKHEKPLKGNNDLLSITRPDIIQKIHKMYLDAGADIIGTNTFSGTTIAQADYGCEHLVKEINIESARVARAACVEAERETGRKRFVAGSIGPTNKTLSISPSVEDPGARNVEFQELVEAYGQQARALLEGGVDILLVETVFDSANAKAALFALRGIFEN…	NA
EP00081_Caenorhabditis_elegans	EP00081	Caenorhabditis_elegans	N/A	98.1	87.1	11	NA	NA	Caenorhabditis	elegans	Metazoa	Nematoda	Eukaryota;Amorphea;Obazoa;Opisthokonta;Holozoa;Choanozoa;Metazoa;Animalia;parahoxozoa;Bilateria;Protostomia;Ecdysozoa;Nematozoa;Nematoda;Chromadoria;Rhabditida;Rhabditina;Rhabditomorpha;Peloderidae;Caenorhabditis;Caenorhabditis elegans	no	ftp://ftp.ncbi.nlm.nih.gov/genomes/all/GCF/000/002/985/GCF_000002985.6_WBcel235/GCF_000002985.6_WBcel235_protein.faa.gz	WBcel235	10.1126/science.282.5396.2012	none	genome	NA	short_summary.specific.eukaryota_odb10.EP00081_Caenorhabditis_elegans.txt	METH	None	NA	NP_496353.1	NA	NA	MTRSSLFEELAEIAKERIMIIDGAMGTMIQREYMEEEDFRGEILKDHDKPLKGNNDLLSITRPDIIYKIHKLYLEAGADFVETNTFSGTTIAQADYRCEHLVHEINYQSALVARRACDDVGAATGRRRYVCGAIGPTNRTLSISPSVEKPDFRNVTFQELVKAYGDQARSLIQGGVDVLLVETVFDSANAKAALFAIRTLFEDEGVPEMPVFLSGTIVDMSGRTLSGQTGEAFLVSTKQGKPMAVGLNCALGAKDMRQFVDNMSKWSDSFIICYPNAGLPNALGGYDETPEEMADVLREFARDGLVNIIGGCCGTTPDHINAMYKAVQGITPRVPPQDPHAGKMLLSGLEPSIVGPETNFVNIGERCNVAGSRRFCNLIKNENYDTAIDVARVQVDSGA…	NA
EP00104_Lingula_anatina	EP00104	Lingula_anatina	N/A	98.4	57.6	40.8	NA	NA	Lingula	anatina	Metazoa	other_Lophotrochozoa	Eukaryota;Amorphea;Obazoa;Opisthokonta;Holozoa;Choanozoa;Metazoa;Animalia;parahoxozoa;Bilateria;Protostomia;Lophotrochozoa;Brachiopoda;Lingulidae;Lingula;Lingula anatina	no	ftp://ftp.ncbi.nlm.nih.gov/genomes/all/GCF/001/039/355/GCF_001039355.2_LinAna2.0/GCF_001039355.2_LinAna2.0_protein.faa.gz	LinAna2.0	10.1038/ncomms9301	none	genome	NA	short_summary.specific.eukaryota_odb10.EP00104_Lingula_anatina.txt	METE and METH	None	NA	XP_013387692.1	XP_013380927.1	NA	MPPTIGEDASVSHGASDIGAEISATLEERIMIFDGAMGTMIQKNRLEEEDFRGELFKDHPKNLKGNNDLLSLTRPDVIMKIHKEYLEAGADFVETNTFSGTWVAQADYGLEHLAYRINLESAKLARRAADEVTAQTGVRRYVAGALGPTNRTLSISPSVEKPEYRNITFDELVTAYTEQAKGLLDGGADVLLVETIFDTANSKAALFAIETLFEKDYKPVPIFISGTIVDKSGRTLSGQTTEAFVISVSHSNPMCLGLNCALGASEMRPFIESIGKNTTAYVLCYPNAGLPNTFGEYDETPELMAEKLGSFARDGLVNIIGGCCGTTPDHIRVIKEAVQKYPPRKRPTVLREGYTLLSGLEPMLIGPHTNFVNIGERCNVAGSRKFCKLIKDNQYEEAL…	MKSVRLSVQYHALSPMVNKGQHGRHGYLPKLIFLGVCCASFAGDRPEHFRGEKSLKMEGLKTTVVGSYPKPDYLKIPDWFKTKIPNYSARMYNQYSAEEAKECEESLKRALKECMEEQSSLGIDVITDGETRRENYIYPFCRALKNFSFTELTFKVYRNGATKNHVPTVIGPLEPASADPWCAKEWQESQAMTKTPVKYTMPGPMTIMGSTANKYYKTEKDWSEALVKLVNREVRALAAAGCKYIQIDEPVMVRSPEIAMDYGIDHLTRCFEGVGPEVEKTVHLCCGYPAYLDQTDYMKADRSIYMNLAEKLDNSGLDAFSIEDAHQHNDLTLLEKFKKTKVIFGVVAIAKSRVETVEEIKSRVMEALKHIPKERLILAPDCGLAFLPRDILRQKLSNM…
EP00114_Trichoplax_sp_H2	EP00114	Trichoplax_sp_H2	H2	96.1	94.9	1.2	NA	NA	Trichoplax	N/A	Metazoa	Placozoa	Eukaryota;Amorphea;Obazoa;Opisthokonta;Holozoa;Choanozoa;Metazoa;Animalia;parahoxozoa;Placozoa;Trichoplax;Trichoplax;strain H2	no	ftp://ftp.ncbi.nlm.nih.gov/genomes/all/GCA/003/344/405/GCA_003344405.1_TrispH2_1.0/GCA_003344405.1_TrispH2_1.0_protein.faa.gz	TrispH2_1.0	10.1038/s41598-018-29400-y	none	genome	NA	short_summary.specific.eukaryota_odb10.EP00114_Trichoplax_sp_H2.txt	METH	None	NA	RDD40203.1	NA	NA	MPEKIKFYAYEELTQLLTDILDQRIMIMDGAMGTMIQEKFLDEETFRGDLLKDHCKDLKGNNDILCLTQPEIIYGIHLDYLYAGADFIETNTFNGTVISQTDYKTQHLTYDINLAAAKIAKKATQIVSDETGIPRFVIGALGPTNKTLSISPSVERPDYRATTFDEMADSYMEAIRGLLDGGADILMVETIFDTANAKAAIYAIDTAFENGYRRVPVFVSGTIVDKSGRTLSGQTTEAFVISVSHRKPFCLGLNCALGAKEIRFFIEALGLVTPTYVSCYPNAGLPNAFGNYDETPEVTASYLSEFAKDGLVNIVGGCCGTTPDHIREISKSVQSFAPRKLPKTLFRDVLTLSGLEPMYIRPDSLFANIGERCNVAGSKRFARLISNGQFDEALSVAKA…	NA
EP00117_Sycon_ciliatum	EP00117	Sycon_ciliatum	N/A	97.3	91	6.3	NA	NA	Sycon	ciliatum	Metazoa	Porifera	Eukaryota;Amorphea;Obazoa;Opisthokonta;Holozoa;Choanozoa;Metazoa;Porifera;CalHom clade;Calcarea;Calcaronea;18S B clade;Sycon;Sycon ciliatum	no	http://www.compagen.org/datasets/SCIL_T-PEP_130802.zip	SCIL_T-PEP_130802	10.1038/nature13881	none	genome	NA	short_summary.specific.eukaryota_odb10.EP00117_Sycon_ciliatum.txt	METH	None	NA	scpid24046|	NA	NA	MPPARRDVGPEIEAALKERIMIFDGAMGTMIQRHRLEEEDFRGEEFADHPKSLKGNNDFLVLTQPEIIKDIHRQYLLAGADFTETNTFSGTTIAQADYACEHLVYRINKVAAELAVSMCEEVSLATGVKRYTAGSIGPTNRTLSISPSVEKPDYRNITFDELVVAYKEQARALYDGGVHVMLVETIFDTLNAKAALFALDELFLEPGYERLPIFISGTIVDKSGRTLSGQTGEAFLISVEHSRPMCVGLNCALGAVEMRPFIENIGLHTENYIICYPNAGLPNAMGDYDETPAITSGHIRDFAEAGLVNLVGGCCGTTPPHIKAIAEAVKPFKPRVPQQHLADDECLLSGLEPMRMGADTLFVNIGERCNVAGSRRFERLITSGKYEEALAIAKLQVEN…	NA
EP00119_Amphimedon_queenslandica	EP00119	Amphimedon_queenslandica	N/A	94.9	77.6	17.3	NA	NA	Amphimedon	queenslandica	Metazoa	Porifera	Eukaryota;Amorphea;Obazoa;Opisthokonta;Holozoa;Choanozoa;Metazoa;Porifera;DemHex clade;Demospongiae;Haploscleromorpha;ABD group;clade B;Amphimedon queenslandica	no	ftp://ftp.ncbi.nlm.nih.gov/genomes/all/GCF/000/090/795/GCF_000090795.1_v1.0/GCF_000090795.1_v1.0_protein.faa.gz	v1.0	10.1038/nature09201	none	genome	NA	short_summary.specific.eukaryota_odb10.EP00119_Amphimedon_queenslandica.txt	METH	None	NA	XP_011406098.2	NA	NA	MPTEVPLHFRPTYPKITPGLGETLANEMRKRIMVLDGAMGTMIQGHNLTEEQFRGEEFKDHPKPLRGDNDLLCLTQPDIIYNIHKQYFEAGADFSETNTFNGTSISQSDYGLEHLVYRINKSAAEIARRAAADVSKATGLPKYVVGALGPTNRTLSVSPSVERPDFRNITFDELVDSYSEQAQGLLDGGVDVLMVETIFDTANSKAALYAIETLFESKYKPIPVFVSGTIVDKSGRTLSGQTSEAFLFSVTHSKPLCIGLNCALGATEMRPFIQTVSRSTEAFVLCYPNAGLPNALGGYDETPEVMASHLKSFAVDGLVNIVGGCCGTTPLFIKAIAEAVKGLKPREPPTNLYHDALILSGLEGVKINSTTNFVNIGERCNVAGSRRFARLIIAGKFEE…	NA
EP00731_Ephydatia_muelleri	EP00731	Ephydatia_muelleri	RBCM019-00140-001	77.6	63.5	14.1	NA	NA	Ephydatia	muelleri	Metazoa	Porifera	Eukaryota;Amorphea;Obazoa;Opisthokonta;Holozoa;Choanozoa;Metazoa;Porifera;DemHex clade;Demospongiae;Heteroscleromorpha;Spongillida;Ephydatia;Ephydatia muelleri;isolate RBCM019-00140-001	no	https://bitbucket.org/EphydatiaGenome/ephydatiagenome/downloads/Emu_v1_prots.fasta.gz	v1	10.1101/2020.02.18.954784	none	genome	NA	short_summary.specific.eukaryota_odb10.EP00731_Ephydatia_muelleri.txt	METH	None	NA	Em0019g1094a	NA	NA	MPASRNDSARATQPSIPGIGKTIAAELSKRIMVLDGAMGTMIQRHRLEEKDFRGEEFKDHPKNLKGNNDLLCLTQPSIISQIHKDYLNAGADFIETNTFNGTRIAQSDYGTAHLTYRINKTAAGLAKKACQEVEEATGVPRYVVGAIGPTNRTLSISPSVTNPECRNVTFDELVEAYEEQARGLIDGGADILMVETIFDTANAKAALFAIDQLFASKYEPVPVFVSGTIVDKSGRTLSGQTTEAFMISVTHARPMCLGLNCALGAVEMRPFIAAVAKATEAFVICYPNAGLPNAMGGYDETPETMASHIKSFAEDGFLNIVGGCCGSTPAHIKAIVQAVANIKPRVPPTNLYEDTLLLSGLEPMRINSLTNFVNIGERCNVTGSKKFKDLIMAGKYEDA…	NA
EP00059_Ciona_intestinalis	EP00059	Ciona_intestinalis	N/A	97.3	85.5	11.8	NA	NA	Ciona	intestinalis	Metazoa	Urochordata	Eukaryota;Amorphea;Obazoa;Opisthokonta;Holozoa;Choanozoa;Metazoa;Animalia;parahoxozoa;Bilateria;Deuterostomia;Chordata;Urochordata;Ascidiacea;APT-clade;Enterogona;Phlebobranchia;Ciona;Ciona intestinalis	no	ftp://ftp.ncbi.nlm.nih.gov/genomes/all/GCF/000/224/145/GCF_000224145.3_KH/GCF_000224145.3_KH_protein.faa.gz	KH	10.1126/science.1080049	none	genome	NA	short_summary.specific.eukaryota_odb10.EP00059_Ciona_intestinalis.txt	METH	None	NA	XP_002119268.1	NA	NA	MAGLATYSEIESTLQKRIMIFDGGMGTMIQNLRLEEEDFCGDRFKDHSKPLKGNNDLLSLTKPESIYEIHKAYLEAGADFIETNTFSGTSIAQADYALEHVVYELNYESAKIAKRAARDVSNATGVKRYVAGSVGPTNKTLSVSPSVEKPEYRNITFDELVTSYSEQVRGLLDGGADVLLVETIFDTANAKAGLFAIQVVLDDEKYAPLRGIPIFVSGTIVDKSGRTLSGQTGEAFVVSVSHAKPMCLGLNCALGAVEMRPFIEVIGNFTDRYVICYPNAGLPNTFGGYDETPQTTAKYLAEFAASGLVNIVGGCCGTTPEHIRAIANAVKIHKPRVPPHDPHKGCLLLSGLEPAIISSLTNFVNIGERCNVAGSRRFARLIQNGKYESALDVARSQVE…	NA
EP00062_Callorhinchus_milii	EP00062	Callorhinchus_milii	N/A	94.9	77.3	17.6	NA	NA	Callorhinchus	milii	Metazoa	Vertebrata	Eukaryota;Amorphea;Obazoa;Opisthokonta;Holozoa;Choanozoa;Metazoa;Animalia;parahoxozoa;Bilateria;Deuterostomia;Chordata;Vertebrata;Gnathostomata;Chondrichthyes;Holocephali;Chimaeriformes;Callorhinchidae;Callorhinchus;Callorhinchus milii	no	ftp://ftp.ncbi.nlm.nih.gov/genomes/all/GCF/000/165/045/GCF_000165045.1_Callorhinchus_milii-6.1.3/GCF_000165045.1_Callorhinchus_milii-6.1.3_protein.faa.gz	Callorhinchus_milii-6.1.3	10.1038/nature12826	none	genome	NA	short_summary.specific.eukaryota_odb10.EP00062_Callorhinchus_milii.txt	METH	None	NA	gi|632952859|ref|XP_007892086.1|	NA	NA	MATSTARGAQRAKIKPCLQDEIEAILKERIMVLDGGMGTMIQQHKLEEEDYRGEEFRDHPKSLKGNNDLLSITQSDIICKIHKEYLMAGADIVETNTFSSTRVAQADYGLEQLAYRLNKVSAEVARKAAKDVGAQTGIRRFVAGAMGPTNKTLSVSPSVERPEYRNITFDELVDAYEEQASGLLDGGVDILLVETIFDSANAKAALFAIQRLFAEQYEPRPIFISGTIVDKSGRTLSGQTGEAFVISMSHSNPLCIGLNCALGAIEIRPFIEAIGKSTTAYVLCYPNAGLPNTFGNYDETPQVTAKHLKEFALNGLVNIVGGCCGTTPAHIRAVTETIRNCKPRIPPTSVFGDYMLLAGLEPFRIGPYTNFVNIGERCNVAGSRKFAKLIMAGNYEEAL…	NA
EP00063_Salmo_salar	EP00063	Salmo_salar	N/A	99.2	34.1	65.1	NA	NA	Salmo	salar	Metazoa	Vertebrata	Eukaryota;Amorphea;Obazoa;Opisthokonta;Holozoa;Choanozoa;Metazoa;Animalia;parahoxozoa;Bilateria;Deuterostomia;Chordata;Vertebrata;Gnathostomata;Teleostomi;Actinopterygii;Actinopteri;Neopterygii;Teleostei;Clupeocephala;Euteleosteomorpha;Salmoniformes;Salmonidae;Salmo;Salmo salar	no	ftp://ftp.ncbi.nlm.nih.gov/genomes/all/GCF/000/233/375/GCF_000233375.1_ICSASG_v2/GCF_000233375.1_ICSASG_v2_protein.faa.gz	ICSASG_v2	10.1038/nature17164	none	genome	NA	short_summary.specific.eukaryota_odb10.EP00063_Salmo_salar.txt	METH	None	NA	XP_014037624.1	NA	NA	MAPTIYESSTRKGSGPSRHSLEAELRELLGKRIMILDGGMGTMIQERRLEEEHFRGEEFKDHTHSLKGNNDLLSITQSDVIYNIHKEYLLAGADIIETNTFSSTCIAQADYGLEHLAYRMNKASAEIARKAADDITNQTGCKRYVAGAMGPTNKTLSVSPSVERPDFRNVTFDELAEAYTEQVRGLLDGGADIIMVETIFDTANAKAALFAIDKLFEESYEPRPIFISGTIVDRSGRTLSGQTGEAFVISVSHAKPLCIGLNCALGATEMRPFIQAIGKCTTAHVLCYPNAGLPNTFGGYDETPELTASHLKDFATDGLVNLVGGCCGTTPAHIRAIAEKVKHCQPRVPPTDVFQDYMLLAGLEPFRIGPYTNFVNIGERCNVAGSRKFAKLIMSGNYE…	NA
EP00065_Mola_mola	EP00065	Mola_mola	N/A	96.5	80.8	15.7	NA	NA	Mola	mola	Metazoa	Vertebrata	Eukaryota;Amorphea;Obazoa;Opisthokonta;Holozoa;Choanozoa;Metazoa;Animalia;parahoxozoa;Bilateria;Deuterostomia;Chordata;Vertebrata;Gnathostomata;Teleostomi;Actinopterygii;Actinopteri;Neopterygii;Teleostei;Clupeocephala;Euteleosteomorpha;Tetraodontiformes;Molidae;Mola;Mola mola	no	ftp://ftp.ensembl.org/pub/release-96/fasta/mola_mola/pep/Mola_mola.ASM169857v1.pep.all.fa.gz	ASM169857v1	10.1186/s13742-016-0144-3	none	genome	NA	short_summary.specific.eukaryota_odb10.EP00065_Mola_mola.txt	METH	None	NA	ENSMMOP00000001134.1	NA	NA	KRIMILDGGMGTMIQQHKLEEEDFRGDEFKTHPFPLKGNNDLLSITQPGIIYKIHKDYLLAGADIIETNTFSSTSTAQADYGLEHIAYRLNKASAELARKAADDVTTQTGCKRYVAGAVGPTNKTLSVSPSVERPDFRNISKMTSVYQHVVQPLASWFILLVETIFDTANAKISGTIVDRSGRTLSGQTGEAFVVSISHAKPLCIGLNCALGATEMRPFIEAVGKSSTDFVICYPNAGLPNTFGGYDETPQVTASNLKEFAMDGLVNVVGGCCGTTPEHIRAISEAVRLCQPRVPAADIYQDYLLLSGLEPFRIGPYTNFVNIGERCNVAGSRKFAKLIMSGNYEEALSIAKAQVEMGAQVLDINMDEGMLDGPTAMARFCNLVASEPDIARVPLCIDS…	NA
EP00066_Takifugu_rubripes	EP00066	Takifugu_rubripes	N/A	99.2	78	21.2	NA	NA	Takifugu	rubripes	Metazoa	Vertebrata	Eukaryota;Amorphea;Obazoa;Opisthokonta;Holozoa;Choanozoa;Metazoa;Animalia;parahoxozoa;Bilateria;Deuterostomia;Chordata;Vertebrata;Gnathostomata;Teleostomi;Actinopterygii;Actinopteri;Neopterygii;Teleostei;Clupeocephala;Euteleosteomorpha;Tetraodontiformes;Tetraodontidae;Takifugu;Takifugu rubripes	no	ftp://ftp.ncbi.nlm.nih.gov/genomes/all/GCF/000/180/615/GCF_000180615.1_FUGU5/GCF_000180615.1_FUGU5_protein.faa.gz	FUGU5	10.1126/science.1072104	none	genome	NA	short_summary.specific.eukaryota_odb10.EP00066_Takifugu_rubripes.txt	METH	None	NA	XP_003977029.1	NA	NA	MISTNTSLPNSAGAGNGITHRDKYASANPTDCPLETELREILQQRIVILDGGMGTMIQQQKLEECDFRGDVFKDHPHPLMGNNDLLSLTRPDIVYKIHKDYLLAGADIIETNTFSGTSVAQADYGLEHMAYRLNRASAELARKAADDVTSQTGVKRYVAGALGPTNKTLSVSPSVERPHFRNITFDALVEAYTEQVRGLMDGGVDILLVETIFDTANAKAALFAIDLLFEKSYKRKPIFISGTVVDRSGRTLSGQTVEAFVVSVSHANPLCIGLNCALGATEMRPFIEAIGKCTTAFVICYPNAGLPNTFGEYDESPEVTASNLKEFSIDGLVNVVGGCCGTTPEHIRALCEAVRMCQPRVPPSDVYQDYLMLSGLEPFKIGPYTNFVNIGERCNVAGS…	NA
EP00067_Danio_rerio	EP00067	Danio_rerio	N/A	100	76.1	23.9	NA	NA	Danio	rerio	Metazoa	Vertebrata	Eukaryota;Amorphea;Obazoa;Opisthokonta;Holozoa;Choanozoa;Metazoa;Animalia;parahoxozoa;Bilateria;Deuterostomia;Chordata;Vertebrata;Gnathostomata;Teleostomi;Actinopterygii;Actinopteri;Neopterygii;Teleostei;Clupeocephala;Otomorpha;Cypriniformes;Cyprinidae;Danio;Danio rerio	no	ftp://ftp.ncbi.nlm.nih.gov/genomes/all/GCF/000/002/035/GCF_000002035.6_GRCz11/GCF_000002035.6_GRCz11_protein.faa.gz	GRCz11	10.1038/nature12111	none	genome	NA	short_summary.specific.eukaryota_odb10.EP00067_Danio_rerio.txt	METH	None	NA	NP_932338.1	NA	NA	MPPTIHQSPAGRASSLRLELTELLQQRILVLDGGMGTMIQQRHLEEEEFRGQEFKDHPKSLKGNNDILSITQPDVIYSIHKEYLEAGADIIETNTFSSTSIAQADYGMEDLAYRLNKASAEVARRAADDVSAQTGCKRFVAGALGPTNKTLSVSPSVERPDYRNITFDELVEAYAEQVKGLLDGGADVLLVETIFDTANAKAALFAIDRLFEESYEARPVLISGTIVDKSGRTLSGQTGEAFVISVSHAQPLCIGLNCALGASEMRPFIEAIGKSTSAFVICYPNAGLPNTFGGYDETPDVTAAHLKEFAVDGLVNIVGGCCGTTPDHIRAIAESVRHVKPRVPPTDVYSDYMLLSGLEPFRIGPYTNFVNIGERCNVAGSRKFAKLIMAGNYEEALSI…	NA
EP00068_Latimeria_chalumnae	EP00068	Latimeria_chalumnae	N/A	96.1	74.1	22	NA	NA	Latimeria	chalumnae	Metazoa	Vertebrata	Eukaryota;Amorphea;Obazoa;Opisthokonta;Holozoa;Choanozoa;Metazoa;Animalia;parahoxozoa;Bilateria;Deuterostomia;Chordata;Vertebrata;Gnathostomata;Teleostomi;Sarcopterygii;Coelacanthiformes;Latimeria;Latimeria chalumnae	no	ftp://ftp.ncbi.nlm.nih.gov/genomes/all/GCF/000/225/785/GCF_000225785.1_LatCha1/GCF_000225785.1_LatCha1_protein.faa.gz	LatCha1	10.1038/nature12027	none	genome	NA	short_summary.specific.eukaryota_odb10.EP00068_Latimeria_chalumnae.txt	METH	None	NA	XP_014340339.1	NA	NA	MVLDGGMGTMIQQRRLEEEDFRGEEFKDHPKSLKGNNDLLSVTCPGIVYSIHKDYLMAGADIVETNTFSGTRVAQADYGLGHLAYRLNKASAELAKKAATEVTALTGIKRFVAGAIGPTNRTLSVSPSVERPDYRNITFDELVEAYEEQTRGLLDGGADVLLVETIFDTANAKAAVFAIDKLFEEYEPRPIFISGTIVDKSGRTLSGQTGEAFVISMSHAQPLCIGLNCALGAAEMRPFIEAIGNCTTSYVICYPNAGLPNTFGDYDETPERTAKHLKEFALDGLVNIVGGCCGTTPAHIREVAKAVRNCKPRVPPSSVFEGYMLLSGLEPFRIGPYTNFVNIGERCNVAGSRRFAKLIKAGNYEEALSIAKSQVELGAQVLDINMDEGMLDGKSAMTR…	NA
EP00070_Physeter_macrocephalus	EP00070	Physeter_macrocephalus	N/A	96.9	47.1	49.8	NA	NA	Physeter	macrocephalus	Metazoa	Vertebrata	Eukaryota;Amorphea;Obazoa;Opisthokonta;Holozoa;Choanozoa;Metazoa;Animalia;parahoxozoa;Bilateria;Deuterostomia;Chordata;Vertebrata;Gnathostomata;Teleostomi;Sarcopterygii;Tetrapoda;Amniota;Mammalia;Theria;Eutheria;Artiodactyla;Whippomorpha;Cetacea;Odontoceti;Physeteridae;Physeter;Physeter macrocephalus	no	ftp://ftp.ncbi.nlm.nih.gov/genomes/all/GCF/002/837/175/GCF_002837175.2_ASM283717v2/GCF_002837175.2_ASM283717v2_protein.faa.gz	ASM283717v2	10.1093/gbe/evx187	none	genome	NA	short_summary.specific.eukaryota_odb10.EP00070_Physeter_macrocephalus.txt	METH	None	NA	XP_023971501.1	NA	NA	MSPALHDLTPSAGMKKTLQDEIDAILRERIMVLDGGMGTMIQRHKLSEDDFRGQEFKDHARPLKGNNDILSITQPDVIYQIHKDYLLAGADIIETNTFSSTAIAQADYGLEHLAYRMNKCSAGVARKAAEEITVQTGIKRYVAGALGPTNKTLSVSPSVERPDYRNITFDELVEAYKEQAKGLLDGGVDILLVETIFDTANAKAALFAVHKLFEEEYAPRPILISGTIVDKSGRTLSGQTGEAFVISVSHADPLCIGLNCALGAAEMRPFIETIGKCTTAYILCYPNAGLPNTFGEYDETPHVMAMHLKDFAMDGLVNIVGGCCGTTPDHIREIAEAVKNYKPRVPPATVLEGHMLLSGLEPFKIGPYTNFVNIGERCNVAGSRKFAKLIMTGNYEEAL…	NA
EP00071_Canis_lupus	EP00071	Canis_lupus	N/A	99.2	52.9	46.3	NA	NA	Canis	lupus	Metazoa	Vertebrata	Eukaryota;Amorphea;Obazoa;Opisthokonta;Holozoa;Choanozoa;Metazoa;Animalia;parahoxozoa;Bilateria;Deuterostomia;Chordata;Vertebrata;Gnathostomata;Teleostomi;Sarcopterygii;Tetrapoda;Amniota;Mammalia;Theria;Eutheria;Carnivora;Canidae;Canis;Canis lupus;strain familiaris	no	ftp://ftp.ncbi.nlm.nih.gov/genomes/all/GCF/000/002/285/GCF_000002285.3_CanFam3.1/GCF_000002285.3_CanFam3.1_protein.faa.gz	CanFam3.1	10.1038/nature04338	none	genome	NA	short_summary.specific.eukaryota_odb10.EP00071_Canis_lupus.txt	METH	None	NA	XP_005618839.1	NA	NA	MSPALPALTPSASVKKSLQDEIEAILRERIMVLDGGMGTMIQRHKLSEEDFRGHEFQDHARSLKGNNDILSITQPNVIYQIHKDYLLAGADIIETNTFSSTNVAQADYGLEHLAYQMNKCSAGVARKAAEEVSFQTGIKRFVAGALGPTNKTLSVSPSVEKPDYRNITFDELVEAYKEQAKGLLDGGVDILLIETIFDTANAKAALFALQTLFEEEYSPRPIFISGTIIDKSGRTLSGQTGEAFVISVSHASPLCIGLNCALGAAEMRPFIETIGKCTTAYVLCYPNAGLPNTFGDYDETPQMMAMQLKDFAMDGLVNIVGGCCGTSPDHIREIAKAVKNCKPRVPPATVFEEHMLLSGLEPFRIGPYTNFVNIGERCNVAGSRKFAKLVMAGNYEEAL…	NA
EP00072_Mus_musculus	EP00072	Mus_musculus	N/A	100	49.8	50.2	NA	NA	Mus	musculus	Metazoa	Vertebrata	Eukaryota;Amorphea;Obazoa;Opisthokonta;Holozoa;Choanozoa;Metazoa;Animalia;parahoxozoa;Bilateria;Deuterostomia;Chordata;Vertebrata;Gnathostomata;Teleostomi;Sarcopterygii;Tetrapoda;Amniota;Mammalia;Theria;Eutheria;Glires;Rodentia;Muridae;Mus;Mus musculus	no	ftp://ftp.ncbi.nlm.nih.gov/genomes/all/GCF/000/001/635/GCF_000001635.26_GRCm38.p6/GCF_000001635.26_GRCm38.p6_protein.faa.gz	GRCm38.p6	10.1038/nature01262	none	genome	NA	short_summary.specific.eukaryota_odb10.EP00072_Mus_musculus.txt	METH	None	NA	NP_001074597.1	NA	NA	MKKTLQDEIEAILRKRIMVLDGGMGTMIQRYKLSEEHFQGQEFKDHSRPLKGNNDILSITQPDIIYQIHKEYLLAGADIIETNTFSSTSIAQADYGLEHLAYRMNKCSADVARKAAEEITLQTGVKRFVAGALGPTNKTLSVSPSVERPDYRNITFDELVDAYQEQAKGLLDGRVDILLIETIFDTANAKAALFAIQNLFEENYAPPRPIFISGTIVDKSGRTLSGQTGEAFVTSVSHSDPLCIGLNCSLGAAEMRPFIETIGKCTTAYVLCYPNAGLPNTFGDYDETPSTMATHLKDFAVDGLVNIVGGCCGSTPDHIREIAEAVKKCKPRVPPASVFEGHMLLSGLEPFRIGPYTNFVNIGERCNVAGSRKFAKLIMAGNYEEALSIAKAQVEMGAQ…	NA
EP00073_Rattus_norvegicus	EP00073	Rattus_norvegicus	N/A	99.6	51.4	48.2	NA	NA	Rattus	norvegicus	Metazoa	Vertebrata	Eukaryota;Amorphea;Obazoa;Opisthokonta;Holozoa;Choanozoa;Metazoa;Animalia;parahoxozoa;Bilateria;Deuterostomia;Chordata;Vertebrata;Gnathostomata;Teleostomi;Sarcopterygii;Tetrapoda;Amniota;Mammalia;Theria;Eutheria;Glires;Rodentia;Muridae;Rattus;Rattus norvegicus	no	ftp://ftp.ncbi.nlm.nih.gov/genomes/all/GCF/000/001/895/GCF_000001895.5_Rnor_6.0/GCF_000001895.5_Rnor_6.0_protein.faa.gz	Rnor_6.0	10.1038/nature02426	none	genome	NA	short_summary.specific.eukaryota_odb10.EP00073_Rattus_norvegicus.txt	METH	None	NA	NP_110491.1	NA	NA	MKKTLQDEIEAILRKRIMVLDGGMGTMIQRYKLSEENFQGQEFKDHSRPLKGNNDILSITQPDVIYQIHKEYLLAGADIIETNTFSSTSIAQADYGLEHLAYRMNKCSADVARKAAEEITLQTGVKRFVAGSLGPTNKTLSVSPSVERPDYRNITFDELVEAYQEQAKGLLDGGVDILLIETIFDTANAKAALFALQKLFEENYASPRPIFISGTIVDKSGRTLSGQTGEAFVTSVSHSDPLCIGLNCALGAAEMRPFIETIGKCTTAYVLCYPNAGLPNTFGDYDETPAMMAMHLKDFAVDGLVNVVGGCCGSTPDHIREIAEAVKNCKPRVPPDSVFEGHMLLSGLEPFRIGPYTNFVNIGERCNVAGSKKFAKLIMAGNYEEALSVAKVQVEMGAQ…	NA
EP00074_Homo_sapiens	EP00074	Homo_sapiens	N/A	100	37.6	62.4	NA	NA	Homo	sapiens	Metazoa	Vertebrata	Eukaryota;Amorphea;Obazoa;Opisthokonta;Holozoa;Choanozoa;Metazoa;Animalia;parahoxozoa;Bilateria;Deuterostomia;Chordata;Vertebrata;Gnathostomata;Teleostomi;Sarcopterygii;Tetrapoda;Amniota;Mammalia;Theria;Eutheria;Primates;Catarrhini;Hominidae;Homo;Homo sapiens	no	ftp://ftp.ncbi.nlm.nih.gov/genomes/all/GCF/000/001/405/GCF_000001405.38_GRCh38.p12/GCF_000001405.38_GRCh38.p12_protein.faa.gz	GRCh38.p12	10.1038/35057062	none	genome	NA	short_summary.specific.eukaryota_odb10.EP00074_Homo_sapiens.txt	METH	None	NA	NP_000245.2	NA	NA	MSPALQDLSQPEGLKKTLRDEINAILQKRIMVLDGGMGTMIQREKLNEEHFRGQEFKDHARPLKGNNDILSITQPDVIYQIHKEYLLAGADIIETNTFSSTSIAQADYGLEHLAYRMNMCSAGVARKAAEEVTLQTGIKRFVAGALGPTNKTLSVSPSVERPDYRNITFDELVEAYQEQAKGLLDGGVDILLIETIFDTANAKAALFALQNLFEEKYAPRPIFISGTIVDKSGRTLSGQTGEGFVISVSHGEPLCIGLNCALGAAEMRPFIEIIGKCTTAYVLCYPNAGLPNTFGDYDETPSMMAKHLKDFAMDGLVNIVGGCCGSTPDHIREIAEAVKNCKPRVPPATAFEGHMLLSGLEPFRIGPYTNFVNIGERCNVAGSRKFAKLIMAGNYEEAL…	NA
EP00075_Anas_platyrhynchos	EP00075	Anas_platyrhynchos	N/A	89.8	58.8	31	NA	NA	Anas	platyrhynchos	Metazoa	Vertebrata	Eukaryota;Amorphea;Obazoa;Opisthokonta;Holozoa;Choanozoa;Metazoa;Animalia;parahoxozoa;Bilateria;Deuterostomia;Chordata;Vertebrata;Gnathostomata;Teleostomi;Sarcopterygii;Tetrapoda;Amniota;Sauropsida;Archelosauria;Archosauria;Aves;Neognathae;Galloanserae;Anseriformes;Anas;Anas platyrhynchos	no	ftp://ftp.ncbi.nlm.nih.gov/genomes/all/GCF/003/850/225/GCF_003850225.1_IASCAAS_PekingDuck_PBH1.5/GCF_003850225.1_IASCAAS_PekingDuck_PBH1.5_protein.faa.gz	IASCAAS_PekingDuck_PBH1.5	10.1038/ng.2657	none	genome	NA	short_summary.specific.eukaryota_odb10.EP00075_Anas_platyrhynchos.txt	METH	None	NA	XP_027309568.1	NA	NA	MAPPRQAGAEPPDTQKSMEDEIESVLQERIMILDGGMGTMIQQHALSEEDFRGHEFKDHSKPLKGNNDLLSITQPDIICDIHKEYLLSGADIIETNTFSSTRVAQADYGLEHLVYRLNRVSAEVARKAADDVTAQTGIKRYVAGSMGPTNRTLSVSPSVERPDYRNITFDELVEAYTEQAKGLLDGGVDIMLVETVFDTANAKAALFSLHKLFEEEYAPRPIFVSGTIVDKSGRTLSGQTGEAFVISVSHSKPLCIGLNCALGAVEMRPFIETIGKCTEAYVICYPNAGLPNTFGGYDETPEVTAKHIKSFALDGLVNVVGGCCGTTPEHIRKIAEAVRSCKPRVPPSLSEGYMLLSGLEPFRIGPYTNFVNIGERCNVAGSRKFAKLIMAGNYEEALS…	NA
EP00076_Gallus_gallus	EP00076	Gallus_gallus	N/A	99.6	63.5	36.1	NA	NA	Gallus	gallus	Metazoa	Vertebrata	Eukaryota;Amorphea;Obazoa;Opisthokonta;Holozoa;Choanozoa;Metazoa;Animalia;parahoxozoa;Bilateria;Deuterostomia;Chordata;Vertebrata;Gnathostomata;Teleostomi;Sarcopterygii;Tetrapoda;Amniota;Sauropsida;Archelosauria;Archosauria;Aves;Neognathae;Galloanserae;Galliformes;Phasianidae;Gallus;Gallus gallus	no	ftp://ftp.ncbi.nlm.nih.gov/genomes/all/GCF/000/002/315/GCF_000002315.6_GRCg6a/GCF_000002315.6_GRCg6a_protein.faa.gz	GRCg6a	10.1038/nature03154	none	genome	NA	short_summary.specific.eukaryota_odb10.EP00076_Gallus_gallus.txt	METH	None	NA	XP_015139596.1	NA	NA	MARVGADPPADTQESVEDEIESVLRERIMILDGGMGTMIQQHALSEEDFRGHEFKDHSKPLKGNNDLLSITQPDIICDIHKEYLLAGADIIETNTFSSTRVAQADYGLEHLAYRLNRISAEVARKAADDVTAQTGIKRYVAGSMGPTNRTLSVSPSVERPDYRNITFDELVEAYTEQAKGLLDGGVDVMLVETIFDTANAKAALFALHKLFEEEYAPRPIFVSGTIVDKSGRTLSGQTGEAFVISVSHSKPLCIGLNCALGAVEMRPFIETIGKCTTAYVICYPNAGLPNTFGGYDETPEVTAKHIKNFALDGLVNIVGGCCGTTPAHIRKIAEAVKLCKPRVPPPLCQGYMLLSGLEPFRIGPYTNFVNIGERCNVAGSRKFAKLIMAGNYEEALTVA…	NA
EP00077_Pelodiscus_sinensis	EP00077	Pelodiscus_sinensis	N/A	91	65.9	25.1	NA	NA	Pelodiscus	sinensis	Metazoa	Vertebrata	Eukaryota;Amorphea;Obazoa;Opisthokonta;Holozoa;Choanozoa;Metazoa;Animalia;parahoxozoa;Bilateria;Deuterostomia;Chordata;Vertebrata;Gnathostomata;Teleostomi;Sarcopterygii;Tetrapoda;Amniota;Sauropsida;Archelosauria;Testudines;Cryptodira;Trionychidae;Pelodiscus;Pelodiscus sinensis	no	ftp://ftp.ncbi.nlm.nih.gov/genomes/all/GCF/000/230/535/GCF_000230535.1_PelSin_1.0/GCF_000230535.1_PelSin_1.0_protein.faa.gz	PelSin_1.0	10.1038/ng.2615	none	genome	NA	short_summary.specific.eukaryota_odb10.EP00077_Pelodiscus_sinensis.txt	METH	None	NA	XP_014432383.1	NA	NA	MRAQTVEMARDSVNRAVSTKKNLKDEIESILRERIMVLDGGMGTMIQQHTLSEEDFRGQEFKDHPKYLKGNNDLLSITQPDIIYKIHKEYLLSGADIIETNTFSSTRVAQADYDLEHLVYQLNKVSAQLARKAADDVTAQTENKRFVAGAMGPTNKTLSVSPSVERSDYRSITFDELVEAYKEQARGLLDGGVDILLVETIFDTANAKAALFALQKLFEEEYDPRPIFVSGTIVDKSGRTLSGQTGEAFVISVSHSEPLCIGLNCALGAVEMRPFIEAIGKCTTAYIICYPNAGLPNAFGSYDETPEVTAKHIKNFALDGLVNIVGGCCGTTPAHIREIAEAVKTCKPRIPPSSISEGYMLLSGLEPFRIGPYTNFVNIGERCNVAGSKKFAKLIMAGN…	NA
EP00078_Anolis_carolinensis	EP00078	Anolis_carolinensis	N/A	94.9	73.7	21.2	NA	NA	Anolis	carolinensis	Metazoa	Vertebrata	Eukaryota;Amorphea;Obazoa;Opisthokonta;Holozoa;Choanozoa;Metazoa;Animalia;parahoxozoa;Bilateria;Deuterostomia;Chordata;Vertebrata;Gnathostomata;Teleostomi;Sarcopterygii;Tetrapoda;Amniota;Sauropsida;Lepidosauria;Squamata;Unidentata;Episquamata;Iguania;Dactyloidae;Anolis;Anolis carolinensis	no	ftp://ftp.ncbi.nlm.nih.gov/genomes/all/GCF/000/090/745/GCF_000090745.1_AnoCar2.0/GCF_000090745.1_AnoCar2.0_protein.faa.gz	AnoCar2.0	10.1038/nature10390	none	genome	NA	short_summary.specific.eukaryota_odb10.EP00078_Anolis_carolinensis.txt	METH	None	NA	XP_003215894.1	NA	NA	MSPTIPGRTERRSSPPENATKKTLKDEIESILRQRIMVLDGGMGTMIQQHTLTEEDFQGQEFKDHLKPLKGNNDLLSVTQPDIIYKIHKEYLMFGADIIETNTFSSTRIAQADYGLEHMAYRLNKMSAQVARRAADDVTAETGHKKYVAGAMGPTNKTLSVSPSVEKPDYRNVTFDELVEAYTEQAKGLLDGGVDIMLVETIFDTANAKAALFALQNLFEEEYEPRPLFVSGTIVDKSGRTLSGQTGEAFVISTSHSEPLCIGLNCALGALEMRPFIETIGKCTTAYIICYPNAGLPNTFGGYDETPEVTAKHLKTFALDGLVNIVGGCCGTTPAHIREIAEAVKGCKPRIPNSAFSEGYMLLSGLEPFRIGQYTNFVNIGERCNVAGSRRFAKLIMAN…	NA
EP00079_Xenopus_tropicalis	EP00079	Xenopus_tropicalis	N/A	98	64.7	33.3	NA	NA	Xenopus	tropicalis	Metazoa	Vertebrata	Eukaryota;Amorphea;Obazoa;Opisthokonta;Holozoa;Choanozoa;Metazoa;Animalia;parahoxozoa;Bilateria;Deuterostomia;Chordata;Vertebrata;Gnathostomata;Teleostomi;Sarcopterygii;Tetrapoda;Amphibia;Anura;Pipoidea;Pipidae;Xenopus;Xenopus tropicalis	no	ftp://ftp.ncbi.nlm.nih.gov/genomes/all/GCF/000/004/195/GCF_000004195.3_Xenopus_tropicalis_v9.1/GCF_000004195.3_Xenopus_tropicalis_v9.1_protein.faa.gz	Xenopus_tropicalis_v9.1	10.1126/science.1183670	none	genome	NA	short_summary.specific.eukaryota_odb10.EP00079_Xenopus_tropicalis.txt	METH	None	NA	XP_002933914.1	NA	NA	MPPTIQHAEPSGVRKRNLQEELDSVLRERIMVLDGGMGTMIQQHTLQEESFRGQEFIDHAKPLKGNNDLLSITQSEIIYKIHKEYLTCGADIVETNTFSSTSIAQADYGLEHLAYRLNKVSAEVARRAADDVTAETGMKRYVAGAMGPTNKTLSVSPSVERPDYRNVTFDELVDAYAEQARGLLDGGVDILLVETIFDTANAKAALFAIQKLFEEDYEPRPIFISGTIVDKSGRTLSGQTGEAFVVSVSHAEPLCIGLNCALGAIEMRPFIEAIGKCTTSYVICYPNAGLPNTFGGYDETPEVTAKHIKDFALDGLVNIVGGCCGTTPAHIREIAEAVKNCKPRIPPTSVFDGYMLLSGLEPFRIGPYTNFVNIGERCNVAGSRRFAKLIMSDNYEEAL…	NA
EP00609_Ectocarpus_siliculosus	EP00609	Ectocarpus_siliculosus	Ec 32	84.7	83.1	1.6	NA	NA	Ectocarpus	siliculosus	Stramenopiles	Phaeophyceae	Eukaryota;Diaphoretickes;Sar;Stramenopiles;Gyrista;Ochrophyta;PX clade;Phaeophyceae;Fucophycidae;Ectocarpales;Ectocarpus;Ectocarpus siliculosus;strain Ec32	no	ftp://ftp.ncbi.nlm.nih.gov/genomes/all/GCA/000/310/025/GCA_000310025.1_ASM31002v1/GCA_000310025.1_ASM31002v1_protein.faa.gz	ASM31002v1	10.1038/nature09016	none	genome	NA	short_summary.specific.eukaryota_odb10.EP00609_Ectocarpus_siliculosus.txt	METE and METH	CBA1	CBN74732.1	CBJ31736.1	CBN73953.1	MRGTRFNPSGRMTTTIKLLLGAAAAAGLLGCNSSNVVLAQTTTSGSSSLSSNPDGCVADYDAAAGVDYFPDKAVIEYAETFTVDYLPTYKVLTVSDGFSDTVYVLYQCGTPVPDLDDTTVVQQYISIPVSNVSTGTTDHVPRIELLGHRDSIVAYTGNVGLIGSPCVDELVDNGTVVQALTFDTVCGQDIIDNEALVNASVEVAFGDSLTTSWCPNATMVHNGVAVVSYLESGEAVGLGRAEAIKLFSLFYNEEARANELFDEIETVWFCTKTNAQGCSLELDESPTVAWFPFLPTDQDSLYYEAGSGWGEPTLDSYYGQAVNDTGGTMLDCGVVEGLMTDEEMLACFADADICVFAADYGEVELFFDADVLSQLRCIQNQTAYDVTLSGINAWFEAIW…	MLQDYHILVKGNNDMLSITQPHIIKEIHTKYVDSGSDIIATNTFSATTIAMADYEMEKDVYELNFESARLAREACEEATAKDPTKPRFVMGALGPTNRTGSISPDVEDPSFRNVTFDELVVAYKDQTKGLIDGGADIIIVETIFDTLNAKAGVFAVREYFDEQGITDVPLFVSGTLVDQSGRTLSGQTTEGFYVSMRHCKPFCIGLNCALGASQMRPFLQRLAKVAECFVHVYSNAGLPNAMGGYDETPEDMARDNLLFAEEGLINMLGGCCGSTPAHIKAMKDAVEPCSTRALPPPREPFMWLSGLEDLIVTKERFQFLNVGERCNVSGSIRFKKLILKGDYQTAMDVAKQQVEDGAMVIDINLDDGLLDGMAAMQKFCKIAVTEPDVSKVPFMIDSS…	MVSNSGALGFPRMGPNREMKFALEKHWRGKMDEASMLAIARDVEQQAWGIQMDAGVGLISAGDHCLYDNMLAWTEYLGAVPKRHAHLAPGNERMFAMARGIDNAPALDMTKFFDTNYHYEVPELETPVALQPNFANYLETISRGIAKMGADRTAPVVLGPVTWVHLARHANAEASEEATTALKDQYLDAILPVYAALIGKLAAMGVQEVQLHEPALVMWDSSKTLAAMFKKAYFANKACPMLSADVKVNLVTFFEDVGAEAYQWVTALPVSAISLDFTRGDSLKLVKGYGFPKDKVLGAGIIDGRSPWAMEPAKVVSLVREVASAIMPANPNGSDNIRVQASCNLQFVPWDVTCEGDLAEKVGGDVLAFAVQKVQEIVALAEAVPKITAGKEAKDIFPV…
EP00752_Nemacystus_decipiens	EP00752	Nemacystus_decipiens	Onna-1	90.6	74.5	16.1	NA	NA	Nemacystus	decipiens	Stramenopiles	Phaeophyceae	Eukaryota;Diaphoretickes;Sar;Stramenopiles;Gyrista;Ochrophyta;PX clade;Phaeophyceae;Fucophycidae;Ectocarpales;Nemacystus;Nemacystus decipiens;strain Onna-1	no	https://marinegenomics.oist.jp/ito_mozuku_v1/download/ito_mozuku_onna1_protein_seq.zip	Version 1	10.1038/s41598-019-40955-2	none	genome	NA	short_summary.specific.eukaryota_odb10.EP00752_Nemacystus_decipiens.txt	METE and METH	CBA1	g8357.t2	g215.t1	g8673.t1	MNGRRCNTGRTAKLLSLTVAAAGVLGGLAQLTSNPDGCVTDYDASAGVDYFPDKAVIDYAETFSVEYFSTYKVLTIMDAFSSTSYVLYQCGTPEPTLDMTVQQYISVPVTNVSTGTTDHIPRIELLGKRDSIVAYTGDTSRIGSPCVDSLVDNGTVVEALVFDTECQLDTIDNAALANASVELLGKRDSIVAYTGDTSRIGSPCVDSLVDNGTVVEALVFDTECQLDTIDNAALANASVEVNFGDSLTVSYCEGADPILNGVQVLSYAEAGDNIGLAHGEAIKLFSLFYNLEALGNTLFEEIEALWLCTENNAQGCSVLLDDSPTVAWFPFLPTDPNSNYYGAGSGYGAPNNDSYYSQAVESTGGTLLYCGDFGFALMTDDEMLACFQDADVCVIGADY…	MARMGQTIGRQATRNDRSAGARAPRVSFEFFPPKTDDGAARLEQTVRALADLAPAYMTVTYGAGGSTQSLTRQWVDRVRGLSGAPVAHHLTCVGASREAVDALAADLWADGVRHIVALRGDPPQGTDRYRPHPDGYPFAADLVAGLRDVADFEISVGAYPEVHPEAASAAADMDNLKRKLDAGAARAITQYFFDVETFLRFRDRAHAAGIDKEITPGVIPVGNLKSLIRFSQACGATVPRWLTDMFDGLDGPEHEDTRAMLAASVAIDQCMRLSEEGVDSFHFYTLNRAESRSLSPNQSRIPMTDVDDRLRRLSALSQERILVLDGAMGTMIQGFDLDESDYRGARFADHASDLRGNNDLLTLTRPDAIRDIHRAFLEAGADVLTTNTFNANRISQADY…	MSSKVRVNSGTLGFPRMGPRREMKFALEKHWRNGGADLDEAGMLAVAHDVEEQAWDVQIKAGCGFISAGDHCLYDNMLAWTEFLGAIPKRHSHLPPGNQRMFAMARGMDGAPALDMTKFFDTNYHYEVPELESPVVLQPNFESYLETITRGINKMGTDRTAPVVLGPVTWVYLARHADAQASEEATVALKNQYLDAILPVYAALMGELAATGVKEIQLHEPALVMWDSSETLVAMFKKAYFGDRVRSKNMKHTGPSVEQTYFGDRACPMLSAAVGVNLVTFFEDVGPEAYQWVTSLPFSAISLDFTRGDSLKLLKDHGFPKDKVLGAGIIDGRSPWAFEPTKVVSLVRDIASAVMQDSPNGRSDNIRVQASCSLQFVPWDVSCEEDLTKKVGGEVLAFA…
EP00742_Colponemidia_sp_Colp-10	EP00742	Colponemidia_sp_Colp-10	Colp-10	93.3	89	4.3	NA	NA	N/A	N/A	Alveolata	colponemids	Eukaryota;Diaphoretickes;Sar;Alveolata;Colponemidae;MPE2-45 clade;strain Colp-10	no	https://sra-download.ncbi.nlm.nih.gov/traces/wgs01/wgs_aux/GI/LJ/GILJ01/GILJ01.1.fsa_nt.gz	GILJ01000000	10.1016/j.ympev.2020.106839	translate mRNA	transcriptome	Propagated on Parabodo caudatus BAS-1 (may be contaminated)	short_summary.specific.eukaryota_odb10.EP00742_Colponemidia_sp_Colp-10.txt	METH	None	NA	GILJ01008277.1.p1	NA	NA	RRVHGGVTGLLAWPKMTDLFHDAERVDRYLREQLSHRILLLDGAMGTMVRRYKLKEEDYRGERFKEHVGDLRGNNDLLVLTQPAIIEEIHRQYLLAGADIVETNTFNGTSVSQADYNLQHLVHELNVTAARLARKVADEISVQQPHKRRFVAGAIGPTSKTLSISPSVEDAGFRSVTFDEVVHAYKEQVAGLVEGGVHILLVETIFDTLNAKAALFAIDEYFEETKQPRLPIWISGTITDLSGRTLSGQTVEAFLTSVLHSNPLAVGLNCALGAEQMRPFLQRLALACPTFVSTYPNAGLPNAMGGYDETAKSFADSVKEFATAGMVNLAGGCCGTTPAHIQALAEALANVTPRVPPTIPPALRLSGLEGLVVTPELNFVNIGERCNIAGSIQFKKLIL…	NA
EP00743_Colponemidia_sp_Colp-15	EP00743	Colponemidia_sp_Colp-15	Colp-15	89.5	87.1	2.4	NA	NA	N/A	N/A	Alveolata	colponemids	Eukaryota;Diaphoretickes;Sar;Alveolata;Colponemidae;MPE2-45 clade;strain Colp-15	no	https://sra-download.ncbi.nlm.nih.gov/traces/wgs01/wgs_aux/GI/LK/GILK01/GILK01.1.fsa_nt.gz	GILK01000000	10.1016/j.ympev.2020.106839	translate mRNA	transcriptome	Propagated on Parabodo caudatus BAS-1 (may be contaminated)	short_summary.specific.eukaryota_odb10.EP00743_Colponemidia_sp_Colp-15.txt	METH	None	NA	GILK01005118.1.p1	NA	NA	MTDLFHDAERVDRYLREQLSHRILLLDGAMGTMVQRYKLKEEDYRGERFKEHVGDLRGNNDLLVLTQPAIIEEIHRQYLLAGADIVETNTFNGTSVSQADYNLQHLVHELNVTAARLARKVADEISLQQPHKRRFVAGAIGPTSKTLSISPSVEDAGFRSVTFDEVVQAYKEQVAGLVEGGVHILLVETIFDTLNAKAALFAIDEYFEETKQPRLPIWISGTITDLSGRTLSGQTVEAFLTSVLHSNPLAVGLNCALGAEQMRPFLQRLALACPTFVSTYPNAGLPNAMGGYDETAKSFAESVKEFATAGMVNLAGGCCGTTPAHIQALAEALADVTPRVPPTIPPALRLSGLEALVVTPELNFVNIGERCNIAGSIQFKKLILANNYDEALSVARRQV…	NA
EP00403_Amphidinium_massartii	EP00403	Amphidinium_massartii	CS-259	71	60.4	10.6	NA	NA	Amphidinium	massartii	Alveolata	Dinophyceae	Eukaryota;Diaphoretickes;Sar;Alveolata;Myzozoa;DP clade;Dinoflagellata;Dinophyceae;Amphidinium;core A;Acarterae complex;Amphidinium massartii;strain CS-259	no	https://doi.org/10.6084/m9.figshare.12410606	MMETSP0689	10.1371/journal.pbio.1001889,10.1093/molbev/msw209	none	transcriptome	NA	short_summary.specific.eukaryota_odb10.EP00403_Amphidinium_massartii.txt	METH	CBA1	CAMPEP_0178409838	CAMPEP_0178398654	NA	XAADMRGMVSIGTFWLSLVAICLLRTSANTCPAGAKPITTPSAASENGVISHANLFTVTYYSTYKVVRYNDALGRYKLTWPNQADQGAPIPDLVLYQCETERPTTSYNGVSENALFFEIPIQSAAVPWSGVLHFFELLSVTEAITQIDMSYITSPCMQLLEVCIPGVHESAFSASWMNHTLDAEAVFTDSSGTGFSNTTRDVVFDVTYEPGALKRAEWIRFLALFFNEEEKADAVMSQIENDYNALKAEATHLLASGTTEFGSRKPRVAWVSSTPHTCPSDFVCESSGWKVQPSGSWCQCGGWSISNAYYKEQLVRDAGGELISMPSIRDGNCSMIVVGDGSSTYACLTPAADHFKEQLEDADVIVDETYAWNNGPYSLEDFTSNFGVAGATISAMSRE…	XGTMIQKRTLQEEDFRGQRFKDFEVLIKGNNDLLSITRADVISDIYKQYLESGSDMIGTNTFSSTTIAQADYKMEDLVYELNYVSARLARVECDKLTAKDPTKPRFVVGAMGPTNRTASISPDVEDPSCRNCTFDELVEAYYEQAVGLMDGGADILIVETIFDTLNAKAALFAIGEYLEHSGVDIPVFVSGTLVDQSGRTLSGQTGEAFYNSIRHAKPMCVGLNCALGAQQMAPFLERVSKVAECFVHVYSNAGLPNAMGGYDDTPEDMARDNKQFAASGWVNMIGGCCGSTPQHIAAIKEATKDLKPRPLPPVGKPVMRLSGLEALNAEDCVNSIGYPFVNVGERCNIAGSAKFKKLMMSGNYGEAMDIAKKQVQDGAHVIDVNVDDGMLDGLAAMQK…	NA
EP00410_Alexandrium_tamarense	EP00410	Alexandrium_tamarense	CCMP1771	72.5	49.8	22.7	NA	NA	Alexandrium	tamarense	Alveolata	Dinophyceae	Eukaryota;Diaphoretickes;Sar;Alveolata;Myzozoa;DP clade;Dinoflagellata;Dinophyceae;Gonyaulacales;core G;AO clade;Alexandrium;Aaffine clade;Atamarense complex;Alexandrium tamarense;strain CCMP-1771	no	https://doi.org/10.6084/m9.figshare.12410606	MMETSP0378,MMETSP0380,MMETSP0382,MMETSP0384	10.1371/journal.pbio.1001889,10.1093/molbev/msw209	CD-HIT	transcriptome	NA	short_summary.specific.eukaryota_odb10.EP00410_Alexandrium_tamarense.txt	METH	CBA1	CAMPEP_0116343378	CAMPEP_0116469502	NA	XGSKVPELGKSSGLHMAMRSCTLAFSFAACIGFSQAAPRALAQRQSVGECASQDHGDMFLQGQITGDLPSVLVEQAETDISSADLFEIKYGSNFKVMLERHAKEMYVLTQCGTIQPNEVQIDAVMMKPSDYTIKHFTVPLQVVGAQTSVVLEFFTALGVEDRVKYVGQYASGACWQKALGCGATADMTAQLPEVDAWFMDCDYTRGCISVNEQAKGVHVSATQDPGPLRSAEHIKFVAAFFNKEELANDLFVAQVASYRGLAASYSTQPTVAWVEYNSWGTPAFKLSQAIYKLRYVQHAGGRNVDGNEVKRLIGSHMEKDTAVSGTTYTLALSGFSGTPAEQKASASAAFFEALKSLDVSVVIDETYASAPRDYTISSFYDTFGLSASSDLRFITGRKV…	XEMYPEVQPKAAQAPVPKYKKWVDPVEASPAFDLINKIMKERIMVIDGAMGTAVQKYKLQEEDFRGERYKNHTHDLKGNNDILVITRPDVVEEIHSKYLAAGADIIETNTFNATMISQADYELDKKEEVYLINKTAAQLAKKCCVAFTKKNPVEAYMEQVEALVEGGVDMLLVETIFDTLNAKAAMFAIDLFFEKWGKKIPVFVSGTIVDNSGRTLSGQTNEAFWNSMSHSKPIAIGLNCALGAKDMVPYIENLSKAADCWVFCYPNAGLPNAMGGYDQKGPEMAEDCRVFPEMNLINAIGGCCGTTDEHIGCLAEMVSKFKPREKHGVKDIMRLSGLQPFNYDPDVNDYRKTFINLGERCNVAGSSIFKKAIVDGNYEKALAIALKQVENGAHVIDVN…	NA
EP00428_Durinskia_baltica	EP00428	Durinskia_baltica	CSIRO CS-38	73.7	39.6	34.1	NA	NA	Durinskia	baltica	Alveolata	Dinophyceae	Eukaryota;Diaphoretickes;Sar;Alveolata;Myzozoa;DP clade;Dinoflagellata;Dinophyceae;Kryptoperidiniaceae;Durinskia;Durinskia baltica;strain CSIRO-CS-38	no	https://doi.org/10.6084/m9.figshare.12410606	MMETSP0116,MMETSP0117	10.1371/journal.pbio.1001889,10.1093/molbev/msw209	CD-HIT	transcriptome	NA	short_summary.specific.eukaryota_odb10.EP00428_Durinskia_baltica.txt	METH	CBA1	CAMPEP_0170214390	CAMPEP_0170221880	NA	MMAYHRSLALGXIAACSAGAAAMQVPTLDERIALGECSTEPAAEVGSYFPMNVQASSEYELAQLFDIVYTDTYKVVISRLAKEQYVLTQCGQAKPTDAAVNVIAPLESGYQRKHFDIPLRNAAAGSTVHLAFLDILDVDDRIAYVDANAVGACWQKAITCGSALESSYGNMTLRTKQVESVDAFFMSCDWTGNCDPVRSQVNAVHVPSAQDPSPXKTAEYIKFFAAFFNKEPRAIQHFSNVNXSYHAVAEAAGATKPVVAWIQWLDWSKAYEVSLAAYKILMIADAGGANFNAEAALDGLAGLETTTTQSGTTYSIKIDAYNTSAEDVSFEAVRGRAAAALMQRLAAVDVVVDETYVSDPRSXGFDEFKXTFHLTGAEEYAFLTSSRVARFDSTLGSSP…	XKVRICVRSYTLLRKKLDFPPEDIIFDCNVLTIATGLPEHNSYGIDFINAVAEIKRQCPCVSFSGGLSNLSFSFRGLTSLRDAMHTVFLYXAVPKGLNMSIVNPGGLPRYEDIDTRTRTLCEEVILNKSADGQHVERFLEFAEQVKNPPAPAPAGPVLKIEKSTAAQQKESLRKLKCEITCTAEHVXPEAGAGLPDVCRMAGTIETQXVADKIIAGQTPTPSEVVSYFNTELKKRICFLDGGMGTRIQAEKLEEADYRGDRFKDFKEIDANGVPVSLKGNNDLLVFSKPEXVQAIHAEYFEAGSDICETNTFNGTGISQSEYKMQDAVYEINKRGAELAKKAAAQVTXKEPNKPRFVAGAVGPTSRTLSVSPSVEDPSYRNVTWDELVESYMEQVKGLV…	NA
EP00429_Kryptoperidinium_foliaceum	EP00429	Kryptoperidinium_foliaceum	CCMP1326	72.5	34.5	38	NA	NA	Kryptoperidinium	foliaceum	Alveolata	Dinophyceae	Eukaryota;Diaphoretickes;Sar;Alveolata;Myzozoa;DP clade;Dinoflagellata;Dinophyceae;Kryptoperidiniaceae;Kryptoperidinium;Kryptoperidinium foliaceum;strain CCMP-1326	no	https://doi.org/10.6084/m9.figshare.12410606	MMETSP0120,MMETSP0121	10.1371/journal.pbio.1001889,10.1093/molbev/msw209	CD-HIT	transcriptome	NA	short_summary.specific.eukaryota_odb10.EP00429_Kryptoperidinium_foliaceum.txt	METH	CBA1	CAMPEP_0176143894	CAMPEP_0176197710	NA	MMKPSCIALFLSTLYSSSTANESGCIAEVDESKDYFPDKVAPENSLHWSVEYYKTYKVVTNEAASEKYILYQCGTQPPSLDGEFAGSYAVPLDEAGVLFTTQLPFLEILGARGKIGAFLGSASWVSSPCVSDLLDEGLIEEVPDPYNVTMIDSQSLERPSFVGHVGGTELNKEIRISVSEEDENLAAFEWIKFYSLFFNLEAKANEIFDATKSRYNCAEENAALLACDNEKRPVVLWGSYSTYCGGWDVATCPNYYCEFAENCQADILHSEDQGSYYSELCYRNYMTTEEFVAFGKDADIWIYPSPDFDNAFADFGDVLSDFVSVQNEQVYDTEGSGANTWFEQRLSEPDVVLQDFCNVVGRENLSVPTPHERSWFRNVFTESVGSLGQCEDPEAPLVP…	FMIDSSKWPVIEEGLKCVQGKSIVNSISLKVGEEEFLRQAKLCMRFGAAVVIMAFDEQGQAATFDEKVRICTRSYTLLRKKLDFPPEDIIFDCNXLTIATGLPEHNSXGXDFINAVAEIKRQXPCVSFSGGLSNLSFSFRGLTXLRDAMHSVFLYHAVPKGLNMSIVNPGGLPRYQDIDSRTRTLCEEVILNKSADGXHVERFLEFAEQVKNPPAAVAPGPVMKIEKSSAEQQKQALRDLKCEVTCTAEHVQPEAGAGVEDVCRMEGSVDRSKLAEKIIAQQTPPPAEVLAYFNSELKKRICFLDGGMGTRIQAEKLEEADYRGERFKDFAEIDANGVAVSLKGNNDLLVFSKPEMVKDIHKEYFLGGSDICETNTFNGTTISQGEYKMQAVVYELNKR…	NA
EP00393_Amoebophrya_sp_ex-Akashiwo-sanguinea	EP00393	Amoebophrya_sp_ex-Akashiwo-sanguinea	ex Akashiwo sanguinea	76.8	48.6	28.2	NA	NA	Amoebophrya	N/A	Alveolata	MALV-II	Eukaryota;Diaphoretickes;Sar;Alveolata;Myzozoa;DP clade;Dinoflagellata;core syndiniales;MALV-II;Amoebophryaceae;Amoebophrya;strain ex-Akashiwo-sanguinea	no	https://trace.ncbi.nlm.nih.gov/Traces/sra/?run=SRR1610331,https://trace.ncbi.nlm.nih.gov/Traces/sra/?run=SRR1610330	Amoebophrya sp. ex Akashiwo sanguinea 48 hours post infection mRNA,Amoebophrya sp. ex Akashiwo sanguinea dinospores mRNA	10.1016/j.ympev.2013.10.007	assemble mRNA,translate mRNA,CD-HIT	transcriptome	NA	short_summary.specific.eukaryota_odb10.EP00393_Amoebophrya_sp_ex-Akashiwo-sanguinea.txt	METH	CBA1	TRINITY_DN3907_c0_g1_i2.p1	TRINITY_DN8958_c0_g1_i2.p1	NA	MSYHCLLSILALYVQPAWGSSCPIGAKPFPSSLVSRGRINYANLFSITYYENYKVVEYSSTLSRYNSGWHTQPSMKGQTIPPFVLYQCGLARRPTYSDTGISQSARFFEIPIQKAALSSGGPLPFFELLSVTEAINLIDLSYITSPCAQLLEYCKPGVHMRTGNASWSSTASTNDLVFTDSYGTGWAGPEKDIPFQISLDPGSLQRAEWIRFVAAFFNEEDKADQIFSQIQKDYLALKAQGEQLSTKSNTEWAGRKPNVAWVQKSGSNLMINNAHFKIDFVRDAGGQMVPLPANPPNNCTLSRNTDGANTLSCPNSGVGLSSFKEFLKQADVIIDETYVFNNNASSFDFAATYKVTAQEIPALARNPPNIFRLEGMVSDAIGAAGQVGSSWFEQMPAQP…	MLADLNTGWCHVYPNAGLPNAMGGYDEDPEIFSSNLYDYAKDGILNFVGGCCGTFPSHIKAVADKLKDCPPRKLPELPKYPSMQLSGLEPCFVKPEIGFQWVGERCNLMGSAKFKKLVDAYKWDEAMEVCLAQCEKKADILDFNFDSDLIDGKSAMGKFMRLCVTEPNVAKLPFMIDSSKWAVIEEGLKCVQGKSIVNSISLKVGEEEFLRQARLCKRYGAAVVVMAFDEQGQAATFEDKVRICQRSYNLMRSKLDFPPEDIIFDCNVLTIATGLPEHNNYGIDFINAVAEIKRTCPCVSFSGGLSNLSFSFRGLNSVRDAMHTVFLYHAVPKGLNMSIVNPGGLPRYTDIDEKTRKLCEEVILNNSTDGKHVERFLEFAELVKNPPKVDATASASAGG…	NA
EP00397_Hematodinium_sp_SG-2012	EP00397	Hematodinium_sp_SG-2012	SG-2012	71.7	29	42.7	NA	NA	Hematodinium	N/A	Alveolata	MALV-IV	Eukaryota;Diaphoretickes;Sar;Alveolata;Myzozoa;DP clade;Dinoflagellata;core syndiniales;MALV-IV;Hematodinium;strain SG-2012	no	ftp://ftp.ncbi.nlm.nih.gov/sra/wgs_aux/GE/MP/GEMP01/GEMP01.1.fsa_nt.gz	GEMP01000000	10.1073/pnas.1423400112	translate mRNA	transcriptome	NA	short_summary.specific.eukaryota_odb10.EP00397_Hematodinium_sp_SG-2012.txt	METH	None	NA	GEMP01000413.1.p1	NA	NA	MDISQVIVEGRTPAPRLVHKYLNQTLRERIMILDGGMGTRIQEDKLSEEDYRGDRYPNPPKDLKGNNDLLCLTMPDYVQKIYEEYLRAGAEIMETNTFNGTSISQLDYDTVKDVYEINKRAAELGKQATAAVTREDPTRPRFVAGAIGPTSRTLSVSPSVEDPSFRNVHWDELVESYTEQINGLMDGGVDMLLIETIFDTQNSKAATYAVLQYFQDIPNITDRPPVMISATITDQSGRTLSGQTIEAFLVSISHLEPFTVGINCALGASLMRPFYDKLAARCPTWLHVYPNAGLPNAMGGYDETPDLYSENLRPYAEGGVLNIVGGCCGTTPLHIKRLKETVEKYAPRQFPRDVQLNGHAEPTGQLELSGLEPLYVNQDLGFVEIGERCNVTGSLLFKR…	NA
EP00347_Sterkiella_histriomuscorum	EP00347	Sterkiella_histriomuscorum	BA	74.1	58	16.1	NA	NA	Sterkiella	histriomuscorum	Alveolata	Spirotrichea	Eukaryota;Diaphoretickes;Sar;Alveolata;Ciliophora;Intramacronucleata;SAL;Spirotrichea;Perilemmaphora;Hypotrichia;core oxytrichids;Sterkiella clade;Sterkiella;Sterkiella histriomuscorum;strain BA	no	https://www.ncbi.nlm.nih.gov/genome/347?genome_assembly_id=260499	ASM127330v2	10.1093/gbe/evv172	transeq	genome	NA	short_summary.specific.eukaryota_odb10.EP00347_Sterkiella_histriomuscorum.txt	METH	None	NA	403363459	NA	NA	MQSYVYDFDIDKLWSYLENTFKQRIVILDGGMGTQLQTYKLQEEDYRGDRFKDFEKLLKNNSDILNLTQPEIVTEVHKAYLEAGADIIETNTFNGTTISQSDYKLEHLTFEMNYQAAKLARKASDQMNAEKDDGIWRLVAGAIGPTNRTASVSPKVEDPSFRNVTYMELKDAYKDQIKALVEGGSHIIFIETIFDSLNARAGIYAYKEYFEESGLPRPLPLFISGTIIDAAGRTLSGQNTEAFYISMSNAKPMCIGLNCALGANLMQPFLQRLSQIAPTNVHAYPNAGLPNAMGGYDETPEMFGEAIRKYAEDGLINMVGGCCGTNPDYIREVKRVVDSFPPRQIPEKSNLTMLSGLTEFKFTPNIPFINVGERCNIAGSILFKKMIEKEDYEAALKVA…	NA
EP00348_Stylonychia_lemnae	EP00348	Stylonychia_lemnae	asm_v1.0	74.9	69.4	5.5	NA	NA	Stylonychia	lemnae	Alveolata	Spirotrichea	Eukaryota;Diaphoretickes;Sar;Alveolata;Ciliophora;Intramacronucleata;SAL;Spirotrichea;Perilemmaphora;Hypotrichia;core oxytrichids;Stylonychia;Stylonychia lemnae;strain asm_v1.0	no	ftp://ftp.ncbi.nlm.nih.gov/genomes/all/GCA/000/751/175/GCA_000751175.1_Stylonychia_lemnae_asm_v1.0/GCA_000751175.1_Stylonychia_lemnae_asm_v1.0_protein.faa.gz	Stylonychia_lemnae_asm_v1.0	10.1093/gbe/evv172	none	genome	NA	short_summary.specific.eukaryota_odb10.EP00348_Stylonychia_lemnae.txt	METH	None	NA	CDW71477.1	NA	NA	MQSYIYDFDVDNLYTYLEKTFKERIIVLDGGMGTQIQTYKLQEEDYRGERFRDFDKLLKNNSDILNLTQPDIITEVHKAYLDAGADIIETNTFNGQSISQADYSLEHLVYEMNKAAAQNARKAADLKTAEDDNGVWRLVAGAVGPTNRTASVSPKVEDPSFRNVSYMELKDAYKEQIRALVEGGVHIIFIETIFDTLNARAGIYAYKEYFEESGLPRPLPLFISGTIIDAAGRTLSGQNTEAFFISMMNAKPMCIGLNCALGASLMKPFLQRLSKIATTHVHAYPNAGLPNAMGGYDETPEMFGEAIKSFVDEGLLNMVGGCCGTNPDYIRVVKQVVEGYPPRQIPESDHLTLLSGLTEFKLTPNIPFVNVGERCNISGSIQFKNMIKNEKYEAATKVA…	NA
EP00192_Tetraselmis_astigmatica	EP00192	Tetraselmis_astigmatica	CCMP880	76.8	53.3	23.5	NA	NA	Tetraselmis	astigmatica	Chlorophyta	Chlorodendrophyceae	Eukaryota;Diaphoretickes;Archaeplastida;Chloroplastida;Chlorophyta;core chlorophytes;Chlorodendrophyceae;Tetraselmis;Tetraselmis astigmatica;strain CCMP-880	no	https://doi.org/10.6084/m9.figshare.12410606	MMETSP0804	10.1371/journal.pbio.1001889,10.1093/molbev/msw209	none	transcriptome	NA	short_summary.specific.eukaryota_odb10.EP00192_Tetraselmis_astigmatica.txt	METH	CBA1	CAMPEP_0117697438	CAMPEP_0117682868	NA	DSRTLQKAPANCASDSTRAVPPSASAVSRPTDAMAAEAHRSGVKWLMFLVFVTAALAVTYSQETDDDQSVLSSGAFPGTCSRYADVDGVEELGSAEDFTVDYFRTFKVLRNLRMGETYVLYQCGTDAPIGQELEEALQKAGHEADAPYKLFSIPLRSVAVTDTVSLAMLEDLGLQPRVEFLPSWSASPCSQMLLGCQEGPFNASDPTDVEAVDGIVKSDTPAWPGNHPPDVDPKVIQFSASQDPGALARAEWLKFISVFFNKDLEAEALFQLISGSFQAHKEQAANAGGPQPAVAWCTYNAISTWNTVESVECFTGGAFKYKKDLVEAAGATLLGSAEDPEGGEFKFEFGSLSGVADLLSFLRNASIVVDETYASDNDGYTLDSFKQNYKIADADPASY…	XAQQVIADKYEDLDKELLQYVEDVLLNRREDSTERMMEYAATLEPKCKPTAVRKLGQTDEVKISPKVNPIPEGYDPLAPPADLPPVPVYKKWEDPLPKSAAFQQLDDLISKRIFYIDGAMGTSVQKYKLEEADFRADVFPNHPKDLKGNNDILVLTRPDVIAEIHTAYLESGADIIETNTFSGTTIAQADYALDTVEQVFDINKTAAELAKKCAVEYMDKHPGELKFVAGAMGPTNKTLSVSPSVENPALRGATFDEIEQAYFEQAEGLYAGGVDLFLVETIFDTLNAKAALFALERFFEAKGVRIPVMVSGTIVDNSGRTLSGQTNEAFWNSVSHVKPFAIGLNCALGAKDMKPFMANLSKAADCWVFCYPNAGLPNAMGGYDQKGPEMAEECRPFFD…	NA
EP00194_Tetraselmis_striata	EP00194	Tetraselmis_striata	LANL1001	83.1	69	14.1	NA	NA	Tetraselmis	striata	Chlorophyta	Chlorodendrophyceae	Eukaryota;Diaphoretickes;Archaeplastida;Chloroplastida;Chlorophyta;core chlorophytes;Chlorodendrophyceae;Tetraselmis;Tetraselmis striata;strain LANL1001	no	https://doi.org/10.6084/m9.figshare.12410606	MMETSP0817,MMETSP0818,MMETSP0819,MMETSP0820	10.1371/journal.pbio.1001889,10.1093/molbev/msw209	CD-HIT	transcriptome	NA	short_summary.specific.eukaryota_odb10.EP00194_Tetraselmis_striata.txt	METH	CBA1	CAMPEP_0183999082	CAMPEP_0183916166	NA	QRAAALAAISLLLLVLAPLVAAQRLECVQDGGGNRDLFPLAAHRGRISVRPLTLNGRPAGGDDRSGSEEDGVGELTEAQDFQIFYHRTFKVVLNKRMEEAYVLHQCGVANADADQETAALEAXXXXXXXGERDADQVTAALEAANVNTTAYKVKSFSVPLTSVAVETTVSMAFMEDLKLHPRIKFLPSFAASGCSQRLLGCQDESFNKSLAAHTDGIEAIIRSDTAAYPGSYPAELEDKIIQFSASQDPGALARAEWHKFIGAFFNKELQAEQLFGDIAESFEEFEGRESTADAPIPSVVWCNYRSWSADLPVECFTGGRFQYKHDLVAAAGGRLLNSSASDDSSALFSLSDEAAVASLHAYLQQADTFVDETYAADGDAYTLDTFTQNFRINSTDDGA…	MNFCALISFVREKPAVAAALLAAAVPAFAAAGVAASFFALLLAPLLPWIAALLGAAYYFSPKRGAVPQDAKPSTPAASAKSSAASAAAPAPAGDVPTYKKWVDPLKKSAAFEQLDKLISTAATEAEKVSMCQRAYRILVEDVGFNPQDIIFDPNILTVGTGLAEHNNYAVDFIRATREIKRVCPGSKISGGVSNIAFSFRGNEAVRRGFHSAFLHHACAAGMDMGIVNAAQVIEDKYEDLDKELLTYMEDVLLNRRPDSTERMLEYAATLEPKCKPTNVRKLGQDDLKLSPKVNPIPEGHDPLAPPTDLPPVPTYKKWTDSLKKSAAFEQLDKLISTRIFYIDGAMGTSIQKYKLEEQDFVGDRYKGHSKDLKGNNDILVLTRPDVIGEIHTAYLEGGA…	NA
EP00202_Volvox_carteri	EP00202	Volvox_carteri	f. nagariensis M.O.P.Iyengar	80	79.6	0.4	NA	NA	Volvox	carteri	Chlorophyta	Chlorophyceae	Eukaryota;Diaphoretickes;Archaeplastida;Chloroplastida;Chlorophyta;core chlorophytes;Chlorophyceae;CS lineage;Chlamydomonadales;Volvox;Volvox carteri;strain nagariensis-M.O.P.Iyengar	no	ftp://ftp.ncbi.nlm.nih.gov/genomes/all/GCF/000/143/455/GCF_000143455.1_v1.0/GCF_000143455.1_v1.0_protein.faa.gz	v1.0	10.1126/science.1188800	none	genome	NA	short_summary.specific.eukaryota_odb10.EP00202_Volvox_carteri.txt	METH	CBA1	XP_002953602.1	XP_002947125.1	NA	MAAHNCLLLLAVAACLGFAHAAAPVRNPVDCVSSNLLSITGDVYPSTHQITRQSIQERTTVTVAQEFEIAYGNTYKIVTIAKSDTNETYLLYQCGTTKPVLSQIGLPEDTKVFSVPLQAVSVADTTAMYFMDMLGVKDRVSYVTPYVVDPCMQLLSSSVCGGRSSDNAPADAVDGKFGFYKDANASNSIMISATVELGPLHAAEYIKYVAAFFNREAVANRAFTAVYNAYTDLSASVLSYKTNNNVASPVVAWLYYQAKYSSSPEQIQVKFHSFRVQYTEDAGGVLPNLAQLKNVLANYTDVKVNTVGDLVLYNLNSTNTAAALRTILADVDIVIDESYVPGNVSQYTVASFLARYRLNESTAATDFKFLRTQNGLLRLDGTANAMGTTAWFEEAVARP…	MKLGQAFDTLWRYPIHVILAVVASAACGAAAWPVLLPLIASLSVIAIPAFALAAQRAIKQPIAEPAEEVAVSVGTAEARICGHDAGAEEPEAATAASAGASEAPVVQQPAVHAQLDKLLRERIIFIDGAMGTQVQKYKLQEEDFRGERYANHSHELKGNNDVLVITRPDVIGEIHTAYLEAGADIIETNTFNGTCISQADYELQADEEVALINRTAAQLAKKCVKDFLAAHPESGPRFVAGAIGPTNKTLSVSPSVENPAFRGITYDEVVDAYYKQIEALYEGGVDMFLVETIFDTLNAKAAVFALEQFFTDRGVRVPVFISGTIVDNSGRTLSGQTNEAFWNSINHAKPMAVGLNCALGASDMLKYIANLSACADCYVLCYPNAGLPNAMGGYDQKGG…	NA
EP00211_Chloroparvula_japonica	EP00211	Chloroparvula_japonica	RCC2339	72.9	59.2	13.7	NA	NA	Chloroparvula	japonica	Chlorophyta	Chloropicophyceae	Eukaryota;Diaphoretickes;Archaeplastida;Chloroplastida;Chlorophyta;Chloropicophyceae;Chloroparvula;Chloroparvula japonica;strain RCC-2339	no	https://doi.org/10.6084/m9.figshare.12410606	MMETSP1310	10.1371/journal.pbio.1001889,10.1093/molbev/msw209	none	transcriptome	NA	short_summary.specific.eukaryota_odb10.EP00211_Chloroparvula_japonica.txt	METH	CBA1	CAMPEP_0119120648	CAMPEP_0119155902	NA	XGDFFPTRSRYAGVAGGPAVDVAELFTVEYFPSYKVVRNLAANETLVLYQCGTERPEGAGGPGAKVFEVPLAGLSLEATTQLPYVERLGLAGRVQHPPPFATSPCMQQLAACGVRPLEGAWGNATLRASQLEESFAVATDFPSAAPNAFTFSARSDRGLLHRAEWVKFMALFFNLEAEAQRILDDETREFAALRGELAALQAAPGAAAEPPVVAWVAHRDFYSEDYPEAFVFSFAAYKSELTEAAGGRTLPRELLEGAAVPVGEDLELRPGNATDNARDVLLAALGGADVIVDETYALDPTAYTLETFLEEMGLQGAPREQLPPAVREGRVFRVDGRVSQSLGLDWFESALAQPDLLLRDMARALHPEALPAGSPYRWLRNVAAGEPVRVVGPEQCEDP…	XDVLLNRRDDSTERMLEYAATLEPKCKPTAVRKKGEAPAFQATPKVNPVKEGFDPLAPPQTTTQVPAYKAYKDPIEKTATFETIEQIMRQRAMVIDGAMGTSVQKYKLSEADFRGERYKNHSHDLKGNNDVLVVTRPDVIGEIHAAYLEAGADIIETNTFNSTTISQADYELDDKEEVYFINKTAAELAKKITAEFNAKDPSRPRFVAGAVGPTNKTLSVSPSVENPAFRGITYDEVMQAYYEQVEALVDGGVDLLLIETIFDTLNAKAAVYAVEKYFEDKGRRIPVFISGTIVDLSGRTLSGQTNEAFWNSVSHAKPIAIGLNCALGAKDMLPYVENLSNCADCFVFAYPNAGLPNAMGGYDQKGPEMAEECRPFFEKRLLNAIGGCCGTGPEHIKSL…	NA
EP00215_Chloropicon_roscoffensis	EP00215	Chloropicon_roscoffensis	CCMP1998,RCC2335,RCC1871	70.2	59.6	10.6	Pycnococcus_sp	NA	Chloropicon	roscoffensis	Chlorophyta	Chloropicophyceae	Eukaryota;Diaphoretickes;Archaeplastida;Chloroplastida;Chlorophyta;Chloropicophyceae;Chloropicon;Chloropicon roscoffensis	yes	https://doi.org/10.6084/m9.figshare.12410606	MMETSP1085,MMETSP1312,MMETSP1456	10.1371/journal.pbio.1001889,10.1093/molbev/msw209	CD-HIT	transcriptome	NA	short_summary.specific.eukaryota_odb10.EP00215_Chloropicon_roscoffensis.txt	METH	None	NA	CAMPEP_0196650064	NA	NA	MTNAGARGLMQNVDARQWLEYALRYARANPAVALLAVAFALPAASAGVSFAAFAFFLVAPVALPVAAVFGLYYFYTSRKKVVVKSKKPKTTSKQTGPKLLNGIPVQLLPPENLAPVPVYKPFSSAVEPTANYGVIQKLFEERILVIDGAMGXIDPEVQDKIDKELLGYVEDVLLNTREDATERMLEFAETLEPKCKPTAVVRKGGAPAFTPSPKVNPRDHDTLAPPENLAPVPVYKPFSCAIEPTANYGVIQKLFEERILVIDGAMGTSIQKYKLDEPDFCGERYANHTHPLKGNNDILVITRPDVISEIHSKFLECGADFIETNTFSGTSIAQADYELQAEEEVYLINQKAAEIAKECCAKFTAKDPSKPRFVCGAIGPTNRTLSVSPSVENPAFRNV…	NA
EP00738_Chloropicon_primus	EP00738	Chloropicon_primus	CCMP1205	89.8	89.8	0	NA	EP00214	Chloropicon	primus	Chlorophyta	Chloropicophyceae	Eukaryota;Diaphoretickes;Archaeplastida;Chloroplastida;Chlorophyta;Chloropicophyceae;Chloropicon;Chloropicon primus;strain CCMP-1205	no	https://ftp.ncbi.nlm.nih.gov/genomes/all/GCA/007/859/695/GCA_007859695.1_ASM785969v1/GCA_007859695.1_ASM785969v1_protein.faa.gz	ASM785969v1	10.1038/s41467-019-12014-x	none	genome	Genome, replaces EP00214 which was transcriptome	short_summary.specific.eukaryota_odb10.EP00738_Chloropicon_primus.txt	METH	CBA1	QDZ17643.1	QDZ18198.1	NA	MGRQGGEDLREGGVGIAEEDLEDGSGEEWGVTTRPRNRSRGKVVLGGIGVGLLATALALTLAFTVGGVGEGSGGSPSGSQSVRRSLIENPDVATSGQSPKCDVVVEAAQFFNVSRVAGTESTVVTNKYNKRAYVLTPEGASDEAVRAKNLTELDLVPSGYETAYLRTPLRNITVAETQLITYVELLGYRSAISSFSQYGTSPCLNKMKEEGLTTSFAGNVYDFSGSQLNGTGPTFVGYMSNGDIAPETIQFAVSAEQKDGSMLGTSEWIKFFAPFFGQECAANDIFGKVKERYECHKSKVSVFARDFDPIKVAVVQKSFPYDYGPTMKSDGYFKVSDSAYWSEYIKDAGATPLIETSAVDGLTASNGYVFNLSDPEGFHALLEQADVVIDETYMQNITA…	MSSRGREGSGLVESLDARQWLEYAMRYARTNPAVAILAIAFALPAASAGVSFAVFAFFLVAPVAIPAAVVFALYYLYTKSSAKVTVKRTKPKTTTARKPRKQNVEGIPTELLPPENLAPVPVYKPFSSAVVPTANYGVIQKLFTERILVIDGAMGTSIQKYKIDEPDFRGERYANHTHPLKGNNDILVITRPDIISEIHSKFLEVGADFIETNTFSGTSIAQADYELQAEEEVRLINKKAAEIAKECCVKFTAKDPSKPRFVCGAIGPTNRTLSVSPSVENPAFRNVTFDEVVAAYTVQIDSLVAGGVDVLLVETIFDTLNAKAALYAIEQYFAEKGIRLPVFISGTIVDNSGRTLSGQTNEAFWNSVQHAKPLAIGLNCALGASDMIGYIENLSQCCD…	NA
EP00222_Ostreococcus_lucimarinus	EP00222	Ostreococcus_lucimarinus	CCE9901	78.1	75.7	2.4	NA	NA	Ostreococcus	lucimarinus	Chlorophyta	Mamiellophyceae	Eukaryota;Diaphoretickes;Archaeplastida;Chloroplastida;Chlorophyta;Mamiellophyceae;Mamiellales;Bathycoccaceae;Ostreococcus;Ostreococcus lucimarinus;strain CCE9901	no	ftp://ftp.ncbi.nlm.nih.gov/genomes/all/GCF/000/092/065/GCF_000092065.1_ASM9206v1/GCF_000092065.1_ASM9206v1_protein.faa.gz	ASM9206v1	10.1073/pnas.0611046104	none	genome	NA	short_summary.specific.eukaryota_odb10.EP00222_Ostreococcus_lucimarinus.txt	METH	CBA1	XP_001421072.1	XP_001417046.1	NA	MSCVRLLTLLALVGTARASAVDNQACATSSTPSGTDFFPAAARLSPGNLTSGSASAFVDGGEGFNVTYAETFKVVRTKALPGVEALTYVLYQCGTTQPTQDVDGSAFPAGARFFSVPVKRVATGMSVAVGYLEQLGLRDKLKLIDPAYVHAPCVQKAEEDGTLAASHVIYLGASKYNYTLWHNSISTNNVEMVITDEWDTGYSNSDKDVVFTPSHTNLGMLERLSFIKFISLFFNKETQASGYYADQYERWNYMAGQVAAAQARGGIPTGYKCAWVTAAYEITWDDYKRDICTAAGLSIHIPSAATSSAGYYKYPSKAAFLTDMANVAVVIDESWFTTPSTDATKTAVITNLAFNEAPGLPSLSPSTGMILRLDKHVSDGDPLYSHSTFWPTESLTWFE…	MQKRVMVIDGAMGTAVQKYKLSEDDFRGDRYKNHTHDLKGNNDILVLTKPEVISEIHEAYLAAGADIIETNTFSSTMIAQADYELDKKEEVRDMNLAAARLAKAACVKFTEQNPAKPRFAAGAIGPTNRTLSVSPSVENPAFRACTFDEIVDAYYEQIEALVEGGVDLILVETIFDTLNAKAAIFAIEKFFEAYGTRLPLFISGTIVDNSGRTLSGQTNEAFWNSVSHAKPMAVGLNCALGAKDMVPYIENLSKCADCWVFAYPNAGLPNAMGGYDQKGAEMAEDCRVFLEKGLLNGIGGCCGTTDDHIGALAQMVAPYTPRKKHDVPEIMRISGLEPFNYVPNENDYRKTFINLGERCNVAGSSIFKKAIVDGNFEKALAIALKQVEHGAHVIDINMD…	NA
EP00223_Ostreococcus_mediterraneus	EP00223	Ostreococcus_mediterraneus	RCC2572,RCC1621,RCC2596,RCC2573,RCC2593,RCC1107	83.9	73.3	10.6	NA	NA	Ostreococcus	mediterraneus	Chlorophyta	Mamiellophyceae	Eukaryota;Diaphoretickes;Archaeplastida;Chloroplastida;Chlorophyta;Mamiellophyceae;Mamiellales;Bathycoccaceae;Ostreococcus;Ostreococcus mediterraneus	yes	https://doi.org/10.6084/m9.figshare.12410606	MMETSP0929,MMETSP0930,MMETSP0932,MMETSP0936,MMETSP0937,MMETSP0938	10.1371/journal.pbio.1001889,10.1093/molbev/msw209	CD-HIT	transcriptome	NA	short_summary.specific.eukaryota_odb10.EP00223_Ostreococcus_mediterraneus.txt	METH	CBA1	CAMPEP_0179687590	CAMPEP_0179683820	NA	MRAWVLGVSATFAIALAVTLSVTLVLLHDSGDDGLNNAQCATAATASGDFFPSSSRLSADASTTGSTAALVEPSVAFSVTYNTTFKVVRTLPHLSGVPAKTYVLYQCGTTAPTADSDGTAFASGTQFFSVPVKKVATGLTVAIGFIEELGLRSSIDVVDPGAVHAPCWQEDEETGDMTGVDATASWNSAANAYDTVAAWATATTDFDLVITDRFNTAGSGTDKDVNFDASEATLGMLDRLEYVKFLSLFYNMEAKANAYYADQVKRWQYMRDRITYAQSNGRIASTYTCAWVEDQSYTWAGVPYVSFVVSFAQFEQDICTGAGLTTFIPSAAASGATTHSYSTMAAFHAAIANVNVIFDKTYFDTPSTTTKASVYAKLGFDQPSAAGIKALTSEGTIIR…	TFVRIRFSRAESSADVASRAHERATGRTGGSGPLAMVAIARAIDRAELRLAYAKWYNLARVDPGKAAMQVLVFWPLIALACALFVVATPILAPLAIGYGFVLQKIGAGEVEEPEVRKFGDAPGYYDKYPAVKPKGTKTPVPKYTPYVDPLKKTAAFDVIEGIMQKRVMVIDGAMGTAVQKYKLSEEDFRGERYKNHTHDLKGNNDILVLTKPEVIREIHEAYLAAGADILETNTFSSTMIAQADYELDKKEEVRDMNLAAARLAKAACVKFTEQNPDKPRFAAGAIGPTNRTLSVSPSVENPAFRACTFDEIVDAYYEQIEALVEGGVDMLLVETIFDTLNAKAAIFAIEKFFEAHGERMPLFISGTIVDNSGRTLSGQTNEAFWNSVNHAKPMAIGLN…	NA
EP00224_Ostreococcus_tauri	EP00224	Ostreococcus_tauri	OTH95	80.4	80	0.4	NA	NA	Ostreococcus	tauri	Chlorophyta	Mamiellophyceae	Eukaryota;Diaphoretickes;Archaeplastida;Chloroplastida;Chlorophyta;Mamiellophyceae;Mamiellales;Bathycoccaceae;Ostreococcus;Ostreococcus tauri;strain OTH95	no	ftp://ftp.ncbi.nlm.nih.gov/genomes/all/GCF/000/214/015/GCF_000214015.3_version_140606/GCF_000214015.3_version_140606_protein.faa.gz	140606	10.1073/pnas.0604795103,10.1186/1471-2164-15-1103	none	genome	NA	short_summary.specific.eukaryota_odb10.EP00224_Ostreococcus_tauri.txt	METH	CBA1	XP_003082576.1	XP_022838595.1	NA	MLGGTRGLLPRLVVLLALVARARAVDNAVCATSSDGGVDWFPPANRLSADATAGGSTRATYDVGAAFNVSYAKTFKVVRTKALVGGALAAEKTYVLHQCGTPRPTVDVDGSSAFPSDAQFFSVPVRAVATSMTVAVGYLEQLGARDALKMTDPAYVHSPCVQRDEENGVIVASHIEYNSDWSENRTLWRNALNGISGLDMVITDHYDGGTGSSGTAKDVAFHASDADLDMLQRTEQIKFLSLFFNKEAEANAYYADQVERWNYMSSLIASAQSQGRLRSGLKCAWVTASGGSYTVSWAKYKDDICTAAGLTTYAQSGVSGTSHTFPSTEAYLTAMAGVSIVIDESYFYNPSTSATKTAVHANLDFTGRTLPSMNSATGMILRLDKHVSDGDPLYAPAGY…	MLSRSVLRVFDAQELRLAYARWHNVARVDGKRGALIVLTMWPLAALFAALFVVATPILAPIAMVTAFVLELTGAKEMEEKEVKRYGDAPSYHELYPQVKPKGGRANAPKYKEFVDPMKKSPAFDVIEGIMAKRVMVIDGAMGTAVQRYKLTEDDFRGERYKEHTHDLKGNNDILVLTRPDVIGEIHEAYLAAGADIIETNTFSSTMIAQADYELDKKNEVRDMNIAAARLAKAACEKFTKQNPDKPRFAAGAIGPTNRTLSVSPSVENPAFRACTFDEIVDGYYDQIEALVEGGVDMLLVETIFDTLNAKAAIFAIEKFFDAYGTRLPLFVSGTIVDNSGRTLSGQTNEAFWNSVMHAKPMAIGLNCALGAKDMVPYIENLSKCADCWVFAYPNAGLPN…	NA
EP00229_Micromonas_commoda	EP00229	Micromonas_commoda	RCC299	83.2	82.4	0.8	NA	NA	Micromonas	commoda	Chlorophyta	Mamiellophyceae	Eukaryota;Diaphoretickes;Archaeplastida;Chloroplastida;Chlorophyta;Mamiellophyceae;Mamiellales;Mamiellaceae;Micromonas;Micromonas commoda;strain RCC-299	no	ftp://ftp.ncbi.nlm.nih.gov/genomes/all/GCF/000/090/985/GCF_000090985.2_ASM9098v2/GCF_000090985.2_ASM9098v2_protein.faa.gz	ASM9098v2	10.1126/science.1167222	none	genome	NA	short_summary.specific.eukaryota_odb10.EP00229_Micromonas_commoda.txt	METH	CBA1	XP_002502063.1	XP_002503674.1	NA	MARHTAIFALAAFLALAAFDGADATTCISSSNPLDNNKEYFSVTDRVAVDGTAAGSAEVTVAGDFSITYHKHFKVLKNLLVTPAKTYVLRMCGSDVPTKYPNGTAIESDAKHFSVPVKGVGVGGSIPMAFLEQLDLLDKIKVADPQYVHSPCIRNAEKAGTILGQGSGHLHAAGWANKTKDNDAVELVVTDSWNTGACSCDKDVVFDPSTDDTPLGRAEWIKYISTFFNEEGRANVAFAREKAAYDATKKIAKDAADVHASLQKPKKKCAWVNEAYDSNWNSYWKLDIAPYKLAYCADAGMEAVTDKDSQGYAKNYVKSGNRLTNALADVDVVIDETYDSDPATNLDTKEKVLAKLGITLKEGAVLLRLDRELSDNSATSTKFYEINSGNSGINWAWSE…	MAPSIAGYTWHDAYNFAIVNPGQASGAILLAWPLFIAFAAVCVVLSPLVFPGAMLVAYVLNKRGAQPVEKPRPKAVAAGQGASYAEMYPEVQPKANLPPVPKYAKWVDPVKPTAAFDQINKIMKERIMVIDGAMGTAVQKYKLSEDDFRGERYKNHTHDLKGNNDVLVITRPDVIEEIHTAYLAAGADIIETNTFNSTMISQADYELDKKEEVYLLNKTAAQLAKKCCVEFTKKNPAKPRFAAGAVGPTNKTLSVSPSVENPAFRGCTYDEIVEAYYEQVEALIDGGVDVLLVETIFDTLNAKAAMFAIDMYFEKWGQKIPVFVSGTIVDNSGRTLSGQTNEAFWNSMSHSKPIAIGLNCALGAKDMVPYIENLSRVADCWVFCYPNAGLPNAMGGYDQ…	NA
EP00230_Micromonas_polaris	EP00230	Micromonas_polaris	CCMP2099,RCC2306	75.3	66.7	8.6	Micromonas_pusilla	NA	Micromonas	polaris	Chlorophyta	Mamiellophyceae	Eukaryota;Diaphoretickes;Archaeplastida;Chloroplastida;Chlorophyta;Mamiellophyceae;Mamiellales;Mamiellaceae;Micromonas;Micromonas polaris	yes	https://doi.org/10.6084/m9.figshare.12410606	MMETSP0802,MMETSP1327,MMETSP1390	10.1371/journal.pbio.1001889,10.1093/molbev/msw209	CD-HIT	transcriptome	NA	short_summary.specific.eukaryota_odb10.EP00230_Micromonas_polaris.txt	METH	CBA1	CAMPEP_0119221776	CAMPEP_0197133304	NA	XAAFNGADATTCISTTNPLDLSKDYFPASNRIAVDGTPAGSAEVTVAGDFSVTYHPYFKVLKNLKTSNTYILRMCGSDKPTKYPNGTAIESDAAHFSVPINGVAVGWSTPIPFFEQLDLMDKVRLADPTYVHSPCLQKAEEDGKIAVGNSSSFKAKAEATTDVELVMAGDAGPYGYGCQCAKDVIFGAPKDDTPLGRAEWIKYISVFFNEEDRANLIFSREKNAYEATIKLAESAAATHKAANGGTKKKCAWISETDYQSGSYKSWKIDSDAYKLMYCTDAGMEAVAVKSDVTYAKGTDELKTALADVDVIIDQSFWKEKSYDTKAKVFTELGFAESDLKTGAILLRTDKEISADKNSAWLESGVLRPAHVLQGLVHAVWPSAVAEIPGACFDYFRDIT…	XRTCVPLGTVSLSELRDIVDTRVLLDTNVWVRSDETQVPDSGVAAHPFNSCAASRADARNADVMSAAMAKLHWIDAYNFARVNPGQASAALLLAWPLFIAFAAVLVALSPVVFPGAMIASYVLKHTNAPAIEKPKPKASVGPGASYAEMYPEVTPKQNLSPVPKYATWVDPVKPTAAFAMINKIMEERIMVIDGAGMDMGIVNSAQVEEDVYEKIDKTLLKHVEDVLFNRDPDATEAMLNFAATLDAKSGPCALKYKEGCGPVPAAEPLFVASPKENYTSENKIAPKPASELPPVPEYATWVDPVKPTAAFAMINKIMEERIMVIDGAMGTAVQAYKLKEEDFRGERFKNHTHDLKGNNDILVITRPDVVEEIHMKYLEAGADIIETNTFNSTMISQLD…	NA
EP00231_Micromonas_pusilla	EP00231	Micromonas_pusilla	CCMP1545	80.4	79.6	0.8	NA	NA	Micromonas	pusilla	Chlorophyta	Mamiellophyceae	Eukaryota;Diaphoretickes;Archaeplastida;Chloroplastida;Chlorophyta;Mamiellophyceae;Mamiellales;Mamiellaceae;Micromonas;Micromonas pusilla;strain CCMP-1545	no	ftp://ftp.ncbi.nlm.nih.gov/genomes/all/GCF/000/151/265/GCF_000151265.2_Micromonas_pusilla_CCMP1545_v2.0/GCF_000151265.2_Micromonas_pusilla_CCMP1545_v2.0_protein.faa.gz	v2.0	10.1126/science.1167222	none	genome	NA	short_summary.specific.eukaryota_odb10.EP00231_Micromonas_pusilla.txt	METH	CBA1	XP_003057471.1	XP_003055460.1	NA	MYRTRALVALAATLLAAAAPVARAGGGDSPLFDNKNCVNADGNAFDAAIDYFPSEFRLHDSSGKEPVESVVQIAQNFKVSYHGYYKVVKHQCFSGNGASASCTPETYILTMCGAPKPDVDVYGNAWPAATKHFQIPLKGVAFSLTVVEPFMEMLNLRDKVKMVDHSYSHSPCIQRDEELGVIDGQDSLDASWATPAAWNDKINGGVADIDAVFTDSWNSGAASDASKNVVFDASTDPGILNRGEWIKFIGVFFNEEQQANAYFEREVAEFNRVESLAHEARWNNRLKTGTVKTCAWIEYSSWSSVWKLKYDQYKQDLCISAGLTPVTDAGATEQTFANATSLAAKIANVDVVFDETYNADPTTYTKDAAFAALGFAESDLKSSVLFLRTDYHVTDKTTG…	MKERIMVIDGAMGTAVQKYKLQEEDFRGERYKNHTHDLKGNNDILVITRPDVVEEIHSKYLAAGADIIETNTFNATMISQADYELDKKEEVYLINKTAAQLAKKCCVAFTKKNPKKPRFAAGAVGPTNKTLSVSPSVENPAFRGCTYDEIVEAYMEQVEALVEGGVDMLLVETIFDTLNAKAAMFAIDLFFEKWGKKIPVFVSGTIVDNSGRTLSGQTNEAFWNSMSHSKPIAIGLNCALGAKDMVPYIENLSKAADCWVFCYPNAGLPNAMGGYDQKGPEMAEDCRVFPEMNLINAIGGCCGTTDEHIGCLAEMVSKFKPREKHGVKDIMRLSGLQPFNYDPDDEKNCRKTFINLGERCNVAGSSIFKKAIVDGNYEKALAIALKQVENGAHVIDVNM…	NA
EP00241_Pyramimonas_parkeae	EP00241	Pyramimonas_parkeae	CCMP726	77.7	71.4	6.3	NA	NA	Pyramimonas	parkeae	Chlorophyta	Pyramimonadales	Eukaryota;Diaphoretickes;Archaeplastida;Chloroplastida;Chlorophyta;Pyramimonadales;Pyramimonas;Pyramimonas parkeae;strain CCMP-726	no	https://doi.org/10.6084/m9.figshare.12410606	MMETSP0058,MMETSP0059	10.1371/journal.pbio.1001889,10.1093/molbev/msw209	CD-HIT	transcriptome	NA	short_summary.specific.eukaryota_odb10.EP00241_Pyramimonas_parkeae.txt	METH	None	NA	CAMPEP_0114298634	NA	NA	XFAATLEPKCHPTAVKRKGQAPPPFVASPKTDAKPADYNPIAPPKNPSKVPIYKTMKESMKQSAAFGVLDKQMKKRIMVIDGAMGTMVQRKKLVEKDFRGTQFVKHTHDLKGNNDILVVTRPDIITDIHEQYLAAGADIIETNSFSGTSIAQADYELQAYDEVFRINKCAAQLAKAACVKFTAKDPSKPRFAAGAIGPTNRTLSVSPSVENPAYRACTFDEVVSAYYDQCCGLVAGGCDLFLVETIFDTLNAKAALFAIDKFFEEKGCKIPVMVSGTIVDNSGRTLSGQTNEAFWISVSHAKPFAVGLNCALGAGDMYKYVANLSKCCDCYVFCYPNAGLPNAMGGYDDTPAQMASDISPFAKDGLINAVGGCCGTGPEHIKAIGEMAAGYKPRKVPVV…	NA
EP00455_Lapot_gusevi	EP00455	Lapot_gusevi	Lap-1	75.3	43.9	31.4	NA	NA	Lapot	gusevi	Rhizaria	Aquavolonida	Eukaryota;Diaphoretickes;Sar;Rhizaria;eorhiza;Aquavolonida;NC10 C lineage;Lapot;Lapot gusevi;strain Lap-1	no	https://trace.ncbi.nlm.nih.gov/Traces/sra/?run=SRR7816692	Transcriptome of Lapot gusevi	10.1016/j.ympev.2018.09.004	assemble mRNA,translate mRNA	transcriptome	NA	short_summary.specific.eukaryota_odb10.EP00455_Lapot_gusevi.txt	METH	CBA1	TRINITY_DN14516_c0_g1_i2.p1	TRINITY_DN645_c0_g1_i1.p1	NA	MAPAKILLALVVCACLALTAAYEATCVPGKDYFPDKVPIEYQHIKDYTVQYFNTYKIVTNMYSNVTFLLYICGSVPTIPTPPTAGFKVFQLPLQNVASEQTVTLTFFEILGVQNTLKFAPLQYTTSPCIRKLGQQGKISEFEGDGTYNNATKHAQQMALVDAAFGWVYRSVDPKYISQSASGDITALHRAGWSLYVSTFYNLEGVALRFMRQTEDRFACQQNWLNSLNLPLAQRPKLAWVSTAYPSGWEFFNASYKVDFMRASGARVVDPAWRKVYTDIRDVWAVLADVDVVIDESYMANTFEKFLSNFQLFPNSTYKFVQNRAVYQIDKRQNPTGSLDWFESALAQPDVVLQDLMSILYPAQFPAGIPRRYLRAVYSGFNDTIVVPSLDSCPDPNAPL…	MAAVEESVEQYMRRTLSERIMVIDGAMGSMIQTYKLTEADFRGDRFRDHPKDLKGNNDLLALTRPDVLEAIHMQYLEAGADIIETNTFSSTTIAQADYHLEHLAYELNKESAALAKRACQKVMERDPEHRRRLVAGAVGPTNRTASISPSVEDPSARNVTFDELVTAYREQVLGLLDGGADFLLVETIFDTLNAKAAVFAIQELFEEQPHRRCPISISGTIVDLSGRTLSGQTTEAFYVSLSHCNPISVGLNCALGADQMRPFLSRLSKIAECHISAYPNAGLPNAMGGYDQTPAEMAALVLQFALDGLLNIVGGCCGTSPAHIAAIAKAVKGVRPRVPPPPFPYMRLSGLEDLAVTPDRNFINVGERCNIAGSLAFKRMILNSEYDKALQVARKQVED…	NA
EP00464_Amorphochlora_amoebiformis	EP00464	Amorphochlora_amoebiformis	CCMP2058	71.4	52.2	19.2	Lotharella_amoebiformis	NA	Amorphochlora	amoebiformis	Rhizaria	Chlorarachnea	Eukaryota;Diaphoretickes;Sar;Rhizaria;Cercozoa;Chlorarachnea;core chlorarachneans;Chlorarachniophyceae;Amorphochlora;Amorphochlora amoebiformis;strain CCMP-2058	no	https://doi.org/10.6084/m9.figshare.12410606	MMETSP0042	10.1371/journal.pbio.1001889,10.1093/molbev/msw209	none	transcriptome	NA	short_summary.specific.eukaryota_odb10.EP00464_Amorphochlora_amoebiformis.txt	METH	CBA1	CAMPEP_0118586740	CAMPEP_0118609800	NA	AKLPRFTAPSSFLSRWMFLVYVCTVIIKVGATTTSENSVNYQGPLRGHHVDTLHGQIHDNPEDTDNLPANHDRLGYINTPSPPSPTSYDDMRAYTSPPRQASSPLSTSNLLSHINLLNIDDMPVTNDHSEFWNVTYHGTFKEAWNVQTKQQYILYNNVTLAPPSSAYPSARFFQIPLQSVAVAETVAATFMEMLGLREVIRFMGLTYVTSGCLRVLGXQGAIEPFEGDPRFGANSTKRNIQIASVDAVIASAFDSQGATDSKFITYSATADPGTLHRAEWIEFLSLFFDKELEASLSFNGTVERYNCHRAGAQSEDRFLSGNKTVAWLAYSSFSKSFRVDTTAYKRQFTEDAGGIFFTPSLSSYSSASALAAVLGDVDVVIDQSYXXDLNMANLASFCS…	LRARMGLVCPSHIDDVSVVPGKEELGQKEKDLNTMSEAKSKVDFKGHEWVRKYVDLEAGRVKPDLVEEYLHELFKKRIAVLDGAMGTMIQGYKLEEQDFRGERFKEHKHPLKGNNDILVLTRPDVISAIHEKYYRAGADICETNTFNGTSIAQSDYHMEPIVYDLNVEAVKVARKAASKLTKEQPWKPRLIAGAIGPTNKTLSMSPDVEDPSYRAVTWQEVVKAYKEQIRGLHDGGVDIIMVETVFDTLNAKAACFALDEFYEDDLKGKFKRPPLIISGTITDLSGRTFSGQTIEAFYTSMAHTKPFCVGLNCALGAKDMRPHIAALSNIAECYVHAYPNAGLPNAMGGYDEDDKDMVESCRDFFESKFMNMIGGCCGTSPAHIKALADDLAAKYPPRI…	NA
EP00466_Bigelowiella_natans	EP00466	Bigelowiella_natans	CCMP2755	73	71.4	1.6	NA	NA	Bigelowiella	natans	Rhizaria	Chlorarachnea	Eukaryota;Diaphoretickes;Sar;Rhizaria;Cercozoa;Chlorarachnea;core chlorarachneans;Chlorarachniophyceae;Bigelowiella;Bigelowiella natans;strain CCMP-2755	no	https://genome.jgi.doe.gov/Bigna1/Bigna1.download.html	Bigna1	10.1038/nature11681	none	genome	NA	short_summary.specific.eukaryota_odb10.EP00466_Bigelowiella_natans.txt	METH	CBA1	jgi|Bigna1|86768|estExt_fgenesh1_pg.C_130207	jgi|Bigna1|52176|estExt_Genewise1Plus.C_60083	NA	MRFSCPAKVFLTSNTLPGKVLIGSCIQRVRSHQLHSAFSIMSFISLFASLLLTSIVNGNQIFQSLDLPRPVVLLQSDSAQASVDHSEFWNVTYFPTYKEVWNTFVGEHYILYQRNTTKPPTSLYPNTTKIFEIPLRSVAVDETVGLTFLELLGLRTTIKYVGSLDFITSGCIRAMVDQGVARTLECSFTGCNATLREMQIADVDAFIGGNSPNPNPKSFAFSSTADPGPLHRAEWIEFFALFFNLEYEASVLFDGTILPPAFVEDLIREIARAVGVLETDIRIISLQPGSVIIEVAIDFRGNDPFARAFSAFTRKVSVDSTAFFTPEFNSRYGFSFISVPAGGTSGCDTHILDTCGLDSDCKTSDDRCNFLQDETDNWCEGTCYDGDCCTLNGGKVAGF…	MGTMIQGYKLGEEDFKGDKFKEHKSPLKGNNDLLCLTRPEIVSEIHEKYFRAGSDICETNTFNGTSIAQADYKLEHIVYELNKAAVAVARAAAVKVTKEEPHKPRLVAGAIGPTNKTLSMSPDVEDPSFRAVTWQEVVTAYKEQIKGLYDGGVDILMVETVFDTLNCKAALWAIDEYFEDDLEGKVERPPIIISGTITDKSGRTFSGQTIEAFYTSVQHCKPFCVGLNCALGARDMRPHLAALSNIAECYVHAYPNAGLPNAMGGYDEDDKAMVESCRDFFDSGFMNMIGGCCGTSPAHIKALAECLASKYPPRKPQPLCTNMRLSGLEMYEKTENIPFVNLGERCNIAGSRRFKRLITNKKYEDALQVALDQVENGAQVLDINMDDGLLDGVAAMTKF…	NA
EP00467_Chlorarachnion_reptans	EP00467	Chlorarachnion_reptans	CCCM449	72.9	53.3	19.6	NA	NA	Chlorarachnion	reptans	Rhizaria	Chlorarachnea	Eukaryota;Diaphoretickes;Sar;Rhizaria;Cercozoa;Chlorarachnea;core chlorarachneans;Chlorarachniophyceae;Chlorarachnion;Chlorarachnion reptans;strain CCCM-449	no	https://doi.org/10.6084/m9.figshare.12410606	MMETSP0109	10.1371/journal.pbio.1001889,10.1093/molbev/msw209	none	transcriptome	NA	short_summary.specific.eukaryota_odb10.EP00467_Chlorarachnion_reptans.txt	METH	CBA1	CAMPEP_0114486084	CAMPEP_0114509960	NA	XATCANVNATRVSRADACPIITASADVAQDWNVTYYETFKYVVNGRVNEQYVLHERGTDARPARQMFPNAKFFEIPLRSVAVDETSGLTFLELLGLRRTIKYIGSLQYITSGCIRALVDQGLAEPLQSAFGGNATLRAMQIASVDALIGGSSPNPDPKSFAFSSTADPGPLNRAEWIEFFALFFNKEYEASLLFNGTVARYNCHKRAAQRRRTNEVVAWIAEYDFLTPTQYIISTSAYKKQFTQDAGGVLFEPSTTTFTDKASFLSAIADVDVIIDEDFVQDTSMATLETFCTKYGVSPCDSSSSLKFMQTEXVWRIDGLKSNNATGGNDWFESSIPEPDVVLEDLXNALDPSINPSHNRTWLRNVNNNEAVVVXSATCANVNATRVSRADECSASGVV…	MTDTKENEWVKEFVDAEAGRIKKDKVEEYLHALFKRRVAVLDGAMGTMIQGYKLQEEDFRGERFKDHKASLKGNNDLLVLTRPKIITEIHEKYFAAGSDICETNTFNGTSIAQADYEMEHIVYELNKQAALVCRAAAVNVTKREPHKPRLVAGAIGPTNKTLSMSPDVEDPSFRAVTWQEVVKAYKEQIRGLYDGGVDIFMVETVFDTLNAKAACWALDEFFEDDLKGEVKRPPLIISGTITDKSGRTFSGQTIEAFYTSMQHTKPFCIGLNCALGARDMRPHLEGLSKVAECYVHAYPNAGLPNAMGGYDEDPPKMVESCTDFFESGFMNMIGGCCGTSPGHIAALAELASKYKPREPQPLCTNMRLSGLEMYEKTDNIPFVNLGERCNIAGSRRFKR…	NA
EP00457_Paulinella_chromatophora	EP00457	Paulinella_chromatophora	CCAC 0185	78.9	71.8	7.1	NA	NA	Paulinella	chromatophora	Rhizaria	Euglyphida	Eukaryota;Diaphoretickes;Sar;Rhizaria;Cercozoa;crown cercozoa;Imbricatea;Euglyphida;Paulinellidae;Paulinella;Paulinella chromatophora;strain CCAC-0185	no	https://www.ncbi.nlm.nih.gov/sites/nuccore?term=311736[BioProject]	GEZN01000000	10.1073/pnas.1608016113	translate mRNA	transcriptome	NA	short_summary.specific.eukaryota_odb10.EP00457_Paulinella_chromatophora.txt	METH	CBA1	gb|GEZN01006299.1|.p1	gb|GEZN01000449.1|.p1	NA	SNYASGPLANEIAGTKMLWCSWNGDWGGVDGWSCGKCPNYYCEYAQKLGFTFLDYTQMGISPAVHDAYASYLNDTQFLSLLQQAHLWVYSGNGFPNTFAAKNATLFNAGFDLSSATAKVKVLTTKLLGQNDWFEGRSIEPDVVLEDLLVSLLGDERIHHSHVWIGPRFNSTGGLTVEKRRPACANTSGPLIMQADNCSDMLGSASVSPSVSPSPDSYSSSPSVSVSPSVSPSPVSYSSSPTSSPSASVSRSHSVSPSNAPARNYVSGCVSSYNASKDYFPDKVQIQHSKMFSVEYFNNYKRVTVHDFDYSNVPFNLTYILYQCGTPNPNLTSAGAFAVPLTKVGATTTVILPFLELLGVRETIVAFFTSMSYVSSPCFKQLWQEGKVAEPYMTDYATYD…	MSDSKVKWESHPERQNTHKRSIPLGETEAYLRKELGKRIMVLDGAMGTMIQKHKLDEDDFRGKQFKEHHKPLKGDNDLLVLTRPDIITDIHLQYYKAGSDICETNTFNGTSISQEDYKMGHIIYELNYQAAVICRKAAMEISTPDRPRFVAGAVGPTSRTASISPKVEDPGFRNVTFRELVECYKEQCFALLDGGVDILMVETIFDTLNAKAALFGIEELYQENPKYVRVPLIISGTITDRSGRTLSGQTAEAFYISMAHTKPLAIGFNCALGAKDMRPYLQNLANLAECYVSAYPNAGLPNAMGGYDEKPAQMYADLKDFCDSGLVNLVGGCCGSTPPHIEAIARAAKESTKVRKPQPLCKEMRLSGLELFTLKGINFVNIGERCNIAGSRMFKRLIT…	NA
EP00462_Mataza_sp_D1	EP00462	Mataza_sp_D1	D1	77.7	76.9	0.8	NA	NA	Mataza	N/A	Rhizaria	other_Thecofilosea	Eukaryota;Diaphoretickes;Sar;Rhizaria;Cercozoa;crown cercozoa;Thecofilosea;Matazida;Mataza;strain D1	no	https://doi.org/10.6084/m9.figshare.12410606	MMETSP0086,MMETSP0087	10.1371/journal.pbio.1001889,10.1093/molbev/msw209	CD-HIT	transcriptome	NA	short_summary.specific.eukaryota_odb10.EP00462_Mataza_sp_D1.txt	METH	None	NA	CAMPEP_0175138234	NA	NA	MSTPFRIPRKEVDAYLREAFKKRIHILDGGMGTSVQAFKLEEKDFRGERFANHPKDLKGNNDILCLTKPETVLEIHRQFYAAGADICETNTFSGTTIAMADYACEDIVFELNKVAAELCRKAADSCATPEKPRFVAGAIGPTNRTLSISPKVEDPGFRNITFQECVDAYKQQVEGLYAGGADILMVETIFDTLNAKAALFAIETFYDENPDADRLPLIISGTITDASGRTLSGQTTEAFYTSVQHAKPLCIGLNCALGAEDMRPYLARLSEIAECFVHAYPNAGLPNAMGGYDETPDDLGSTLNQFAKDGLLNLAGGCCGTGPDHIAKIAQAMEGLTPREPQPVYEDMRLSGLEMLQTQGLGFINVGERCNIAGSLAFKRMILAGDYEKALAVALKQVD…	NA
EP00475_Leptophrys_vorax	EP00475	Leptophrys_vorax	CCAC 3422B	71.8	45.9	25.9	NA	NA	Leptophrys	vorax	Rhizaria	Vampyrellida	Eukaryota;Diaphoretickes;Sar;Rhizaria;Endomyxa;phytorhiza;Vampyrellida;Vamp clade A;Leptophryidae;Leptophrys;Leptophrys vorax;strain CCAC-3422B	no	https://trace.ncbi.nlm.nih.gov/Traces/sra/?run=SRR2003407	Transcriptome of Leptophrys_vorax	10.1093/molbev/msv340	assemble mRNA,translate mRNA	transcriptome	NA	short_summary.specific.eukaryota_odb10.EP00475_Leptophrys_vorax.txt	METH	CBA1	TRINITY_DN79414_c0_g1_i1.p1	TRINITY_DN2771_c0_g1_i7.p1	NA	MSSKTQTPTVTVTPRWTMPLSFLSFGSVSRLRRHNKLGSGELLIFSFVTLLALLGNKASVSAASRSSGSFSGFLSSPDGTRACFCGVNGTYYNSQTGEAFNQSVDYFAPTGKVQANFSKIWSVSYHNYFKRIVVFLDGTFGQKAVIYGYICGAPKLSQAAKNTQFNDTADASIVYSIDVELPLQHIALYSTTFLPWVEYIGQRYSVVHVNADYSTFSPCVRAMFDAQLLTDVAQGSYTLLVLNHLATNGPRQLDAVFQNSFGWSGAYGFQAEVNKFANASNVVDVKMIPVSEIFEDTYIATAEWVEYMALFFNREIAAQNIALNIYKRFNCTAGIVKQLNYTKPKVLIASGGTYGYYQLHCPEWKCHMVQNAGGQIIEYDSSYNDTDFILNVVSQADVW…	MAKRILLRKFDLGDGCCAPNTGGCIFATRAMSMSHEAPVPKKLHRPCGELLREILPKRIVVIDGAMGTMIQRYKLQEEDFRGDVFPDHPKDLRGNNDLLVLTRPHIIEEIHYQYLKAGADMVETNTFSGTFIAQEDYKLGHWARKINVEAAKVARKACDKVEQEEGRKCFVAGAVGPTNRTASISPSVEDPGARNTSFDELVKAYTEQCEGLIDGGIDVLLVETIFDTLNAKAALYAIDVLREKYSKIADDAKMAGDAERADIFYARADMPLIISGTIVDLSGRTLSGQTGEAFYISVVHSKPLAVGLNCALGADQMKPFLKRLADMAECYVSCYPNAGLPNAMGGYDEKPEDLAKAIRGFAREGLINIVGGCCGTTPDHIGAIAKHVKGVEPRLPQPK…	NA
EP00598_Pedospumella_elongata	EP00598	Pedospumella_elongata	CCAP 955/1	70.6	70.6	0	Spumella_elongata	NA	Pedospumella	elongata	Stramenopiles	Chrysophyceae	Eukaryota;Diaphoretickes;Sar;Stramenopiles;Gyrista;Ochrophyta;CS clade;Chrysophyceae;Ochromonadales;Pedospumella;Pedospumella elongata;strain CCAP-955/1	no	https://doi.org/10.6084/m9.figshare.12410606	MMETSP1098	10.1371/journal.pbio.1001889,10.1093/molbev/msw209	none	transcriptome	NA	short_summary.specific.eukaryota_odb10.EP00598_Pedospumella_elongata.txt	METH	None	NA	CAMPEP_0185011780	NA	NA	XLSFGFRGVTKIRESIHSVFLQHAIVEAGMDVGIVNALELLAYDELPLDMKFLCENLVLNKTPDATEQMLERTTWEKACDVARKNKTGLPPKPKVIVPMPRVRFPYDDFPEVPRLEPPAPTSDFAQNKVPASYQWSKLTHPDIVAARGNRLSDVAVQGKAAGWSDLRTDWASPADMYPANFPYFVRGRDSVRKYITELFNTEITMYDGAMGTMIQKQSRWLDEDAFRGERCVGWSCSVKGNNDLLSITQPQTIKNIYLEYLQAGSRLIGTNTFSSTTIAQADYKMEHLSYELNYAGARLAREACDEITAADPTRPRFVVGALGPTNRTGSISPSVEDSAMRNVTFDELVTAYYEQVVALVDGGADILIVETIFDTLNAKAALFAIGEYLEHALVDIPVF…	NA
EP00529_Nitzschia_sp_RCC80	EP00529	Nitzschia_sp_RCC80	RCC80	70.9	23.1	47.8	NA	NA	Nitzschia	N/A	Stramenopiles	Diatomeae	Eukaryota;Diaphoretickes;Sar;Stramenopiles;Gyrista;Ochrophyta;BD clade;Diatomeae;Bacillariophytina;Bacillariophyceae;Bacillariophycidae;Nitzschia;strain RCC-80	no	https://doi.org/10.6084/m9.figshare.12410606	MMETSP0014	10.1371/journal.pbio.1001889,10.1093/molbev/msw209	none	transcriptome	NA	short_summary.specific.eukaryota_odb10.EP00529_Nitzschia_sp_RCC80.txt	METH	CBA1	CAMPEP_0113480370	CAMPEP_0113496658	NA	XPPADEVDSGKHHLVIEVPHKGGLALTSTXQIPPIELLGLREEVIGYLDDSSFXTSPCINAMIESXXTEVVWXGWGSPDQAPAVEEWLAANPDAIILGGPFGDPTAPNVLSISASQERTNVATFDWLAVYAALYNLEGMSNLISAEAQEDYDCSAGNARAIADQRRTLQGEEFXNVATFDWLAVYAALYNLEGTSNLISAEAQEDYDCSGGNARAIADQRRTLQGEEFTRPVLLWASYFDGYNWSVAECPTWDSTYYCEYAAHCNADILSRPEGVGDDSTGFAYLXDEEFLEFGKDADAFIFTAFXWDSLYEEKKDMLDQFKSVQNQKVFDVLGQGSGAWFEQRLAEYDIVGLDVCHAVGNVDPFGPPHTPRYIRNVFTDPIGEGLTQCNFPQELSEPF…	MAPEPTRLIPRKKFSYDDLEPTPATEPPLPCSEAAKNHTPNPYMNSKLTHPKILEVRAKSTVPAGPDGTNIDYSQDPALYPEGFPYFVRGRDSLRTYITNLFNSRIAMYDGAMGTMIQNYSKKNKLGEEEFRGDRFKDWSCNVKGNNDMLCITQPDVIQGIYKSYLEEGGSDMIGTNTFSGTTIAMADYEMEPYVYELNYEATRLAREACDEVTAKDPTKPRFVVGAIGPTNRTGSISPSVEDPAARNVTFDELVEAYFEQVVGLMDGGADILMVETIFDTLNAKAAVYAIGEYLEMTGLDVPLFISGTLVDQSGRTLSGQTGEAFYASIRHSKPMCVGINCALGANHMVPFLERISKVAEGFTLVYSNAGLPNAMGGYDDTPQDMAEANEVFFKNGWI…	NA
EP00532_Pseudo-nitzschia_australis	EP00532	Pseudo-nitzschia_australis	10249 10 AB	73.3	69.4	3.9	NA	NA	Pseudo-nitzschia	australis	Stramenopiles	Diatomeae	Eukaryota;Diaphoretickes;Sar;Stramenopiles;Gyrista;Ochrophyta;BD clade;Diatomeae;Bacillariophytina;Bacillariophyceae;Bacillariophycidae;Pseudo-nitzschia;Pseudo-nitzschia australis;strain 10249-10-AB	no	https://doi.org/10.6084/m9.figshare.12410606	MMETSP0139,MMETSP0140,MMETSP0141,MMETSP0142	10.1371/journal.pbio.1001889,10.1093/molbev/msw209	CD-HIT	transcriptome	NA	short_summary.specific.eukaryota_odb10.EP00532_Pseudo-nitzschia_australis.txt	METH	CBA1	CAMPEP_0168193286	CAMPEP_0168173932	NA	MLRIASSALLLLQLSCLVSAQDSQSSVLTSNLLDGCVVDFEADADIDYFPTKYSKPIIKSYGDRDIFGEKFVPHNTTDFLDISYHKTYKIVTNLHQDPPKKYLLYQCGTEIPQDVVDAGSFDLVVPVPHKGGLALTETPQIPYVELLGLRDDIVAYIGNPKYVTSPCMGHMMGEEAVEGRGTSIEVVYNFSIQDELIDDFRERHPEAIIVSGPSNNVVGEQVVVSSATQERTNVATFDWIAFFAAFYNMEGESNRIVAQMKESYDCSSDVAKFMARESRDLAVDEDAPAPPPIADKKKEPTIMWANYFTYQDLQWSVGECPTWDTSYYCEYAKHCGATVLTRPAGVGMNMTWGSPTVYWYLNDEEMLAMGKDADILIFSGNDWDNIYELKKDTLDQMKA…	DVGIVNAHELLDYHKLEDDMRELCENLVFNKNPDATEDMLERTAYERSVNDARKKGLPIPRKPRGTIVNIPRKQFSWDTDEKFPQKEPPAPVSDAARNHVPSHYNYSGLTHEKILAERAKSTMGDVNIDYAQDPTLYPESFPYFVRGRDSLRTYINKLFTTRIAMYDGAMGTMIQNYAKKNKLEEAEFRGEKFKDWGTNVKGNNDMLGITQPKVIKDIYMSYLEVGGCDIIGTNTFSATTIAMADYEMESYIYELNYENARLAREACDEVTAKDPTQPRFVIGAIGPTNRTGSISPSVEDPAARNVTFDELVDAYFEQCVGLVDGGCDILMVETIFDTLNAKAAVYAVGEYLEMTGLDIPLFISGTLVDQSGRTLSGQTGEAFYASMRHSKPMVIGINC…	NA
EP00533_Pseudo-nitzschia_delicatissima	EP00533	Pseudo-nitzschia_delicatissima	B596,UNC1205	72.9	68.2	4.7	NA	NA	Pseudo-nitzschia	delicatissima	Stramenopiles	Diatomeae	Eukaryota;Diaphoretickes;Sar;Stramenopiles;Gyrista;Ochrophyta;BD clade;Diatomeae;Bacillariophytina;Bacillariophyceae;Bacillariophycidae;Pseudo-nitzschia;Pseudo-nitzschia delicatissima	yes	https://doi.org/10.6084/m9.figshare.12410606	MMETSP0327,MMETSP1432	10.1371/journal.pbio.1001889,10.1093/molbev/msw209	CD-HIT	transcriptome	NA	short_summary.specific.eukaryota_odb10.EP00533_Pseudo-nitzschia_delicatissima.txt	METH	CBA1	CAMPEP_0197267378	CAMPEP_0116083050	NA	IPQDVVDANDFELVVPVPHKGGIAVTETPQIPYIELLGLREQVIAYIGNPIYVTSPCMIHMLGEDATPGRGTSIEAIHDYNSTIQEANIQDFRERHPNALIVSGPSNNVGGEQVVVASATQERTNVATFDWIHFYAAFYNMEGEANRIATDMQDEYDCSSEVAADIVQQQRELPEENEEPVIFWANFIDWQNLGWSVAECPTWDTSYYCEYAKHCGASILTRPEGVGYNRTWGSPTVYWYLSDDEVLAMAKEADVFIYSGSDWDTTYAAKNATLGQFKSVQNKMVFDTLGQGISAWNEQRYAEYPVVGLDLCDVVGHTSKTGPQHERRWFRNVYTEPIGALPTCDVAGGEISQPFVPPTKECVRPQALPVDPLGEETSTLDDSSAVSSSMGGVLVAMIA…	XFRGVTKIRESIHSVFLYHAILESGMDVGIVNAHELLDYHKLEDDMRELCEELVFNTTPDATENMLNRTAYERSVKEAKKKGFPIPRKPRIASKIKNKPNLNSNITHEKVLAERAKSTCGKEANIDYAQDPTLYPEEFPYFVRGRDSLREYITKLFTTEIAMYDGAMGTMIQNYSKKNKLEEEEYRGEKFKEWSCNVKGNNDMLSISQPHVIQGIYRQYLEIGGSNMIGTNTFSSTTIAMADYEMEPYVYELNYESARLAREVCDEITARDPTKPRFVVGAIGPTNRTGSISPSVEDPAARNVTFDELVESYFEQIVGLVDGGSDILMVETIFDTLNAKAAVYAVGEYLEFTGLDIPLFISGTLVDQSGRTLSGQTGEGFYASIRHSKPMCVGLNCALG…	NA
EP00536_Pseudo-nitzschia_multiseries	EP00536	Pseudo-nitzschia_multiseries	CLN-47	76.1	75.7	0.4	Pseudonitzschia_multiseries	NA	Pseudo-nitzschia	multiseries	Stramenopiles	Diatomeae	Eukaryota;Diaphoretickes;Sar;Stramenopiles;Gyrista;Ochrophyta;BD clade;Diatomeae;Bacillariophytina;Bacillariophyceae;Bacillariophycidae;Pseudo-nitzschia;Pseudo-nitzschia multiseries;strain CLN-47	no	https://genome.jgi.doe.gov/portal/Psemu1/download/Psemu1_GeneCatalog_proteins_20111011.aa.fasta.gz	Psemu1	10.1038/nature14488	none	genome	NA	short_summary.specific.eukaryota_odb10.EP00536_Pseudo-nitzschia_multiseries.txt	METH	CBA1	jgi|Psemu1|235642|estExt_Genewise1.C_310074	jgi|Psemu1|213031|e_gw1.624.58.1	NA	MMLKITPAALLLMSGLAPAMGQEKAQSTVLESNLVDSCVVEFDADAEVDYFPTKYSKPLIKSYGDRDIFGEKFVPHNTTDFLDITYHNTYKIVTNLHQDPPKKYLLYQCGTTIPDDVDTDEFDLVVSVPHKGGLALTETPQIPYVELLGLREEVIAYIGDTYYVTSPCLSHMLGGESAPEHAIEAVHDYNSTIMEDLLEDFRERNPEAIIVSGPSNNVVGDQVVVSSATQERTNVATFDWISFFAAFYNMEGESNRIASEMQDSYDCSSDVAKSLAQPQRELPEEEEGPTVMWANYISWENLGWSVGDCPTWDHAYYCEYAQHCGATVLSRPEGVGYSKTWGSPTLYWYLSDEEVLAMGKDADVMIYSGSDWETVYESRKEILDQFKSVQNKQVFDTLG…	MGTMIQNYAKKNKLDEAEFRGEKFKDWGVNVKGNNDMLSITQPKVIKDIYMAYLEEGGSDLIGTNTFSGTTIAMADYEMEPYIYELNYESARLAREACDEVTAKDPTKPRFVVGAIGPTNRTGSISPSVEDPAARNVTFDELVDAYFEQIVGLVDGGADILMVETIFDTLNAKAAVFAVGEYLEMSGLDIPLFISGTLVDQSGRTLSGQTGEAFYASLRHCKPMCIGINCALGATHMIPFVERLHKISECFLQVYSNAGLPNAMGGYDDTPEDMASSNEVFFKNGWLNMVGGCCGSTPPHIKAIRERSAKYAPRKLPDVGRPKMWLSGLEDLVVDDVHNHLGLPFLNVGERCNIAGSIRFKKLMMAGNYAAAMDIAKKQVEDGAHVIDINVDDGMLDGM…	NA
EP00551_Chaetoceros_affinis	EP00551	Chaetoceros_affinis	CCMP159	72.1	69	3.1	NA	NA	Chaetoceros	affinis	Stramenopiles	Diatomeae	Eukaryota;Diaphoretickes;Sar;Stramenopiles;Gyrista;Ochrophyta;BD clade;Diatomeae;Bacillariophytina;Mediophyceae;Chaetocerotophycidae;Chaetoceros;Chaetoceros affinis;strain CCMP-159	no	https://doi.org/10.6084/m9.figshare.12410606	MMETSP0088,MMETSP0090,MMETSP0091,MMETSP0092	10.1371/journal.pbio.1001889,10.1093/molbev/msw209	CD-HIT	transcriptome	NA	short_summary.specific.eukaryota_odb10.EP00551_Chaetoceros_affinis.txt	METH	CBA1	CAMPEP_0203637560	CAMPEP_0203666046	NA	MKFSSSVTTSAIAVLSLIASASANTKRCLNTVEENVDYFPDKIVPRYSKQWDISYHNTYKILTNKAEGTSYLMYQCGTQPPVEEEGKHTLTFSVPLQDGVVLSSTTQIPQFEQLGLRRQIRAYIGSTFYISSPCLKTMINEKAIDVLAWNNATEVVAFQADHPETLIIRDSVVPGEANSFVISENDEDLNLEIYEWHKVVGALFNLEATATEQFDEAEARYLCNSDNAAIIAEQRRLEEKSDDGKPKVVWAYHSSWDPTNMYWDVARCEKPTEEDPEGNYNYYCQFAEQCSAELLHSNEGSIPNAWTDGDFHMTDEEFFEFAKDADYFIYTDNNWDTVYEMFKDDLDTFKSVQNQEVYDTAGSGANAWFEGRIAEFDIVLQDFCDVVGHYDDKMSPPHS…	VGIVNAHEMLAMDDLEEDMKILCENLVFNKTEDATEDMLKRTDYERACKEAKKKGIALPRKPRGKFVNKPRKTFAYDNIPSKPALEPPLPTSDAAQNHTPNPYMNSNLTHEKIAAIRAKASNPNKDSLNIDYAQPAELYPESFPHFVRGRDSVREYITALFTSQIAIYDGAMGTMIQNYSKRNKLDEEEYRGDRFTNWSCNVKGNNDMLSITQPHIISGIYRQYLEEGGSNLIGTNTFSSTTIAMADYEMEDYAYELNYEGARLAREVCDEVTAKDPTKPRFVVGAIGPTNRTGSISPSVEDPAARNVTFDELVETYFEQIVGLVDGGADILMVETIFDTLNAKAALYAIGEYLDFTGVDIPVFISGTLVDQSGRTLSGQTGEAFYASVRHAKPMCVGL…	NA
EP00556_Chaetoceros_neogracilis	EP00556	Chaetoceros_neogracilis	CCMP1317	72.6	61.6	11	Chaetoceros_neogracile	NA	Chaetoceros	neogracilis	Stramenopiles	Diatomeae	Eukaryota;Diaphoretickes;Sar;Stramenopiles;Gyrista;Ochrophyta;BD clade;Diatomeae;Bacillariophytina;Mediophyceae;Chaetocerotophycidae;Chaetoceros;Chaetoceros neogracilis;strain CCMP-1317	no	https://doi.org/10.6084/m9.figshare.12410606	MMETSP0751,MMETSP0752,MMETSP0753,MMETSP0754	10.1371/journal.pbio.1001889,10.1093/molbev/msw209	CD-HIT	transcriptome	NA	short_summary.specific.eukaryota_odb10.EP00556_Chaetoceros_neogracilis.txt	METH	CBA1	CAMPEP_0195441394	CAMPEP_0195416950	NA	MKISTTAIDIISAIALFNAKPTLANTKSCLDSDSVDYNNDYFPFKATPKYSKYWDISYHNTYKIMTNKATSTTFLMYQCGTVPPAEETGKHNMTFAVPLQTGLILSSSTQVPQLEQLGLRRQIKGYLEYIDSVSSPCIQTLYSDGAITNIGKDGIDLAAFKYYNPETLLLRGYVAGDDAFYINEANEGENLAIYEWHKVYGALFNLEETANAQFSEMEARFDCASNNAAMIAQEKIDSGVGKKTPTVVWASWSNYEEVYYGREAYWDVARCDEKNLYYCDFAQRCSAELLHSNNGSIENSYSPGDYHMTDEEFFEFAKDADHWIYTSYNWNTVFDNFKDNLTEFKSVQNEEVFDTYGKGSAVWFEQRIAEADIVLQDFCEVVGHYDDSEFSHERQYLRK…	XAISDLEPDLREICDRLVFNRDEEATEDMLKRTEYEKRCIEARKKRLPLPRKPRGKFAKKPRKTFDYDNVEPTPATEPPKPTSHAAQNYIPNSYQNSKITHEKIMAIRAKATNSNKECLNIDFAQPSGLYPETFPHFVRGRDSVRKYITSLFTSEIAIYDGAMGTMIQNYSKKNRLDEAEYRGDKFKDWTCNVKGNNDMLSISQPHVISGIYKQYLEIGGSNLIGTNTFSSTTIAMADYEMEDYVYELNYEGARLQERLCDEVTAKDPTKPRFVVGAIGPTNRTGSISPSVEDPAARNVTFDELVETYFEQIVGLMDGGSDILMVETIFDTLNAKAALYAIGEYLEATGLDVPVFISGTLVDQSGRTLSGQTGEAFYASVRHAKPMCVGLNCALGAIHM…	NA
EP00559_Dactyliosolen_fragilissimus	EP00559	Dactyliosolen_fragilissimus	N/A	71.4	70.6	0.8	NA	NA	Dactyliosolen	fragilissimus	Stramenopiles	Diatomeae	Eukaryota;Diaphoretickes;Sar;Stramenopiles;Gyrista;Ochrophyta;BD clade;Diatomeae;Bacillariophytina;Mediophyceae;Chaetocerotophycidae;Dactyliosolen;Dactyliosolen fragilissimus	no	https://doi.org/10.6084/m9.figshare.12410606	MMETSP0580	10.1371/journal.pbio.1001889,10.1093/molbev/msw209	none	transcriptome	NA	short_summary.specific.eukaryota_odb10.EP00559_Dactyliosolen_fragilissimus.txt	METH	CBA1	CAMPEP_0184857144	CAMPEP_0184855870	NA	VLFPTLCLGSGNFRGCLQPDEVDNSGKTDYFPDKISPLYSKYWNITYHNTYKIVHNLHSDTKYLLYQCGTSIPALSHEYDLVVEVPLQDGVAVSSSTQIPQLEQLGVRRQIKASIGQLYTSSPCIQTMEGEGLIAMLNTTTLPQYLIDHPDLVVIKSYDEAGDRSFVVSEAQESDGKAIYEWHKVYGALFNSEKLANEQFDASVSRYDCASENAAFISRRAMETSKPTVLWGFKSNYENEEIVHVGWDVAECDPVRNYYCDYADRCEANLLHSSEGSTGHAPYGNLMTDEEFLTFAKEADIWIYTGFQSFSSLYEDNKSMLNQFKSVQNGEVYAVNQNGWFEQRLAEYDVVLQDFCDAVGHYDDLNFPHNRMWLSKVMPFDAPEPFQSFPECNTDEIDN…	XDVGIVNAKEMLAIEDLQEDMKVLCENLVFNKTADATEDMLERTAYERLCIDARKKGLPIPRKPRGKAVNKERLLFDYDHIEAKPAVEPPLPTSYAAQNHVPNPYQNSKLTHEKILSIRSKATNQGDNIQVDFAQPSELYPDSFPYFVRGRDSLRCYITSLFLSEIAMYDGAMGTMIQNYAKRNRLEESEYRGEKFKDWSCNVKGNNDMLSITQPDIIKGIYKQYLEVGGSNLIGTNTFSSTTVAMADYAMEDYAYELNYEGARLAREACDEVTAKDPTKPRFVVGAIGPTNRTGSISPSVEDPSARNVTFDELVETYFEQIVGLMDGGADILMVETIFDTLNAKAALYAIGEYLDFTGLDIPVFVSGTLVDQSGRTLSGQTGEAFYASIRHAKPMCVG…	NA
EP00562_Extubocellulus_spinifer	EP00562	Extubocellulus_spinifer	CCMP396	80.4	62	18.4	NA	NA	Extubocellulus	spinifer	Stramenopiles	Diatomeae	Eukaryota;Diaphoretickes;Sar;Stramenopiles;Gyrista;Ochrophyta;BD clade;Diatomeae;Bacillariophytina;Mediophyceae;Cymatosirophycidae;Extubocellulus;Extubocellulus spinifer;strain CCMP-396	no	https://doi.org/10.6084/m9.figshare.12410606	MMETSP0696,MMETSP0697,MMETSP0698,MMETSP0699	10.1371/journal.pbio.1001889,10.1093/molbev/msw209	CD-HIT	transcriptome	NA	short_summary.specific.eukaryota_odb10.EP00562_Extubocellulus_spinifer.txt	METH	CBA1	CAMPEP_0178667746	CAMPEP_0178679098	NA	VHRTSPSTAERSISMQLFTSILFSGVVVSSSLSSTYALETNPQECLPDFDASIDYFPDKFVPDXNDGSSXITYHKTYKIVTNKYHNKSYLLYQCGTKPPADEVDSGKHHLVLPIPHQGGLVITETPQIPPPELLGRRRDIRAYIGNPKFISSPCLKYMKDEFLLQVIFFPEDPWNATLIEEATAEYLEENPYAIVFTGPLDDSDGERQMGVAASQERTAVATFDWIGMYAALYNLEGMANQIVADTKARYECSASNAAALTTDLPAEDKATVLWAQYFDGYGWSVAECPTWDAAYYCEYAQHCGANLLSRPEGMGTSQDFGGSTLYWYLSDEELLELGKDAEYWIYASKTFQDVYEAKKELMDQFRAVQNRQVYDTQGQGEHAWHEQRLAEYDVVALDM…	XHSVFLHHAITESGMDVGIVNAKEMIGFDELEPDMLTLCDNLVFNKTPDATDDMLERTAYERACIEAKKKGQPPPRKPRGKMPKRPKVQFAYDSIPPKPAAEPPLPSSEAAQNHVPNPYVNSKLTHEKIAAIRAKATVKDVNVDYSQPSDIYPESFPHFVRGRDSLREYITSLFTSQLAIYDGAMGTMIQNYSKXNXXEEEEYRGEKFKEWSCNVKGNNDMLSITQPHIIQGIYREYLEVGGSNMIGTNTFSSTTIAMADYEMEDYAYELNYQGARLAREVCDEVTAKDPTKPRFVVGAIGPTNRTGSISPSVEDPSARNVTFDELVDTYFEQVVGLVDGGADILMVETIFDTLNAKAALYAIGXYLXXSGLDIPVFVSGTLVDQSGRTLSGQTGEAFX…	NA
EP00569_Conticribra_weissflogii	EP00569	Conticribra_weissflogii	CCMP1336	71.4	64.3	7.1	Thalassiosira_weissflogii	NA	Conticribra	weissflogii	Stramenopiles	Diatomeae	Eukaryota;Diaphoretickes;Sar;Stramenopiles;Gyrista;Ochrophyta;BD clade;Diatomeae;Bacillariophytina;Mediophyceae;Thalassiosirophycidae;Conticribra;Conticribra weissflogii;strain CCMP-1336	no	https://doi.org/10.6084/m9.figshare.12410606	MMETSP0878,MMETSP0879,MMETSP0880,MMETSP0881	10.1371/journal.pbio.1001889,10.1093/molbev/msw209	CD-HIT	transcriptome	NA	short_summary.specific.eukaryota_odb10.EP00569_Conticribra_weissflogii.txt	METH	CBA1	CAMPEP_0171446444	CAMPEP_0171446720	NA	PSIQKRNTSQSSKIMRISRQTLYATLTLSLAPQTIGAVVYTENLDRCLTAEEADEIESALANGETVDIFPDKVQPDQSSYWDISYHGTYKILKNTQPDVDTSYLLHQCGLPMPLTETEREQFDGVFEVPYSGGLLVTATTTIPNIEILGRRSQIKAFAVDENLISSPCLSQVVIPAGKDDGSITFLPLYNDTAIEEYVIEHPDTVVFGGGFDTNKRSPKQKIIISSVGESPQLAKENGRDINQAIFEWLEVYGSMFNQERLAKETVEETAARYECHAENAAILSEERQRRRQLQRHGRDLHAGKHPVVLWAYHTQEYDGTDVGWDVGECPNYYCTYATHCHVEILNSTAGSVDRWGYTYMTDEEFMEFGKNADVWVYPSSDWNRLIEQKADFLSQFKSV…	XKISGGISNLSFGFRGVMKIRESIHSVFLQHAILESGMDVGIVNAHEMIAYDDLEDDMKLLCENLVFNKTPEATDDMLERTAYERACIDAKKKGLTMPRKPRGKFPNLPRKQFAYDNVQPKPATEPPLPTSEAAXKPHAPRKQFAYDNVQPKPATEPPLPTSEAAQNHTPNPYRNSNITHEKIAAIRAKATNPTPPKIDHCQPSDTYPESFPHFVRGRDSLREYITSLFTSRIAMYDGAMGTMIQNYAKKNKLEEEEYRGERFKDWKCNTKGNNDQLSITQPHIIKGIYKEYLEVGGSDLIGTNTFSSTTIAMGDYEMEDYVYELNYEGARLAREACDEVTAKDPTKPRFVVGAIGPTNRTGSISPSVEDPSARNVTFDELVDAYFEQVVGLMDGGADI…	NA
EP00571_Detonula_confervacea	EP00571	Detonula_confervacea	CCMP353	71	69.8	1.2	NA	NA	Detonula	confervacea	Stramenopiles	Diatomeae	Eukaryota;Diaphoretickes;Sar;Stramenopiles;Gyrista;Ochrophyta;BD clade;Diatomeae;Bacillariophytina;Mediophyceae;Thalassiosirophycidae;Detonula;Detonula confervacea;strain CCMP-353	no	https://doi.org/10.6084/m9.figshare.12410606	MMETSP1058	10.1371/journal.pbio.1001889,10.1093/molbev/msw209	none	transcriptome	NA	short_summary.specific.eukaryota_odb10.EP00571_Detonula_confervacea.txt	METH	CBA1	CAMPEP_0172301116	CAMPEP_0172327740	NA	XPIATALLLPFVSSQTVLETNPQECIDPADYEADTDFFPEKYIPHNTTDLLTVTYHNSYKIITNTFQNKSYLLYQCGTEIPQNEVDSGDHHLVLSVPHTGGVAITQTTQIPPMEMLALRNEVSATIGNPSLISSPCMNHMMNEDMIETVYFPEDPYNSTLNDQGAADYLERNPDAIILAGPTGNKDGYRHMAIAASQERTAVSTFDWLGMYAALFNLEGKANEIIADTEARYQCSADNAAAMTADIQPEDKPKILWAQYFSGIGWSMAACPTWDSAYYCEYAHHCGAEIISRPEGVGFSQTYGSPTVYWYVTDEEFLELGKDAETWIYPSKTFEGVYNEKKELLDQFKSVQMENVYDTQGQGPNGWHEQRLAEYDVVALDMCAMVGTNNPDSMHVRRWF…	XSGMDVGIVNPHEMIAYSDLEDDMKLLCENLVFNKNDEATDDMLERTNYERACIDAKKKGLLPPRKPRGPMPNLPRLEFDYDKVSPVPATEPPLPTSDVARNHVPNTYLNAKLTHEKIAAIRAKATNPTKPMNLDYSQPSDTYPESFPHFVRGRDSLREHITSLFTSRIALYDGAMGTMIQNYAKRNRLEEEEYRGERFADWTCAMKGNNDQLSISQPQIIQGIYREYLEVGGSDMIGTNTFSSTTIAMADYEMEAYAYELNYEGARLAREVCDEVTAKDPTKPRFVVGAMGPTNRTGSISPSVEDPAARNVTFDELVEAYFEQIVGLMDGGADILMVETIFDTLNAKAALYAVGEYLEFTGLDIPVFVSGTLVDQSGRTLSGQTGEAFYASIRHAKPM…	NA
EP00575_Skeletonema_marinoi	EP00575	Skeletonema_marinoi	SM1012Hels-07,SM1012Den-03,skelA,FE7,FE60,UNC1201	78.4	62.7	15.7	NA	NA	Skeletonema	marinoi	Stramenopiles	Diatomeae	Eukaryota;Diaphoretickes;Sar;Stramenopiles;Gyrista;Ochrophyta;BD clade;Diatomeae;Bacillariophytina;Mediophyceae;Thalassiosirophycidae;Skeletonema;Skeletonema marinoi	yes	https://doi.org/10.6084/m9.figshare.12410606	MMETSP0319,MMETSP0320,MMETSP0918,MMETSP0920,MMETSP1039,MMETSP1040,MMETSP1428	10.1371/journal.pbio.1001889,10.1093/molbev/msw209	CD-HIT	transcriptome	NA	short_summary.specific.eukaryota_odb10.EP00575_Skeletonema_marinoi.txt	METH	CBA1	CAMPEP_0197228536	CAMPEP_0115969346	NA	MFTKLAIAAAIATQPAFGIETNTLETNTILQDVENTIGDTCIKDFNTNPTADLFPTKWSSPTIKTYGDVDLYGAKFEPSVSTELLDITYHNNYKIIHNKFVNATYLLYQCGTEPPVEEVESGNHKLILEVPHKGGLALTSTVQIVIALFIAAEKISPLXDQLTPSDTHKMFTKLAIAAAIATQPAFGIETNTLETNTILQDVENTIGDTCIKDFNTNPTADLFPTKWSSPTIKTYGDVDLYGAKFEPSVSTELLDITYHNNYKIIHNKFVNATYLLYQCGTEPPVEEVESGNHKLILEVPHKGGLALTSTVQIPAIELLGLRSEVKAYVGNTKWISSPCLNHMLDEGEIINVDGDRDDVGHSESASSVEAYLAAYPDAIVLGGPYDNADAANTMVIAGS…	XLESGMDVGIVNPHEMIAYQELEDDMKQLCDNLVFNKIPEATDDMLERTGYERACIDARKKNLPPPRKPRGRLPQMPRLQFDYDKIPPKPATEPPLPTSDAAQNHVPNPYINSNLTHEKIAAIRAKATNVTKPNIDYTQPSDTYPSSFPHFVRGRDSVREYVTKLFTSRIAIYDGAMGTMIQNYAKRNRLEEEEYRGDRFANWTCATKGNNDQLSISQPQIIQGIYRQYLEEGGSDLIGTNTFSSTTIAMADYEMEDYVYELNYEGARLAREVCDEVTAKDPTKPRFVVGAIGPTNRTGSISPSVEDPAARNVTFDELVEAYFEQIVALMDGGADILMVETIFDTLNAKAALYAVGEYLEFTGLDVPVFVSGTLVDQSGRTLSGQTGEAFYASIRHAKP…	NA
EP00576_Skeletonema_menzelii	EP00576	Skeletonema_menzelii	CCMP793	72.2	67.5	4.7	NA	NA	Skeletonema	menzelii	Stramenopiles	Diatomeae	Eukaryota;Diaphoretickes;Sar;Stramenopiles;Gyrista;Ochrophyta;BD clade;Diatomeae;Bacillariophytina;Mediophyceae;Thalassiosirophycidae;Skeletonema;Skeletonema Skeletonema menzelii;strain CCMP-793	no	https://doi.org/10.6084/m9.figshare.12410606	MMETSP0603,MMETSP0604	10.1371/journal.pbio.1001889,10.1093/molbev/msw209	CD-HIT	transcriptome	NA	short_summary.specific.eukaryota_odb10.EP00576_Skeletonema_menzelii.txt	METH	CBA1	CAMPEP_0183671672	CAMPEP_0183647916	NA	MKFSLGALLLVATSSTVIQGAYVAPTSNYDRCLTPSEAEDIKTAISNGVDVDLFPDKVFPDQSSYWEIEYHGTYKILKNTQDTINTQYLLYQCGLADMPFDETELAQFDSVFSVPYEGGLVVTATTQIPNIEILGRRDQISAFAVTENLVSSPCLSQLLIPEWKEKGAITFLPLYNDTALEEYLAANPDSLVLGGSWDSAPKMNNKIVISDVGEDPQKAIDNGVDVNEAQAEWLGPIGSLFNQEKFARTYNIERKQRYECHKENAAKLAAVEDDARPKILWGYFDDYSSGFDAPASPNYYVTYAEHCQADLLIPEEGKEGSIESWGYKYMSDEEWLEFGRDAMFGFTXXXXXXXXXXADVWIYPSDNFNKLLSQKNDLLQQFKAVQNQQVYDYQMSGGE…	ESGMDVGIVNAHEMIAYQELEEDMKQLCENLVFNKIPEATDDMLERTGYERACIDAKKKGLPPPRKPRGRLPQMPRLQFDYDKIPPKPATEPPLPTSDAAQNHVPNPYINSNLTHEKIAAIRAKATNVTKPNIDYTQPSDIYPSSFPHFVRGRDSVREYVTKLFTSRIAIYDGAMGTMIQNYAKRNKLEEEEYRGDRFANWTCNTKGNNDQLSISQPQIIQGIYRQYLEEGGSDLIGTNTFSSTTIAMADYEMEDYVYELNYEGARLAREVCDEVTAKDPTKPRFVVGAIGPTNRTGSISPSVEDPSARNVTFDELVEAYFEQIVGLMDGGADILMVETIFDTLNAKAALYAIGEYLEFTGLDVPVFVSGTLVDQSGRTLSGQTGEAFYASIRHAKPMC…	NA
EP00577_Skeletonema_sp_RCC1716	EP00577	Skeletonema_sp_RCC1716	RCC1716	72.9	30.2	42.7	Skeletonema_costatum	NA	Skeletonema	N/A	Stramenopiles	Diatomeae	Eukaryota;Diaphoretickes;Sar;Stramenopiles;Gyrista;Ochrophyta;BD clade;Diatomeae;Bacillariophytina;Mediophyceae;Thalassiosirophycidae;Skeletonema;strain RCC-1716	no	https://doi.org/10.6084/m9.figshare.12410606	MMETSP0013	10.1371/journal.pbio.1001889,10.1093/molbev/msw209	none	transcriptome	NA	short_summary.specific.eukaryota_odb10.EP00577_Skeletonema_sp_RCC1716.txt	METH	CBA1	CAMPEP_0113392758	CAMPEP_0113412958	NA	MFTKLAIAAAIVTQPAFGIETNTVDTNTLLIDVENTIGDTCIKDFNTNPTADLFPTKWSSPSIKTYGDVDLYGAKFEPSVTTELLDITYHNNYKIIHNKFVNATYLLYQCGTEPPVEEVESGNHKLILEVPHKGGLLLTSTVQIPAIELLGLRSEVKAYVGNTKWISSPCLNHMLDEGEIINVDGDRDDVGHSESASSVEAFLAAYPDALVLGGPYDNPDAANTMVIAGSQENTNVGQFDWIAFYAALYNKEDMSNRIAGSAQQNYDCASENSYFLSTSPIQRKLKATTSTTRRVAEGEEDGRPTLLWASWFSGYGWSVASCPTYQSDTECEWAAACNVKILSRPEGVGNAPESLGGRYWYLSDEEFLEFGKDADRWVYKSQHWLKVFEEKGEEYFQQF…	XMKIRESIHSVFLQHAILESGMDVGIVNPHEMIAYQELEDDMKQLCDNLVFNKIPEATDDMLERTGYERACIDARKKNLPPPRKPRGRLPQMPRLQFDYDKIPPKPATEPPLPTSDAAQNHVPNPYINSNLTHEKIAAIRAKATNLTKPNIDYTQPSDTYPSSFPHFVRGRDSVREYVTKLFTSRIAIYDGAMGTMIQNYAKRNRLEEEEYRGDRFANWTCATKGNNDQLSISQPQIIQGIYRQYLEEGGSDLIGTNTFSSTTIAMADYEMEDYVYELNYEGARLAREVCDEVTAKDPTKPRFVVGAIGPTNRTGSISPSVEDPAARNVTFDELVEAYFEQIVALMDGGADILMVETIFDTLNAKAALYAVGEYLEFTGLDVPVFVSGTLVDQSGRTLS…	NA
EP00579_Thalassiosira_antarctica	EP00579	Thalassiosira_antarctica	CCMP982	72.5	63.1	9.4	NA	NA	Thalassiosira	antarctica	Stramenopiles	Diatomeae	Eukaryota;Diaphoretickes;Sar;Stramenopiles;Gyrista;Ochrophyta;BD clade;Diatomeae;Bacillariophytina;Mediophyceae;Thalassiosirophycidae;Thalassiosira;Thalassiosira antarctica;strain CCMP-982	no	https://doi.org/10.6084/m9.figshare.12410606	MMETSP0902,MMETSP0903,MMETSP0904,MMETSP0905	10.1371/journal.pbio.1001889,10.1093/molbev/msw209	CD-HIT	transcriptome	NA	short_summary.specific.eukaryota_odb10.EP00579_Thalassiosira_antarctica.txt	METH	CBA1	CAMPEP_0202031350	CAMPEP_0201908754	NA	HLVLPVPHKAGIAITQTPQIAPMELLAKRSAIAAYIGNPALVSSPCLNHLMDEETVQLIHFPEDPYNDTLTDQGAADYLAENPDAIVFTGPTGNKDATGYMAIAASQERTAVATFDWLGMYAALFNIEGMANQIIADTESRYKCSAENAAALTADIKQEDKPKILWASWIGSAGGWSMGSCPTWDTAYYCEYAQHCGAEIINRPEGMGFSKQWGSPTLYWYVTDEELLELGKDAETWIYSGKTFDSVYEEKKELLDQFKSVQEKKVYDTQGQGPYGWHEQRLAEYDVVALDMCTLVGTNNPDSMHQNRWFRNYYDDPIGSSGFCDIPNELDLAYVPAQAVCAPIKVADGTNVDALDDQNASDGLAKLSVGFAISIVAGVMAGVMA	XAILESGMDVGIVNPHEMIAHSELEDDMKLLCENLVFNQTEEATDDMLERTTYERDCIAAKKKNLPLPRKPRGKMPKLPRLQFDYDKVAPTPATEPPLPTSDVARNHVPNSYLNSKLTMDSITAIRAKATNLTPLKLDHAQASDTYPESFPHFVRGRDSLREYITSLFTSRIALYDGAMGTMIQNYAKRNRLEEEEFRGDRFVDWTTSMKGNNDQLSITQPQIISAIYKEYLEVGGSDLIGTNTFSSTTIAMADYEMEDYVYELNYESARLAREVCDEVTAKDPSKPRFVVGAIGPTNRTGSISPSVEDPAARNVTFDELVEAYFQQIVALMDGGSDILMVETIFDTLNAKAALYAVGEYLEITGLDVPVFVSGTLVDQSGRTLSGQTGEAFYASIRHA…	NA
EP00581_Thalassiosira_minuscula	EP00581	Thalassiosira_minuscula	CCMP1093	72.6	67.5	5.1	Thalassiosira_miniscula	NA	Thalassiosira	minuscula	Stramenopiles	Diatomeae	Eukaryota;Diaphoretickes;Sar;Stramenopiles;Gyrista;Ochrophyta;BD clade;Diatomeae;Bacillariophytina;Mediophyceae;Thalassiosirophycidae;Thalassiosira;Thalassiosira minuscula;strain CCMP-1093	no	https://doi.org/10.6084/m9.figshare.12410606	MMETSP0737,MMETSP0738,MMETSP0739,MMETSP0740	10.1371/journal.pbio.1001889,10.1093/molbev/msw209	CD-HIT	transcriptome	NA	short_summary.specific.eukaryota_odb10.EP00581_Thalassiosira_minuscula.txt	METH	CBA1	CAMPEP_0183746814	CAMPEP_0184437296	NA	MKLLIASILVLPLASSETVLEKNPQECIDPADYDADTDFFPEKFVPHGTTDLLTVEYHKTYKIITNKFEDKSYLLYQCGTEPPSPDVAGENHLVLPVPHTGGIAITQTPQIAPMELLAKRSDIKAYIGNPGLISSPCLKHMIGDDSIQVIQFPDDQYNTTLLYGAARDYVAENPDTIVFAGPNGNVDADRHMGIAASQEGTAVAIFDWLGMYAALFNLEGTANQIISDTESRYECSASNAAALTADVQEDEKPKILWAQYFDGLGWSVRSCPTWDTAYYCEYAHHCGAEIIERPEGVGSATYWGDTAYWYLTDEEFLEVGKDAPLWIYPSQTFGSLYASKRDMLDQFQSVQDKNVYDTQGQGPHGWYEQRLAEYDVVALDMCTLVGRNNPESVHRIRWF…	MLDFSLPATPALAALRAIADDRILILDGAMGTMIQKLQMTEEDFTAQGHIHGPGCRHHYHPDHPQQGNNDLLVLTQPKAVEDIQFEFAMAGADILETNTFSSTTIAQADYGLEEAVFDLNVAGAQVARRAADRATAADGKPRFVAGAVGPTNRTASISPEVNDPGYRAVTFDDLRIAYREQIDGLIAGGSDLILIETIFDTLNAKAAIFAAFESFAKVGRRLPLMISGTITDASGRTLSGQTPTAFWHSVAHARPFTVGLNCALGAASMRPHMAEISGVATSLTCAYPNAGLPNAFGQYDETAEQTAAQVEDFARDGIVNVVGGCCGTTPDHIRAMADAVAPFXAAKGIRMTRYLRLSGLEPFVLTPDIPFVNVGERTNVTGSARFRKLIVNREFATAL…	NA
EP00583_Thalassiosira_pseudonana	EP00583	Thalassiosira_pseudonana	CCMP1335	71.4	69.4	2	NA	NA	Thalassiosira	pseudonana	Stramenopiles	Diatomeae	Eukaryota;Diaphoretickes;Sar;Stramenopiles;Gyrista;Ochrophyta;BD clade;Diatomeae;Bacillariophytina;Mediophyceae;Thalassiosirophycidae;Thalassiosira;Thalassiosira pseudonana;strain CCMP-1335	no	ftp://ftp.ncbi.nlm.nih.gov/genomes/all/GCF/000/149/405/GCF_000149405.2_ASM14940v2/GCF_000149405.2_ASM14940v2_protein.faa.gz	ASM14940v2	10.1126/science.1101156	none	genome	NA	short_summary.specific.eukaryota_odb10.EP00583_Thalassiosira_pseudonana.txt	METH	CBA1	XP_002294817.1	XP_002293120.1	NA	MKLSNSWSSLLLLLAAAASTTSAEYTPPTTNYDRCLTADEAADITTALSNGVEVDLFPEKVSSDQSVYWEIDYRSTYKILKNTQDTVNTTYLLYQCGLPEPTPETHPELEGITFDSVFSVPHTGGLLVTATTQIPNIEILNRRSQVVAFAVSENLVSSPCLSQQIIPAGKEDGSITFLPLYNDTVIEDYVTEHPDTLVLGGAWDTDLKMKNKVIISDVGESPEEALDQNRDVNEAIFEWLEVYGSLFNEEGLAGGVPVVLWAYHNQDFEGNDVGWDVGECPNYYCTYAKHCHVEMLNSTEGSIDYWGYPRMTDEEFLEFGKNADVWVYPSSDWNRVSTQKMFYLSQFKAVQDEKVYDYQMSGESAWFEQRLAEYDTVLLDLCHIVDRAVSTDPPHIRKW…	MGTMIQNYAKRNRLEEEEYRGDRFANWKCNMKGNNDQLSITQPHIISGIYKEYLEVGGSDLIGTNTFSSTTIAMADYEMEDYVYELNYEGARLAREACDEVTAKDPTRPRFVVGAIGPTNRTGSISPSVEDPSARNVTFDELVEAYFEQIVALMDGGSDILMVETIFDTLNAKAALYAVGEYLEFSGLDIPVFVSGTLVDQSGRTLSGQTGEAFYASIRHAKPMCVGLNCALGANHMVPFVEKLANCVECFLHVYSNAGLPNAMGGYDETPDMMAIQNKVFFENGWLNMVGGCCGSTPPHIKAIREMSEGYKPRKLPDVGRPKMWLSGLEDLVVDDVHNHLGLPFLNVGERCNISGSIRFKKLMMAGDYGTAMDIAKKQVEDGAHVIDINVDDGMLDGL…	NA
EP00589_Leptocylindrus_danicus	EP00589	Leptocylindrus_danicus	B650,B651,CCMP1856	80	29.4	50.6	NA	NA	Leptocylindrus	danicus	Stramenopiles	Diatomeae	Eukaryota;Diaphoretickes;Sar;Stramenopiles;Gyrista;Ochrophyta;BD clade;Diatomeae;Leptocylindrophytina;Leptocylindrophyceae;Leptocylindrus;Leptocylindrus danicus	yes	https://doi.org/10.6084/m9.figshare.12410606	MMETSP0321,MMETSP0322,MMETSP1362	10.1371/journal.pbio.1001889,10.1093/molbev/msw209	CD-HIT	transcriptome	NA	short_summary.specific.eukaryota_odb10.EP00589_Leptocylindrus_danicus.txt	METH	CBA1	CAMPEP_0116017876	CAMPEP_0116058706	NA	XVGECPNYYCEYAESCGAELMGSSXGSIESWGAVYMTDAEFEAHAKDADVWIYPSPGFNDVLAQKSFLNTFASVQNQQVFDYQGSGEQAWFEQRLAEPDVVLQDICSAVGXSVGDAPHQRQWFRNIYTEGIGDAGVCEDVASVLETRADECSPIGTPAEDXPTESPTEDNSASASGTPAVVGLHLALAIGTSMLLMGGMIV	XLVFNRNEEATELMLERTAYERACIDARKKGLAPPRKPRGKIINKPRLQFDYDKIPPKKATEPPLPSSYAAQNHVPNPYLNSQLSNEKIQAVRGKAKFSSDGASWKSLEIDYAQATDLYPESFPHFVRGRDSVREYITSLFTSRIAMYDGAMGTMIQNYAKRNKLDEEEYRGTQFKEWSCNVKGNNDMLSITQPHVISDIYRKYLEAGSDLIGTNTFSSTIIAMADYEMEDYAYELNYEGARLARIECDKMTAEDPTRPRFVVGALGPTNRTGSISPSVEDPSARNVTFDELVETYFEQVVGLMDGGADILNVETIFDTLNAKAALFAIGEYLEFTGLDIPVFVSGTLVDQSGRTLSGQTGEAFYASIRHAKPMCVGLNCALGATHMKPFVERLSNAVE…	NA
EP00613_Pedinella_sp_CCMP2098	EP00613	Pedinella_sp_CCMP2098	CCMP2098	73.8	61.6	12.2	NA	NA	Pedinella	N/A	Stramenopiles	Dictyochophyceae	Eukaryota;Diaphoretickes;Sar;Stramenopiles;Gyrista;Ochrophyta;Dictyochophyceae;PCR clade;Pedinellales;Pedinella;strain CCMP-2098	no	https://doi.org/10.6084/m9.figshare.12410606	MMETSP0990,MMETSP0991,MMETSP0992,MMETSP0993	10.1371/journal.pbio.1001889,10.1093/molbev/msw209	CD-HIT	transcriptome	NA	short_summary.specific.eukaryota_odb10.EP00613_Pedinella_sp_CCMP2098.txt	METH	CBA1	CAMPEP_0171845692	CAMPEP_0171711704	NA	XFYIELAHALLYFIKDLILQMVLLIAALLAAGAPCVVLGDSWPVKAKLAYATRFSIAYQDNFKFVRFLQDTGDSAHVLYTGSAPDLGPIATKYGINQASITAISVPVSTVGITSTLLTPFLEVLGETGALKATKGADLEGEYRIASACVNKMYSEGLVTKEADTDALNARGLGAVFSDTCPGQWSGPCANNAAIFSWEAEATMASWGEYVQLAAAYFNKESEGLALAASIHDSFECVKTSMAAAILEADVVKPKVLWAYQYLGTWYATLADNTYKGEVTAAAGGVMVGKGFSGAAVTENAYGGMSGADFLELAKQADVLIYDSNYTEAYGTPAIRALLEQLPAFTNKRIFDIYQLGNNWFERRIIMPDILAQDMLIALHPTIAAGLVQAGTPPAGLTFL…	MERSQVTTASVLAVAAGATVLAYILWQRSQTTEKKAEPVKTTAPAPAAAAAAAKPSANTEAAPKPVAAPVVSENKPPTKEGPKRPTFSWEKNYAPKQQLEPPCPTSDVAQNKVPNPYKYNEGKMPPLVSEARTIGTKGLKMDWSQPKDLYPVGGGHFVRGRDSLRTYLTKLMTSEIALYDGAMGTMIQKHKLEEEDYRGERFKDCENLMKGNNDMLSVTMPEVIKGIYSEYLAAGSNMIGTNTFSSTTIAQADYKLESLVYELNYHSARLAREACDEYTAKDPTKPRFVCGAMGPTNRTGSISPDVEDPTTRNVTFDELVVAYYAQIVGLMDGGADILMVETIFDTLNAKAAVFAVGEYLEHTGVDVPLFISGTLVDQSGRTLSGQTGEAFYVSMRHAK…	NA
EP00512_Aurantiochytrium_limacinum	EP00512	Aurantiochytrium_limacinum	ATCC MYA-1381	86.2	82.7	3.5	NA	NA	Aurantiochytrium	limacinum	Stramenopiles	Labyrinthulomycetes	Eukaryota;Diaphoretickes;Sar;Stramenopiles;Bigyra;Sagenista;Labyrinthulomycetes;Thraustochytrida;AHM clade;Aurantiochytrium;Aurantiochytrium limacinum;strain ATCC-MYA-1381	no	https://doi.org/10.6084/m9.figshare.12410606	MMETSP0958,MMETSP0959,MMETSP0960,MMETSP0961	10.1371/journal.pbio.1001889,10.1093/molbev/msw209	CD-HIT	transcriptome	NA	short_summary.specific.eukaryota_odb10.EP00512_Aurantiochytrium_limacinum.txt	METH	CBA1	CAMPEP_0171558820	CAMPEP_0171504014	NA	XRLPALAHAGGFGDTLDNTISGEYKMGVSMMNENQKAPRWTFPVHFASYKVLRVYLMAMVLVVLGDLTNAKNYFANREIRSCVCDGDYDANTDYFPTKVYPELSAYWNVTYHKNYKVVTDSQGVTTYLYLCGTPAPDVETNETTQVVSIPVKAVGVDSSTNFAFFEYINQRTSLMYYVSSWGYITDDCLIELYEAGELYDSTTISEANQDVDFVFYSSSYTSFDTSIPHYYTMASSEDDPLASFEWIKLFSLFFNREQAAQDVYDAVTARYNCTVDEVDDQIASEEASNGKTKMAAFSIDRVSNYTTQYVSPITSDDCSELTNDTIVSQYYIRESGTVDYELMMAAGAELTTELYTMGAANGNNLDNITLGQLLTAAADAEVFLYEAFFEYIDPKCRDR…	SGMDMGIVNAGELLCAADVEPDLRELCEDLVLNKIPEATEHMLEATAYERSVIDARKKGLPAPKKPRIKVTKKPHVKFSWNSGEAAKPKPQTTGPPRPPSKAARASTPNPYDYEAFNDIEEIASLRKNADKLNWAQPADTYSSSYPSFVRARDSLREYITKLFTDEVALYDGAMGTMIQNYAKDNTLEEAEFRGDRFKDWSCSVKGNNDMLSITQPKVIKDIHKAYLESGSRLIGTNTFSSTTIAQADYEMEDFAYELNYISARLAREACDEVTAADPTKPRFVVGAIGPTNRTGSISPDVEDPSVRNVTFDELVTAYFEQVVGLMDGGADILMVETIFDTLNAKAALFAITEYLEMTGLDVPVFVSGTLVDQSGRTLSGQTGEAFYASIRHARPMCVG…	NA
EP00513_Hondaea_fermentalgiana	EP00513	Hondaea_fermentalgiana	CCAP 4062/3	87.5	86.3	1.2	NA	NA	Hondaea	fermentalgiana	Stramenopiles	Labyrinthulomycetes	Eukaryota;Diaphoretickes;Sar;Stramenopiles;Bigyra;Sagenista;Labyrinthulomycetes;Thraustochytrida;AHM clade;Hondaea;Hondaea fermentalgiana;strain CCAP-4062/3	no	ftp://ftp.ncbi.nlm.nih.gov/genomes/all/GCA/002/897/355/GCA_002897355.1_Aurantiochytrium_FCC1311_v1/GCA_002897355.1_Aurantiochytrium_FCC1311_v1_protein.faa.gz	Aurantiochytrium_FCC1311_v1	10.1128/genomeA.01335-17	none	genome	NA	short_summary.specific.eukaryota_odb10.EP00513_Hondaea_fermentalgiana.txt	METH	CBA1	GBG24166.1	GBG29276.1	NA	MGLGQTTTGAGKMPRHSFPVHFARYEVLRVYLMMMVLVVLGDMANAQYYSTSTTRACVCDSYDENVDYFPNKVEPSSDEGWSVEYFNSYKKVTDSTGNVTYLYLCGTPEPDVGSDEGAAVISIPVQRVSTSSSTNFAYFELLNQRDNLALYESYFGYVTGGCMIQAFADGLMLDLTNSANAAPVDVRFLSAYDASSEVPVIVAKATSASTPLLGAEWIKFFSLFFNREEAANDIYSRIDARYECSAAEAAAAPETPVLAAFQIDATGSWSTAVDEDCTDLDNSTIVSSYAIREEGTIDYELMIDAGATMAFTLDTLTAANGGNSNNITLGMILEAAADADVILFESTFYSMKSDGCREKVKELFEQTAAGAAGNVYDYGKLISSDGGTSWFEGKSTQPD…	MMMMMMMMDSAEMLCLEPRVEFSWNSGDAIKPKPQTNGPPRPQSEAAQNATPNPYNYEAFNSVEKIASLRKNADKLDWSQPADLYDENFPAFVRARDSVRSYIAQLFAEEIALYDGAMGTMIQNYAKDNTLEEAEYRGDRFKDWSNEVKGNNDLLSLTQPKIIKDIHRAYLDAGSQLIGTNTFSSTTIAQADYAMESLAYELNYMGARLAREACDEVTAEDPSRPRFVVGALGPTNRTGSISPDVEDPSARNVTFDELVEAYFEQVVGLMDGGADILMVETIFDTLNAKAALFAITEYLEVTGLDVPVFISGTLVDQSGRTLSGQTGEAFYASVRHAKPMCVGLNCALGAQQMAPFLERLSKVVECFVHVYANAGLPNAMGGYDDTPEDMARYNTPFFE…	NA
EP00514_Thraustochytrium_sp_LLF1b	EP00514	Thraustochytrium_sp_LLF1b	LLF1b	80.8	74.1	6.7	NA	NA	Thraustochytrium	N/A	Stramenopiles	Labyrinthulomycetes	Eukaryota;Diaphoretickes;Sar;Stramenopiles;Bigyra;Sagenista;Labyrinthulomycetes;Thraustochytrida;Tkinnei group;strain LLF1b	no	https://doi.org/10.6084/m9.figshare.12410606	MMETSP0198,MMETSP0199	10.1371/journal.pbio.1001889,10.1093/molbev/msw209	CD-HIT	transcriptome	NA	short_summary.specific.eukaryota_odb10.EP00514_Thraustochytrium_sp_LLF1b.txt	METH	CBA1	CAMPEP_0184525854	CAMPEP_0184529046	NA	XAAAAAAEAAAAAAAAEVSKGREEKKEKKMTKLSVPMKNSVRGPRATAPVHFAKFSVFRWWFVALVLGVIVDTVQAKDYFSNPVRRSCVCGNYKSNTDYFEHKVFPDDAKFWDVKYKKSYKILTDKQHNRRTFLYLCGTPVPGSAEGVKSGDQVVEIPIKRASVDSSTMFPYFEYIGQRTSITHGSTYATSPCMQKHVRNKNVDDGPLGDSDVDFAFVGKYSWDNYAKGDASYYNKPVFVLDAANEAKALGQLEYTKLVSLFFNREEAAKDINTYVEKRMICHKKAVKNKKKMKVAIVSLLQISGNTNCNKFTKNTMVSVRKCPHPNCDVLKATNAKLLTKFPKGSFSLKTFVKKARKADVLIIQANLANPGFYDPSNNWAYTPITGECLDQFNKAIKS…	XILESGMDVGIVNAAELLSAKDLDEDLRDLCEDLVLNRIPEATENMLTRTAYEREVLDAKKHGRRPPRKPKIKVTIKPRVEFEWSKVEEKPQANGPPAPVSDAAQNCTPNPYDYTVFDKVESIAKLRTKHDSIDWAQPADKFPEAYPHFVRGRDSLRKYITQLFTTEIAAYDGAMGTMIQNYSKEHTLGEAEYRGERFKDWTTNVKGNNDLLTLSQPDIIKGIHLKYLEAGSQLIGTNTFSSTTIAQADYEMESLAYELNYYGAKLAREACDEMTARDPSRPRFVVGAIGPTNRTGSISPDVEDPATRNVTFDELVESYFEEVVGLMDGGADILMVETIFDTLNAKAALYAITEYLEVTGLDVPVFVSGTLVDQSGRTLSGQTGEAFYASIRHAKPMCV…	NA
EP00628_Pelagophyceae_sp_CCMP2097	EP00628	Pelagophyceae_sp_CCMP2097	CCMP2097	72.5	58.4	14.1	NA	NA	N/A	N/A	Stramenopiles	Pelagophyceae	Eukaryota;Diaphoretickes;Sar;Stramenopiles;Gyrista;Ochrophyta;Pelagophyceae;Pelagomonadales;strain CCMP-2097	no	https://doi.org/10.6084/m9.figshare.12410606	MMETSP0974,MMETSP0975,MMETSP0976,MMETSP0977	10.1371/journal.pbio.1001889,10.1093/molbev/msw209	CD-HIT	transcriptome	NA	short_summary.specific.eukaryota_odb10.EP00628_Pelagophyceae_sp_CCMP2097.txt	METH	CBA1	CAMPEP_0206806024	CAMPEP_0184082166	NA	XVEVHLWTMRAFFAAAALACVSRAQQPTVNIVDGNCATDSDSGAQIDFFPHKSSGAAKFQVTVAPNYSLLWDVTYHDTYKVLLNKQTSESFVLYQCGTPAPALPNITRSWSVPVKKAATTSTTYLPFLEMLGERDAVAAYASSFDYVSSSCMRRLHRDGACAEAYDSATYSPDNTQLEALGVDVTFATTYDGAVHNAFVMSDVFEDSVLKIAEYVEVVGLFFNREAEATAVITKMVENYSCAKTELAKLSAESGTKLKVLYSAYYDGSWSVPACPSWYCEIVEAAGATLLTAAAAGIEGEVVPAWGGPGRLSTSQLLELGAEADVWISADAWGPLEAEPFASTASLKAVQNKRVFDIQGKNGFSDWFERRVVEPDTVLQDVAAALYPYSEYGRMHERVW…	IRESIHAVFLYHACVRSGMDMGIVNSDEMLALQDLDEDLRDMAEDAVLNRTPTATEALTERAQWEFDCVKAKKENTIPPRKPRRCKKQPRMVYDWEANYVTTKQTEPPTPCSKVARTHVPNAYSYEALDHPLILKAREKRPTLEVSQWPDLRTNWAQPANAQPEGFPYFVRGRDSVRSYISELFQTRIVMYDGAMGTMIQKHRLEEEDFRAERFKDYNMLIKGNNDLLSVTQPAIIKGIYEGYLIDGGSQLIGTNTFSSTTIAQADYGLESLIYELNYDAARLAREACDKVTLMDPTKPRFVVGAIGPTNRTASISPDVNDPTTRNCTFDELVEAYYEQCVGLVDGGADILIVETIFDTLNAKAAVFAVGEFLQDAGVDIPLFISGTLVDMSGRTLSGQ…	NA
EP00753_Platysulcus_tardus	EP00753	Platysulcus_tardus	NIES-3720	70.6	63.1	7.5	NA	NA	Platysulcus	tardus	Stramenopiles	Platysulcus	Eukaryota;Diaphoretickes;Sar;Stramenopiles;Platysulcus;Platysulcus tardus;strain NIES-3720	no	https://doi.org/10.6084/m9.figshare.9209831.v1	Ptardus.fa	10.1016/j.protis.2019.125682	translate mRNA	transcriptome	NA	short_summary.specific.eukaryota_odb10.EP00753_Platysulcus_tardus.txt	METH	None	NA	PLAT7004.7.p1	NA	NA	VMAEEARMTSAEVQAYLRAEMKKRILMLDGAMGTMVQTHKLEEEDYRGERFADWHKDVKNNNDLLVLTKPELIRDIHMAYLEAGSDIIETDTFNATSVSLADFDMQPLAKEINVVAARLAVSAAKEVTARDPSRPRFVAGAMGPLNRTLSVSPRVEEPGYRNVTWDECVAGYKEQVEGLVEGGVDILFVETIFDTLNAKAALFAIEQFYEESGHERLPLFISGTIVDASGRTLSGQTTEAFYASVRHSKPFAIGLNCALGAKLMKPYLARLAAIAECSVHAYPNAGLPNGMGEYDQSPEEMAEELRDFATDGLLNFVGSCCGGRPPHIAAIAEMVKKQSPRVWEEGKVQPMWLSGLEQLVVSKELLNFVNVGERCNIAGSRKFRRLIKDGEWMEAIAVA…	NA
EP00638_Chattonella_subsalsa	EP00638	Chattonella_subsalsa	CCMP2191	72.2	66.3	5.9	NA	NA	Chattonella	subsalsa	Stramenopiles	Raphidophyceae	Eukaryota;Diaphoretickes;Sar;Stramenopiles;Gyrista;Ochrophyta;Raphidophyceae;core raphidophytes;Chattonellaceae;Chattonella;Chattonella subsalsa;strain CCMP-2191	no	https://doi.org/10.6084/m9.figshare.12410606	MMETSP0947,MMETSP0948,MMETSP0949,MMETSP0950	10.1371/journal.pbio.1001889,10.1093/molbev/msw209	CD-HIT	transcriptome	NA	short_summary.specific.eukaryota_odb10.EP00638_Chattonella_subsalsa.txt	METH	CBA1	CAMPEP_0117890088	CAMPEP_0117751348	NA	XGVWFSPVEGSHNNDNYDGGCVTDYDENTDYFSTKPNIEFAAEYFNVTYFNSYKLISVGDGWSSQKIVAYQCGTPIPNVTADVFIKIPVSRVAITSTPQIPFIELLGERESIVAIGTNNSLVSSPCLLEMLDADYTVDVSYVAYSSWTDSYYTSYNTTLIEQANVSMTFGATDAVGGVIFSEWAEKTHEGVTEWLFFTALFYNRESTARAVVSEILNRYECVKNNAAKYPGDDVPKVMYSTYYWSSNVWSTGACPNFYCDIIESAGAEVIATGTWLNYDQWLAAAQNATIIWHVGDFGVLYDYFSSNESFTSIPAVVNQMVFDGTGNGRKDWFESRYAEPDLLFEDALNMIHPCVNPDHERVWLRNAFTEGQGMVDDTCTSWDQPLAIKADACVNKRTC…	MADFVMRSNKYTKCNGSVENYPYFNREKDSVKAYLSRLFQEKITMYDGAMGTMIQKYKLSEEDYRGEQFKDFHKLVKGNNDMLSITQPHXIKEIHRQYLVEGNSQLIGTNTFSGTTIAMADYDMEQWVDDINFESAKLAREVCDEITALDPTKPRFVVGAIGPTNRTCSISPDVEDPSKRNVTFDELEAAYYQQVTKLVEGGSDVIIVETIFDTLNAKAAVXAVNRYFDEHGITEMPLFISGTLVDQSGRTLSGQTGEAFYVSIRHANPFCVGLNCALGATQMKPFLRRLANVVECFVHVYSNAGLPNAMGGYDDTPEDMARENLIFATEGLVNMIGGCCGSTPPHIKAISEVVEGMKPRPLPEEQEPYLWLSGLEDLVVRKDRFSFLNVGERCNIAGS…	NA
EP00247_Physcomitrella_patens	EP00247	Physcomitrella_patens	Gransden 2004	100	45.5	54.5	NA	NA	Physcomitrella	patens	Streptophyta	basal_embryophytes	Eukaryota;Diaphoretickes;Archaeplastida;Chloroplastida;Streptophyta;core streptophytes;Phragmoplastophyta;Embryophyta;Bryophyta;Bryophytina;Bryopsida;Funariidae;Funariales;Funariaceae;Physcomitrella;Physcomitrella patens;strain Gransden-2004	no	ftp://ftp.ncbi.nlm.nih.gov/genomes/all/GCF/000/002/425/GCF_000002425.4_Phypa_V3/GCF_000002425.4_Phypa_V3_protein.faa.gz	Phypa V3	10.1126/science.1150646	none	genome	NA	short_summary.specific.eukaryota_odb10.EP00247_Physcomitrella_patens.txt	METE	None	NA	NA	XP_024366435.1	NA	NA	MTSHVVGYPRMGPKRELKFALESMWDGKTQAADLEQVAKDLRASIWKQMSEAGVSMIPSNTFSYYDQVLDTTAMVGAVPARYGWTGGEIGHDVYFSMARGNKTKPAMEMTKWFDTNYHYIVPELSGETKFVYSSRKAVSEYKEAKELGVDTVPVLIGPVTYLLLSKGDKSAPKGFNTLSLLDAILPVYKEVITELKEAGASWIQLDEPKLVMDLEASQYEAFKKAYAVLGEVAQVKLLVETYFTDLPAEAYKTLCDLPIAGFGVDLVRGNKTLSLIKEHGLPEGKTLFAGVVDGRNIWANDLAASVAVVEELQAKLGKDNVVVSTSCSLLHSAVDLKNETKLDSELKSWMAFAAQKLLEVVAVAKAVSGQKDEAFFAANASAQESRRNSPRVHNKAVKE…
EP00248_Marchantia_polymorpha	EP00248	Marchantia_polymorpha	subsp. ruderalis Tak-1/Tak-2/Tak-1 BC4/Kit-2	99.6	82.7	16.9	NA	NA	Marchantia	polymorpha	Streptophyta	basal_embryophytes	Eukaryota;Diaphoretickes;Archaeplastida;Chloroplastida;Streptophyta;core streptophytes;Phragmoplastophyta;Embryophyta;Marchantiophyta;Marchantiopsida;Marchantiidae;Marchantiales;Marchantiaceae;Marchantia;Marchantia polymorpha;strain ruderalis-Tak-1/Tak-2/Tak-1-BC4/Kit-2	no	ftp://ftp.ncbi.nlm.nih.gov/genomes/all/GCA/003/032/435/GCA_003032435.1_Marchanta_polymorpha_v1/GCA_003032435.1_Marchanta_polymorpha_v1_protein.faa.gz	v1	10.1016/j.cell.2017.09.030	none	genome	NA	short_summary.specific.eukaryota_odb10.EP00248_Marchantia_polymorpha.txt	METE	None	NA	NA	PTQ48510.1	NA	NA	MPFYNWHHLSPPQTARTEALWLLRPCPVSLVASPRLAFIIGPERVQLSSSILPSRSPSVPRSGSADVPELLISSSGLSSSNMAHIVGYPRMGPKRELKFALESFWDGKSSAEDLKQVAKDLRASIWNQQKEAGVTWIPSNTFSYYDHVLDTTAMVGAVPERYGWTGPSVEFDTYFSMARGNKTTPAMEMTKWFDTNYHYIVPEIGPETKFSLASRKALDEYKEALELGVKTVPVFVGPVSYLIMSKATRDAPKNFDPLSLLDSILPVYKEILSELKAAGAHGVQFDEPTLVLDQESSRYEAYKKAYDFLGAEFGSGILIETYFADLPAEAYKTLIGLESVGAIGVDLVRGIKTLELIKEHGFPAEKKLLAGVVDGRNIWANDLAASLTLLEGLVADLGK…
EP00249_Psilotum_nudum	EP00249	Psilotum_nudum	N/A	91.8	70.2	21.6	NA	NA	Psilotum	nudum	Streptophyta	basal_embryophytes	Eukaryota;Diaphoretickes;Archaeplastida;Chloroplastida;Streptophyta;core streptophytes;Phragmoplastophyta;Embryophyta;Tracheophyta;Euphyllophyta;Polypodiopsida;Ophioglossidae;Psilotaceae;Psilotum;Psilotum nudum	no	ftp://parrot.genomics.cn/gigadb/pub/10.5524/100001_101000/100353/69_species_pep.fa.tar.gz	RS-21	10.1093/gigascience/gix116	none	transcriptome	NA	short_summary.specific.eukaryota_odb10.EP00249_Psilotum_nudum.txt	METE	CBA1	c24600_g1_i4	NA	c23045_g1_i1	MSFIAANLALAVGLILGGLSVNAHQAHANTFLYPSAKTALVQTASGFSLYYGRNFKVVQNLFYKLTYLLLEEQGEPSGGDETLNILVFQEPLSNYMINTPVTVGFLELLGILNKLKAASPSYFCSPCLNTYIAEGIIPAIHATEDLNTTATLFTSLPPSSSIMSQNSSVIFDAILEPGPLKRAEWIKFLAPFFDLEERANFVYQQIERNYQCLNASSKDALAKPLVAWISYNAGVWAFSNDQYRI	NA	GGCALPTETLLLHTGAFLSELAGYGGLWSTHALHFLSAACASQQPLLRFSFTVRSSNDAATTLTRFLSLLPHLTTLIFPPPRLLYMLAPSCCVLEFASLWRAAEWKNRLRRASCLSVPCILQSPFRLLEIAGVRAMASHVVGYPRMGPRRELKFALESYWDGKSSAADLEKVAKDLRSDIWKQMSESGLSYIPSNTFSYYDQLLDTTALVGAVPPRYGWTGGEIGFDVYFSMARGNATQPAMEMTKWFDTNYHYIVPELGPDVKFTLSSRKVVDEYKEAKKLGIETVPVLVGPVSYLLLAKPAKGVPKNFNLLSLIDSLLPVYKEVLEALKSAGAAWVQFDEPSLVLDLDEIKLDAFRKAYTYFGDELHGIKILLETYFADIPVETYKTIIGFECVSAI…
EP00250_Pteridium_aquilinum	EP00250	Pteridium_aquilinum	N/A	96.8	83.9	12.9	NA	NA	Pteridium	aquilinum	Streptophyta	basal_embryophytes	Eukaryota;Diaphoretickes;Archaeplastida;Chloroplastida;Streptophyta;core streptophytes;Phragmoplastophyta;Embryophyta;Tracheophyta;Euphyllophyta;Polypodiopsida;Polypodiidae;Polypodiales;Dennstaedtiaceae;Pteridium;Pteridium aquilinum	no	ftp://parrot.genomics.cn/gigadb/pub/10.5524/100001_101000/100353/69_species_pep.fa.tar.gz	RS-41	10.1093/gigascience/gix116	none	transcriptome	NA	short_summary.specific.eukaryota_odb10.EP00250_Pteridium_aquilinum.txt	METE	CBA1	c25259_g3_i2	NA	c8405_g1_i1	MACNAVGIMVSILYISLYFVSFWHPFCMASPSYHHSNAENLYEQRVLSKNNKAGKHHAPPSARIMPPPPPTARPKSPTALPKAPSIRPGQAPLSVVESEAAFTLYYGRNFKVVQNLFNNFTYLLLQQVGDSNGKDWDLNISVFEDPLTNFTMDTSSAVGYLELLGSVSKLRGVPASFGLASPCILQLMSQGEIPTIELDSNLVDPNAVSSNISFEALFGSSTKYTNVQFIGNEQNQSNYISFDPSMERGPLQRAEWIKFLASFFNMEERANIVFGQIRSNYQCLNASSKGGNTSKPVVAWLSYNTDLGVWTFSDDPYKLQLNLDAGGSNLDPSTLSMTFNMSIQSNVDNFYNIASTLNVVIDETHAPDPSAYTWGNLTTSANISDVTKFPFLANKRLWR…	NA	MASHVVGYPRMGPKRELKFALESFWDKKSSAADLEQVAKELRSSIWKQMATAGVTYIPSNTFSYYDQMLDTTALVGAVPPRYGWTGGEIGFDVYFSMARGDTKNPAMEMTKWFDTNYHYIVPELSPDTKFTLSSRKAVQEYKEAKELGIDTVPVLVGPVTYLLLAKPGKGVETTFNCLSLLDSILPVYKDIISELKAAGASWVQLDEPTLVLDLEAHQLEAFKHAYGVLGAEVSGIKILVETYFADIPADAYKTVVGLEHVAAIGVDLVRGEKTLSVIKEHGLPAGKVLFAGVVDGRNIWANDVVASIDLLKELTASLGKDRVVVSTSSSLLHTAVDLKNETKLDAELKSWLAFAAQKVLEVVALANALHGKKDEEFCVANAAAHASRRGSSRVHNEAV…
EP00269_Selaginella_moellendorffii	EP00269	Selaginella_moellendorffii	Plant Delights	99.3	2	97.3	NA	NA	Selaginella	moellendorffii	Streptophyta	basal_embryophytes	Eukaryota;Diaphoretickes;Archaeplastida;Chloroplastida;Streptophyta;core streptophytes;Phragmoplastophyta;Embryophyta;Tracheophyta;Lycopodiopsida;Selaginella;Selaginella moellendorffii;strain Plant-Delights	no	ftp://ftp.ncbi.nlm.nih.gov/genomes/all/GCF/000/143/415/GCF_000143415.4_v1.0/GCF_000143415.4_v1.0_protein.faa.gz	v1.0	10.1126/science.1203810	none	genome	NA	short_summary.specific.eukaryota_odb10.EP00269_Selaginella_moellendorffii.txt	METE	None	NA	NA	XP_002993286.1	NA	NA	MASHIAGYPRMGPKRELKFALESFWDGKSSAADLEKTAKDLRASIWKQMSDAGVSFIPSNTFSYYDQVLDTTAMVGAVPPRYGWTGGDVAFDTYFSMARGNAKQPAMEMTKWFDTNYHYIVPELGPEVKFTLSSRKVLEEYTEAKELGIETVPVLVGPFTYLSLAKPAKGVAKDFDLLGLLEDLLPVYKEVIGELKSAGAKWIQFDEPALVLDLESHKYDVFKKAYSDLAPSFGDLKLLVVTYFADLPAPAYELLTGLECVDGVGLDLVRGTKTVELIKVAGFPSSKKLFAGVVDGRNIWANDLASSLTLLGELESKLGKGNVVVSTSSSLLHTAVDLKNETKLDAELKSWLAFAAQKIVEVVSLAGALGGKKDEEFFAANASAQASRKTSPRVHNDEV…
EP00251_Ginkgo_biloba	EP00251	Ginkgo_biloba	N/A	71.4	64.7	6.7	NA	NA	Ginkgo	biloba	Streptophyta	Spermatophyta	Eukaryota;Diaphoretickes;Archaeplastida;Chloroplastida;Streptophyta;core streptophytes;Phragmoplastophyta;Embryophyta;Tracheophyta;Euphyllophyta;Spermatophyta;Acrogymnospermae;Ginkgo;Ginkgo biloba	no	ftp://parrot.genomics.cn/gigadb/pub/10.5524/100001_101000/100209/Gb.pep.fa	TM011	10.1186/s13742-016-0154-1	none	genome	NA	short_summary.specific.eukaryota_odb10.EP00251_Ginkgo_biloba.txt	METE	CBA1	Gb_03234	NA	Gb_31572	MSFRVQPVGEMQEKMPLYVCCYYSIVSVISNYVYMRPDVCDPGQYKYDLPVFNRCNGVRVFNVPLNNYTTDSTVSVAFFELLGVLDKLKGVTVDYISSPCVLQYIREGKIKSIDASDPLQTLGFDAVFTSLIPKSQTTHCSNISFDSTFDPGPLKRAEWIKFVGAFFNHEERANQIFETIKDNYNCLKSGIANVTDKPMVAWLSYYEFIVDAGGLNIEKAELSQTFNISKQEDVESFHNILSRLSVVIDETYAPNPNEYTLHDFIKDAKILEPQSFPFLKYNGVWRFDKRVGNTYGLDWFEGAIAQPQIVLKDLIQAFHPSNGLNYNDRSTFYARNIALGEGVVDTTVLECSHTMTSPLQPTTIACSS*	NA	MASHIVGYPRMGPKRELKFALESFWDGKSSAADLEKVAKDLRASMWKQMADAGLKYIPSNTFAYYDQVLDTTAMVGAVPPRYGWMGGEIGLDIYFSMARGNAKLPAMEMTKWFDTNYHYIVPELGPDVKFTHSSHKAVDEYKEAKELGIETVPVIIGPVSYLLLSKPAKDVPNTFDLLSLIDGILPVYKEVVSELKAAGATWVQFDEPSLVMDLEAHELGAFTKAYSYLEGELSGVNLLVETYFADIPVETYNTLIGLKSISALGFDLVRGTNTLNLIKEVGFPSDKVLFAGVVDGRNIWANDLSESLIILEDLEKTVGKDKLVVSTSCSLMHTAVDLVNETKLDDELKSWLAFASQKINETVALAKSLSGQKDEAFFSSNAAAIASRKFSPRVNNEAV…
EP00252_Welwitschia_mirabilis	EP00252	Welwitschia_mirabilis	Leebens-Mack2013-13	76.8	53.7	23.1	NA	NA	Welwitschia	mirabilis	Streptophyta	Spermatophyta	Eukaryota;Diaphoretickes;Archaeplastida;Chloroplastida;Streptophyta;core streptophytes;Phragmoplastophyta;Embryophyta;Tracheophyta;Euphyllophyta;Spermatophyta;Acrogymnospermae;Gnetidae;Welwitschia;Welwitschia mirabilis;strain Leebens-Mack2013-13	no	https://trace.ncbi.nlm.nih.gov/Traces/sra/?run=ERR364404	Population Genomics of Welwitschia mirabilis	10.1073/pnas.1323926111	assemble mRNA,translate mRNA	transcriptome	NA	short_summary.specific.eukaryota_odb10.EP00252_Welwitschia_mirabilis.txt	METE	None	NA	NA	TRINITY_DN147_c0_g1_i1.p1	NA	NA	MAHIVGYPRMGPKRELKFALESFWDCKSSAADLQNVAKELRASIWKQMASAGVKYIPSNTFSYYDQVLDTTAMLGAVPPRYGWTGGEIGFDVYFSMARGNATLPAMEMTKWFDTNYHYIVPELGPELSFSYSSHKAVDEYKEAKELGIETVPVLIGPMSYLLLSKPAKGVPKTFDLLTLLDKILPVYKQVLAELEAAGATWIQLDEPLLVMDLQPHQLEAFVKAYNYFEGVTSGAKLLVETYFADIPAETYNIITKIKGISAFGFDFVRGTKTLDLIKQVGFPSEKVLFAGVVDGRNIWANDLAASIGILENLQNIVGKDNLVVSTSCSLMHTAVDLVNETKLDDEIKSWLAFAAQKLHEVVALAKALAGQKDEAFFAANAAAQASRRSSPRVTNEAVQ…
EP00254_Amborella_trichopoda	EP00254	Amborella_trichopoda	SantaCruz	99.2	45.1	54.1	NA	NA	Amborella	trichopoda	Streptophyta	Spermatophyta	Eukaryota;Diaphoretickes;Archaeplastida;Chloroplastida;Streptophyta;core streptophytes;Phragmoplastophyta;Embryophyta;Tracheophyta;Euphyllophyta;Spermatophyta;Magnoliopsida;Amborellales;Amborellaceae;Amborella;Amborella trichopoda;strain SantaCruz	no	ftp://ftp.ncbi.nlm.nih.gov/genomes/all/GCF/000/471/905/GCF_000471905.2_AMTR1.0/GCF_000471905.2_AMTR1.0_protein.faa.gz	AMTR1.0	10.1126/science.1241089	none	genome	NA	short_summary.specific.eukaryota_odb10.EP00254_Amborella_trichopoda.txt	METE	CBA1	XP_006855592.1	NA	XP_011622505.2	MAPLLQLPFFFFFFVFFFSFSLLTDGDNTSHVEQAGNFHIYYGQSFKVIKNALDGQSYLLLQNSSRAATRSRYCTGRIKSFVIPLSNFSIDTTTVPVSFFELLGLLGSLKAITSESMSSECLLKTYMGGEIEIVNKSETNQLATQFTAHFIGEKRQSRACNFVTFEPSEENTPLQRTEWIKYLGTFLNVEARANQVFQAVKENYGCLIKAAANTSATSFKPVVAWVGCNEGMWSFSHDTYKSQYVVDAGGENLEDSLEANAYNMSIPQDLDDFRALLCTLDVVIDETYASDPSEYTLSTFMQNVNISDNDCFSFLTNRSLWRYDKRVHNTTLDWFDGAISQPQLVLADLIEAFFPTGNYTTTYLRNIAKGEGITDIAPERCGRSSDTAMDPTIVPCNTIS	NA	MFPPMMSCLKPSFLSLKLRSSSLFSVHGYLRHRPVKIHSFIRSMASHVVGYPRIGPKRELKFALESFWDGRSSAEDLQKVAKELRHSMWKQMSDVGIKYIPCNTFSYYDHVLDTTAMLGAVPPRYGWMGGEIGFDVYFSMARGNATLPAMEMTKWFDTNYHYLVPELGPDIKFSYSSHKAVSEYKEAKELGFETVPVLVGPVSYLLLSKPTKSVDRPFSLLSLLGKIIPIYKEVLAELKAAGAKWVQFDEPTLVLDLDSHQRKAFTEAYTELEESFSGLRVVVETYFADVPAEAYKTIIALKGISGIGFDLVRGEKTLDLIQNVGFPSGKFLIAGVVDGRNIWASDLGASMSILKALEGIVGKEKLVVSTSCSLLHTAVDLVNETKLDSEIKSWLAFAA…
EP00255_Erythranthe_guttata	EP00255	Erythranthe_guttata	IM62	98.8	73.7	25.1	NA	NA	Erythranthe	guttata	Streptophyta	Spermatophyta	Eukaryota;Diaphoretickes;Archaeplastida;Chloroplastida;Streptophyta;core streptophytes;Phragmoplastophyta;Embryophyta;Tracheophyta;Euphyllophyta;Spermatophyta;Magnoliopsida;Mesangiospermae;eudicotyledons;Pentapetalae;asterids;lamiids;Lamiales;Phrymaceae;Erythranthe;Erythranthe guttata;strain IM62	no	ftp://ftp.ncbi.nlm.nih.gov/genomes/all/GCF/000/504/015/GCF_000504015.1_Mimgu1_0/GCF_000504015.1_Mimgu1_0_protein.faa.gz	Mimgu1_0	10.1073/pnas.1319032110	none	genome	NA	short_summary.specific.eukaryota_odb10.EP00255_Erythranthe_guttata.txt	METE	CBA1	XP_012835580.1	NA	XP_012828709.1	MSHHMILLLIIMSVCFCGFGSREIVTTNAAAVKLTGNISQVEDAAYLRIYYGQTFKVIKNGFDGKSYLLIQNNSKMATKTKYCTSRIKSFVIPLANYSIDADYFPVSFFELLGLLGSLKGITSEYVSSECVIKLYNEGQIQLVNKTQPQELTQFAAHFIVNTDQPQSCNFATFLPMGEEAPLQKAEWIKYLGVFANLETRANQVYNVIKNNYMCLSKAATSRVAPYKPIVAWMSYTNGVWSFAKETYKLKYVEDSGGENIDNSINKVTYNVSMPDDLEAFHAILCTIDAVIDETYTSDLLAYNASTFLQNLNVEDQSCFGFMANQSLWRHDKRIQKSIALDWYDGAISQPHLVLADLIEALFPSGNYTTTYFRNIAKGEGVVSISPEMCNRESSVPMEP…	NA	MASHIVGYPRMGPKRELKFALESFWDGKSSAEDLEKVAADLRSSIWKQMSDVGIKYIPSNTFSYYDQVLDTTAMLGAVPPRYNWTGGEIGFSTYFSMARGNASVPAMEMTKWFDTNYHFIVPELGPDVKFSYASHKAVNEYKEAKALGIDTVPVLVGPVTYLLLSKPAKGVEKNFPIISLLDKILPIYKEVIAELKAAGATWIQFDEPTLVKDLDSHDLEAFMKAYSELKTSWSGVNVLIQTYFADVPEAAFKTLTSLPGVAGYGFDLVRGAKTLNLIRTEFPLGMHLFAGVVDGRNIWANDLEASLKTLQSLEAIVGKDKLVVSTSSSLLHTAVDLVNEPKLDKEIKSWLAFAAQKVVEVNALAKGLTGEKDAEFFSANAAAQASRKSSPRVNNEAVQ…
EP00256_Glycine_max	EP00256	Glycine_max	Williams 82	100	16.9	83.1	NA	NA	Glycine	max	Streptophyta	Spermatophyta	Eukaryota;Diaphoretickes;Archaeplastida;Chloroplastida;Streptophyta;core streptophytes;Phragmoplastophyta;Embryophyta;Tracheophyta;Euphyllophyta;Spermatophyta;Magnoliopsida;Mesangiospermae;eudicotyledons;Pentapetalae;rosids;fabids;Fabales;Fabaceae;Glycine;Glycine max;strain Williams-82	no	ftp://ftp.ncbi.nlm.nih.gov/genomes/all/GCF/000/004/515/GCF_000004515.5_Glycine_max_v2.1/GCF_000004515.5_Glycine_max_v2.1_protein.faa.gz	Glycine_max_v2.1	10.1038/nature08670	none	genome	NA	short_summary.specific.eukaryota_odb10.EP00256_Glycine_max.txt	METE	CBA1	XP_006591313.1	NA	XP_003525709.1	MITLFLYSKRYLIQLMDSAPSSSWLQAFSFLALVWLFNCGCVHGASPAVKVGNFSKVEDAGNFHIYYGQTFKVIKNSADGQSYLLLQNNSRIASRTKYCTSRIKSFVIPLSNYSVDTTFFPVSFVELLGLVESLKGITSDYVASPCVLKLYQGGQLEMFNNSDYQKLAEFSSYFLSDTDQQPACNFATFVPFMEDTPLQRAEWIKFMGAFANVEARANQVYTAVKVNYLCLAKVATTRTTFKPTVAWMRYKNGLWSFTQEKYQLKYVQDAGGEILGANKNTYNVSDPDDLEEFHAILCTAEVVIDETLTSDPVNYTMSAFIQNLNVEDRSCFSFISNTSLWRYDKRVYNSVALDWYNGAVSQPQLALADLIEVLFPTGNYTMTYFRNIAKGEVPINIGP…	NA	MASHIVGYPRMGPKRELKFALESFWEGKSSADDLQKVAADLRASIWKQMTDAGIKYIPSNTFSYYDQMLDTTAMLGAVPPRYGLNNGEIEFDTYFSMARGNASVPAMEMTKWFDTNYHFIVPELGPDVNFTYASHKAVNEYKEAKALGVDTVPVLIGPVSYLVLSKPAKGVDKSFCLLSLLPKVLAIYKEVVADLKEAGASWVQFDEPIFVLDLDSQTLQAFSTAYAELESTLSGLNVLIETYFADITAEAYQTLTALNGVTAFGFDLVRGTKTLDLIKGGFPSGKYMFAGVVDGRNIWANNLAASLDTLNSLEGIVGKDKLVVSTSCSLLHTAVDLVNETKLDNEIKSWLAFAAQKIVEVNALAKALSGQKDEAFFSSNAAAQASRKSSPRVTNEAVQ…
EP00257_Ricinus_communis	EP00257	Ricinus_communis	Hale (NSL 4773)	97.3	71	26.3	NA	NA	Ricinus	communis	Streptophyta	Spermatophyta	Eukaryota;Diaphoretickes;Archaeplastida;Chloroplastida;Streptophyta;core streptophytes;Phragmoplastophyta;Embryophyta;Tracheophyta;Euphyllophyta;Spermatophyta;Magnoliopsida;Mesangiospermae;eudicotyledons;Pentapetalae;rosids;fabids;Malpighiales;Euphorbiaceae;Ricinus;Ricinus communis;strain Hale-(NSL-4773)	no	ftp://ftp.ncbi.nlm.nih.gov/genomes/all/GCF/000/151/685/GCF_000151685.1_JCVI_RCG_1.1/GCF_000151685.1_JCVI_RCG_1.1_protein.faa.gz	JCVI_RCG_1.1	10.1038/nbt.1674	none	genome	NA	short_summary.specific.eukaryota_odb10.EP00257_Ricinus_communis.txt	METE	CBA1	XP_015579299.1	NA	XP_002515852.1	MSSSACFSISVVLSVAVVLFGSGYVERANGAPTVKVGNISKTEDAVNFHVYYGQTFKVIKNVIDGKSYLLIQNNSRMATRTKYCTSRIKSFVIPLSNYSADTFFFPVSFLELLGLLGSMKGITSNSVASECALKLYETGETEMFNRADPQVFAQFAAHFVSDTDQPQACNFANFVPFEEDNPLQRAEWIKFLGVFANLETRANQVYDAVKENYLCLAKVAAKSRRSFKPIVAWMEYSNGVWSFTKEAYKLTYVEDAGGENIDNSISKMTYNISIPDDLEELHAILCTVDVVIDETGTLNPAEYNQSTFLQNVNVEDHSCFAFLSNQSLWRYDKRVQNSTALDWFDGAVSQPQLVLADLAEAIFPTGNYTTTYLRNIAKGEGIISIGANMCERDISIPLE…	NA	MRQVSLNVLAPFTSFRVISLPFSSSTNPSSLSFLPFSFHFPSLSSTSFRAMASHIAGYPRMGPKRELKFALESFWDGKSSAEDLQKVAAELRASIWKQMADAGTKFIPSNTFSYYDQVLDTTAMLGAVPPRYGWDGGEIGFDVYFSMARGNASVPAMEMTKWFDTNYHYIVPELGPEVKFSYASHKAVDEYKEAKALGVETVPVLVGPVSYLLLSKPAKGVEKSFSLLSLIDRILPIYKEVIAELKAAGARWIQFDEPKLVMDLDSHELQAFTNAYSELEASLSGVHVVVETYFADLPAEAYKTLTSLKGVTGFGFDLVRGTKTLDLIKGGFPTGKFLFAGVVDGRNIWANDLASSLDTLHALESAVGKDKVVVSTSCSLLHTAVDLANEPKLDKEIKS…
EP00258_Populus_trichocarpa	EP00258	Populus_trichocarpa	Nisqually 1	99.6	33.7	65.9	NA	NA	Populus	trichocarpa	Streptophyta	Spermatophyta	Eukaryota;Diaphoretickes;Archaeplastida;Chloroplastida;Streptophyta;core streptophytes;Phragmoplastophyta;Embryophyta;Tracheophyta;Euphyllophyta;Spermatophyta;Magnoliopsida;Mesangiospermae;eudicotyledons;Pentapetalae;rosids;fabids;Malpighiales;Salicaceae;Populus;Populus trichocarpa;strain Nisqually-1	no	ftp://ftp.ncbi.nlm.nih.gov/genomes/all/GCF/000/002/775/GCF_000002775.4_Pop_tri_v3/GCF_000002775.4_Pop_tri_v3_protein.faa.gz	Pop_tri_v3	10.1126/science.1128691	none	genome	NA	short_summary.specific.eukaryota_odb10.EP00258_Populus_trichocarpa.txt	METE	CBA1	XP_006372480.2	NA	XP_024447240.1	MFNSTVSPTTISPVPFQKLQNFSLSQAQTPRVQIISALFLCGYLQGANAASSTVSVRNISKTEDAVNFHIYYGQTFKVIKNVVDGKSYLLIQNNSRMATRTKYCTSRIESFVIPLSNYSADTYSFPVSFLELLGLLGSMKGITSDSMASECALKLYETGEIEMMNRSEPQQFSEFGAHFISVTDQPQACNFANFVPLVEDYPLQRAEWIKFLGVFVNLETRANKVYDAIKENYLCLTKVAASKNGSFKPIVAWMQYDSGIWSFTKETCKLKYVEDAGGENIDNSINKITYNTSNPDDSEELHAILCTVDVVIDETYTPDPAGYNQSSFLQNIGVDDNSCFAFIANQSLWRYDKRVQNLTTLDWNDGAVSQPQLVLADLIEVLFPDGNYSTTYFRNIAKG…	NA	MASHIVGYPRMGPKRELKFALESFWDGKSSAEDLQKVAADLRESIWKQMADTGIKYIPSNTFSYYDQMLDTTAMLGAVPPRYGWNGGEIGFDVYFSMARGNASVPAMEMTKWFDTNYHFIVPELGPDVKFSYASHKAVTEYKEAKALGVDTVPVLIGPVSYLLLSKPAKGVEKSFSLLSLLGKILPIYKEVISELKEAGASWIQFDEPTLVMDLESHKLQAFTGAYSALESTLSGLNVLIETYFADIPAEQYKTLTSLKGVTAFGFDLVRGTKTLDLIKGDFPKGKYLFAGVVDGRNIWANDLAASFSTLETLEGIVGKDKLVVSTSCSLLHTAVDLVNETKLDKEIKSWLAFAAQKVVEVNALAKALAGQKDEEIFSANAAALASRKSSPRVNNEAVQ…
EP00259_Arabidopsis_lyrata	EP00259	Arabidopsis_lyrata	MN47	99.6	52.5	47.1	NA	NA	Arabidopsis	lyrata	Streptophyta	Spermatophyta	Eukaryota;Diaphoretickes;Archaeplastida;Chloroplastida;Streptophyta;core streptophytes;Phragmoplastophyta;Embryophyta;Tracheophyta;Euphyllophyta;Spermatophyta;Magnoliopsida;Mesangiospermae;eudicotyledons;Pentapetalae;rosids;malvids;Brassicales;Brassicaceae;Arabidopsis;Arabidopsis lyrata;strain MN47	no	ftp://ftp.ncbi.nlm.nih.gov/genomes/all/GCF/000/004/255/GCF_000004255.2_v.1.0/GCF_000004255.2_v.1.0_protein.faa.gz	v1.0	10.1038/ng.807	none	genome	NA	short_summary.specific.eukaryota_odb10.EP00259_Arabidopsis_lyrata.txt	METE	CBA1	XP_020865895.1	NA	XP_020887007.1	MSSLPYSSWPLILLLALWCMVARESNGASNNVKVGSISKVEDAENFHIYYGQTFKVIKNAIDGKSYLLIQNTSRMAVRTKYCTSRIKSYVIPLLNYSLDTQSSQGGVPVSFFELLGLLGSLKGITSDAVASPCLLKLCEAGEVVKLDKGDQQGQVLSQFAAHFISDTDQPQTCNFANFFPLSEGTPLQRAEWIKFLGAFTNLETKANQVYDAVKASYTCLSQMASNKTKSFKPIVAWMGYDQNGCMWSFTKDSHKLKFVEDAGGENIDKSINKVSYNVSDPDDLEALHAILCTVDAVIDETVSSDPQNYTQTTFLGNINVDDNSCFAFLANQSIWRYDKRVRNGTTLDWYDGAISQPNLVLADIVEALFPTGNYTTSYFRNIAKGEGVINISPDMCDRD…	NA	MASHIVGYPRMGPKRELKFALESFWDGKSTAEDLQKVSADLRSDIWKQMSAAGIKYIPSNTFSHYDQVLDTTAMLGAVPPRYGFTSGEIGLDVYFSMARGNASVPAMEMTKWFDTNYHYIVPELGPEVKFSYASHKAVNEYKEAKALGVETVPVLVGPVSYLLLSKLAKGVDKSFDLLSLLPKILPVYKEVIAELKAAGASWIQLDEPLFVMDLEGQKLQAFSGAYAELESTLSGLNVLVETYFADIPAEAYKTLTSLKGVTAFGFDLVRGTKTIDLIKAGFPQGKYLFAGVVDGRNIWANDLAASLITLQSLEGVVGKDKLVVSTSCSLLHTAVDLVNETKLDAEIKSWLAFAAQKVVEVDALAKALAGQTNESFFTANADALSSRRSSPRVTNESVQ…
EP00260_Arabidopsis_thaliana	EP00260	Arabidopsis_thaliana	Columbia	100	42.7	57.3	NA	NA	Arabidopsis	thaliana	Streptophyta	Spermatophyta	Eukaryota;Diaphoretickes;Archaeplastida;Chloroplastida;Streptophyta;core streptophytes;Phragmoplastophyta;Embryophyta;Tracheophyta;Euphyllophyta;Spermatophyta;Magnoliopsida;Mesangiospermae;eudicotyledons;Pentapetalae;rosids;malvids;Brassicales;Brassicaceae;Arabidopsis;Arabidopsis thaliana;strain Columbia	no	ftp://ftp.ncbi.nlm.nih.gov/genomes/all/GCF/000/001/735/GCF_000001735.4_TAIR10.1/GCF_000001735.4_TAIR10.1_protein.faa.gz	TAIR10.1	10.1038/35048692	none	genome	NA	short_summary.specific.eukaryota_odb10.EP00260_Arabidopsis_thaliana.txt	METE	CBA1	NP_564864.1	NA	NP_001078599.1	MSPLPYSSWPLILLLVLWCMVARLSNGASNNVKVGIISKVEDATNFHIYYGQTFKVIKNAIDGKSYLLIQNTSRMAVRTKYCTSRIKSYVIPLLNYSLDTQSSQGSVPVSFFELLGLLGSLKGITSDEVVSPCLLKLCEAGEVVKLDKGEQLSQFAAHFISDTDQPQTCNFANFFPLSEGTPLQRAEWIKFLGAFTNLETKANQVYDSVKASYTCLSQMAANKTKSFKPIVAWMGYDQNGGMWSFTKESHKLKFVEDAGGENIDKSINKVSYNVSDPDDLEALHAILCTVDAVIDETLSSDPQNYTQTTFLANINVDDNSCFAFLANQSIWRYDKRVRNRTTLDWYDGAISQPNLVLADIVEALFPTGNYTTSYFRNIAKGEGVINISPDMCDRDASLP…	NA	MASHIVGYPRMGPKRELKFALESFWDGKSTAEDLQKVSADLRSSIWKQMSAAGTKFIPSNTFAHYDQVLDTTAMLGAVPPRYGYTGGEIGLDVYFSMARGNASVPAMEMTKWFDTNYHYIVPELGPEVNFSYASHKAVNEYKEAKALGVDTVPVLVGPVSYLLLSKAAKGVDKSFELLSLLPKILPIYKEVITELKAAGATWIQLDEPVLVMDLEGQKLQAFTGAYAELESTLSGLNVLVETYFADIPAEAYKTLTSLKGVTAFGFDLVRGTKTLDLVKAGFPEGKYLFAGVVDGRNIWANDFAASLSTLQALEGIVGKDKLVVSTSCSLLHTAVDLINETKLDDEIKSWLAFAAQKVVEVNALAKALAGQKDEALFSANAAALASRRSSPRVTNEGVQ…
EP00261_Vitis_vinifera	EP00261	Vitis_vinifera	PN40024	99.2	57.6	41.6	NA	NA	Vitis	vinifera	Streptophyta	Spermatophyta	Eukaryota;Diaphoretickes;Archaeplastida;Chloroplastida;Streptophyta;core streptophytes;Phragmoplastophyta;Embryophyta;Tracheophyta;Euphyllophyta;Spermatophyta;Magnoliopsida;Mesangiospermae;eudicotyledons;Pentapetalae;rosids;Vitales;Vitaceae;Vitis;Vitis vinifera;strain PN40024	no	ftp://ftp.ncbi.nlm.nih.gov/genomes/all/GCF/000/003/745/GCF_000003745.3_12X/GCF_000003745.3_12X_protein.faa.gz	12X	10.1038/nature06148	none	genome	NA	short_summary.specific.eukaryota_odb10.EP00261_Vitis_vinifera.txt	METE	CBA1	XP_002267603.1	NA	XP_002276438.2	MLQYIFFFFLFLLVGGRGRLQTGVSADIESVKVGNISKVEDAVYFHVYYGQTFKVIKNGVDGKSYLLIQDNSRMAARTKYCTARIKSFVIPLSNYSVDTEYFPVSFFELLGSVGNLKGMTSESVASECVLKSYEQGEIHIISKSEPQLLHQFSAHFISNTDQPQACNFASFLPSEEDTPLQRAEWIKYLGVFSNLEVRANAVYDAVKENYMCLTKVAANKSAAASFKPIVAWMNYNDGVWSFTKDTYKLKYVEDAGGENVDASINKITYNISNPDDLDELHAILCSTVDVVIDESYTSDPVGYNVSTFLQTINVEEYSCFTFLTNKSLWRYDKRIQNSTTIDWFDGAISQPQLVLADLVEALFPTGSYTTTYLRNLAKEEGVINIKSEMCDRDSSTAME…	NA	MCDEFVMKLGRHCAKGDRSGEKLELAPFHSQSQPLSPSHWFQFLTASISFSTMASHIVGYPRMGPKRELKFALESFWDKKSSAEDLQKVAADLRASIWKQMADAGTKYIPSNTFSYYDQVLDTTAMLGAVPPRYGWNGGEIEFDVYFSMARGNASVPAMEMTKWFDTNYHYIVPELGPEVKFSYASHKAVKEYQEAKALGVDTVPVFVGPVSYLLLSKPAKGVEKSFSLLSLLDKILPIYKEVVAELKAAGASSIQFDEPTLVMDLDSHKLQAFTHAYSELEASCSGLNVIVETYFADVPSEAFKTLTSLKGVTGFGFDLVRGTKTLDLIKVGFPTGKYLFAGVVDGRNIWANDLAASLSVLQELESIVGKDKLVVSTSCSLLHTAVDLINEPKLDQEI…
EP00263_Brachypodium_distachyon	EP00263	Brachypodium_distachyon	Bd21	100	71	29	NA	NA	Brachypodium	distachyon	Streptophyta	Spermatophyta	Eukaryota;Diaphoretickes;Archaeplastida;Chloroplastida;Streptophyta;core streptophytes;Phragmoplastophyta;Embryophyta;Tracheophyta;Euphyllophyta;Spermatophyta;Magnoliopsida;Mesangiospermae;Liliopsida;Petrosaviidae;commelinids;Poales;Brachypodium;Brachypodium distachyon;strain Bd21	no	ftp://ftp.ncbi.nlm.nih.gov/genomes/all/GCF/000/005/505/GCF_000005505.3_Brachypodium_distachyon_v3.0/GCF_000005505.3_Brachypodium_distachyon_v3.0_protein.faa.gz	Brachypodium_distachyon_v3.0	10.1038/nature08747	none	genome	NA	short_summary.specific.eukaryota_odb10.EP00263_Brachypodium_distachyon.txt	METE	CBA1	XP_024312308.1	NA	XP_003561625.1	MARRRCTGWEALLRAALWQAILVLPWTSYAGTSKAASPLPKAVAPAVVSRAEDARLFRIYYGQGFKVVKNSWDGNSYLLMQNTSRMAIKTKYCTGRIKSFVVPLANYSVDTSASPVSFFELLGVLQNLQGITSDHVSSPCVLQSYANGHVQLVNRTDAQKLSQFSAHFVSNTDKDKGCNFAAYVPAEEDTPLQRAEWIKYLGTFTNSEERANAIYDAIKTNYLCLSKAAADLGTRFKPIVAWIEYTQGMWSFVKESYKLQYVTDAGAEIVDATITDKRFNISDPEDMDNLHAILCTVDVVIDQTYASDPAEYKLSTFLENINVDRNSCFSFVANHSIWRYDKRIGDSKTLDWFDGAISQPQLVLADLVEVFFPTGNYTTVYFRNLAKV	NA	MASHIVGYPRMGPKRELKFALESFWDGKSSAEDLEKVATDLRASIWKQMSEAGIKYIPSNTFSYYDQVLDTTAMLGAVPDRYSWTGGEIGHSTYFSMARGNATVPAMEMTKWFDTNYHFIVPELGPETKFSYASHKAVSEYKEAKALGVDTVPVLVGPVSYLLLSKPAKGVEKSFSLLSLVGSILPIYKEVIAELKAAGASWIQFDEPTLVKDLDAHQLAAFTSAYTDLESSLSGLNVLIETYFADVPAESYKTLTSLSGVTAYGFDLVRGTKTLDLVKSVGFPSGKYLFAGVVDGRNIWADDLAASLSTLQSLEAVVGKDKLVVSTSCSLMHTAVDLVNETKLDSEIKSWLAFAAQKVVEVNALGKALAGQKDEAYFAANAAAQASRKSSPRVNNEEV…
EP00264_Hordeum_vulgare	EP00264	Hordeum_vulgare	Morex	95.3	14.9	80.4	NA	NA	Hordeum	vulgare	Streptophyta	Spermatophyta	Eukaryota;Diaphoretickes;Archaeplastida;Chloroplastida;Streptophyta;core streptophytes;Phragmoplastophyta;Embryophyta;Tracheophyta;Euphyllophyta;Spermatophyta;Magnoliopsida;Mesangiospermae;Liliopsida;Petrosaviidae;commelinids;Poales;Poaceae;Hordeum;Hordeum vulgare;strain Morex	no	ftp://ftp.ensemblgenomes.org/pub/plants/release-42/fasta/hordeum_vulgare/pep/Hordeum_vulgare.IBSC_v2.pep.all.fa.gz	IBSC_v2	10.1038/nature11543	none	genome	NA	short_summary.specific.eukaryota_odb10.EP00264_Hordeum_vulgare.txt	METE	CBA1	HORVU4Hr1G085310.21	NA	HORVU4Hr1G002270.3	MACRRSAAALLFLHLAASAAAASKPPAVVAGPVSRVEDARLFHIYYGQGFKVIKNAWDGKSYLLMQSTSKMASKTRYCTGRIKSFVVPLANYSVDAAASPVSFFELLGVLENLKGITSPQVASQCVLQAYASGNVQLVNSSDTGKLSQFRAHFMSTDQDKGCNFAAYVPSEEDTPLQRAEWIKYLGTFMNSEDRANAVYDAIKANYLCLSKAAAALSSRFKPVVAWVEFTEGAWTFVRESYKLQYVKDAGAEIVDATITDKRFKVSDPEDMDSLHAILCTVDVVIDQTYASDPAEYKLSTFLDNIDVGRDSCFSFVTNQSIWRFDKRIGNSKTLDWSDGAISQPQLVLADLIEVFFPTGNYTTIYFRNLTKEEGVTEIGPEMCTRSISTPMEPMILPCQ	NA	MASHIVGYPRMGPKRELKFALESFWDGKSSAEDLEKVATDLRASIWKQMSEAGIKYIPSNTFSYYDQVLDTTAMLGAVPDRYSWTGGEIGHSTYFSMARGNATVPAMEMTKWFDTNYHFIVPELSPATKFSYASHKAVSEYKEAKALGVDTVPVLVGPVSYLLLSKAAKGVEKSFSLLSLLDSILPIYKEVVAELKAAGASWIQFDEPTLVKDLAAHELAAFSSAYAELESALSGLNVLIETYFADVPAESYKTLTSLSGVTAYGFDLVRGTKTLELIKSTGIPSGKYLFAGVVDGRNIWADDLAASLSTLQSLESVVGKDKLVVSTSCSLMHTAVDLVNETKLDSEIKSWLAFAAQKVVEVNALGKALAGQKDEAYFAANAAAQASRRSSPRVNNEEV…
EP00265_Oryza_sativa	EP00265	Oryza_sativa	ssp. japonica cv. Nipponbare	82.7	74.9	7.8	NA	NA	Oryza	sativa	Streptophyta	Spermatophyta	Eukaryota;Diaphoretickes;Archaeplastida;Chloroplastida;Streptophyta;core streptophytes;Phragmoplastophyta;Embryophyta;Tracheophyta;Euphyllophyta;Spermatophyta;Magnoliopsida;Mesangiospermae;Liliopsida;Petrosaviidae;commelinids;Poales;Poaceae;Oryza;Oryza sativa;strain japonica-Nipponbare	no	ftp://ftp.ncbi.nlm.nih.gov/genomes/all/GCF/000/005/425/GCF_000005425.2_Build_4.0/GCF_000005425.2_Build_4.0_protein.faa.gz	Build 4.0	10.1038/nature03895	none	genome	NA	short_summary.specific.eukaryota_odb10.EP00265_Oryza_sativa.txt	METE	None	NA	NA	NP_001067314.1	NA	NA	MASHIVGYPRMGPKRELKFALESFWDGKSSAEDLEKVATDLRASIWKQMADAGIKYIPSNTFSYYDQVLDTTAMLGAVPERYSWTGGEIGFSTYFSMARGNATVPAMEMTKWFDTNYHFIVPELGPNTKFSYSSHKAVNEYKEAKALGVDTVPVLVGPVSYLLLSKPAKGVEKSFALLSLLSSILPVYKEVIAELKAAGATWIQFDEPTLVLDLDSHQLAAFSAAYTELESALSGLNVLIETYFADIPAESYKTLTSLNSVTAYGFDLIRGSKTLDLVKSAGFPSGKYLFAGVVDGRNIWADDLAASLTTLESLEAIVGKDKLVVSTSCSLMHTAVDLVNETKLDSEIKSWLAFAAQKVVEVNALAKALAGQKDEAYFAANTAAQASRRSSPRVTNEEV…
EP00266_Sorghum_bicolor	EP00266	Sorghum_bicolor	BTx623	100	70.2	29.8	NA	NA	Sorghum	bicolor	Streptophyta	Spermatophyta	Eukaryota;Diaphoretickes;Archaeplastida;Chloroplastida;Streptophyta;core streptophytes;Phragmoplastophyta;Embryophyta;Tracheophyta;Euphyllophyta;Spermatophyta;Magnoliopsida;Mesangiospermae;Liliopsida;Petrosaviidae;commelinids;Poales;Poaceae;Sorghum;Sorghum bicolor;strain BTx623	no	ftp://ftp.ncbi.nlm.nih.gov/genomes/all/GCF/000/003/195/GCF_000003195.3_Sorghum_bicolor_NCBIv3/GCF_000003195.3_Sorghum_bicolor_NCBIv3_protein.faa.gz	Sorghum_bicolor_NCBIv3	10.1038/nature07723	none	genome	NA	short_summary.specific.eukaryota_odb10.EP00266_Sorghum_bicolor.txt	METE	CBA1	XP_021311255.1	NA	XP_021301657.1	MTAARSRRCLQAAVLLWAALSPWALALAAAAVPAKLKAAPAPVATGPMSKVEDATMFRIYYGQSFKVIKNSGDGKSYLLMQNTSKMASKTRYCTGRIKSFVIPLANFSIDTTTSPVSFFELLGVIESLKGITSNQVASQCVLQSYTSGNAQLVNRTDAQTLSQFTAHFISDTDEDRGCNFAAYVPLEEDAPLQRAEWIKYLGTFTNSEGRANTVYDAIKTNYLCLSKAAANLSTRFKPIVAWIEFTQGMWTFVKESYTLQYVTDAGAETVDATITNKRFNSSDPEDMDNFHAILCTVDVVIDQTYALEPAEYKLATFLENINVSQDSCYSFVSNRSIWRLDKRIGASGTLDWYDGAISQPQLVLGDLIEVFFPTGNYTTIYFRNLAKEEGVTEIGPEMC…	NA	MASHIVGYPRMGPKRELKFALESFWDGKSTAEDLEKVATDLRASIWKQMADAGIKYIPSNTFSYYDQVLDTTAMLGAVPERYSWTGGEIGFDTYFSMARGNATVPAMEMTKWFDTNYHFIVPELGPNTKFSYASHKAVNEYKEAKALGVDTVPVLIGPVSYLLLSKPAKGVEKGFPLLSLLSSILPVYKEVIAELKAAGASWIQFDEPTLVLDLDSNKLAAFSAAYAELESALSGLNVLVETYFADVPAESYKTLTSLSGVTAYGFDLVRGTQTLGLVTSAGFPAGKYLFAGVVDGRNIWADDLATSLSTLQSLEAVVGKDKLVVSTSCSLMHTAVDLVNETKLDSEIKSWLAFAAQKVVEVDALAKALAGQKDEAYFAANAAAQASRKSSPRVTNEEV…
EP00267_Zea_mays	EP00267	Zea_mays	B73	99.6	45.9	53.7	NA	NA	Zea	mays	Streptophyta	Spermatophyta	Eukaryota;Diaphoretickes;Archaeplastida;Chloroplastida;Streptophyta;core streptophytes;Phragmoplastophyta;Embryophyta;Tracheophyta;Euphyllophyta;Spermatophyta;Magnoliopsida;Mesangiospermae;Liliopsida;Petrosaviidae;commelinids;Poales;Poaceae;Zea;Zea mays;strain B73	no	ftp://ftp.ncbi.nlm.nih.gov/genomes/all/GCF/000/005/005/GCF_000005005.2_B73_RefGen_v4/GCF_000005005.2_B73_RefGen_v4_protein.faa.gz	B73 RefGen_v4	10.1126/science.1178534	none	genome	NA	short_summary.specific.eukaryota_odb10.EP00267_Zea_mays.txt	METE	CBA1	XP_008666889.1	NA	XP_008680958.1	MAAVRRCCLLAAVLLWSALASAATAAPAPVVAGPVSRVEDATMFRIYYGQSFKVIKNSGDGKSYLLMQNTSKMASKTKYCTGRIKSFVIPLASFSVDTTTSPVSFFELLGVLESLKGITSNQVASQCVLQSYTSGNAQLVNRTDVQTLSQFTAHFISDTDEDRGCNFAAYVPLEEGTPLQMAEWIKYLGTFTNSENRANAVYDAVKTNYLCLSKVAANLGTRFKPVVAWIEFTQGMWTFVKESYILQYVTDAGAEIVDATITDKRFNSSDPEDMDNFHAILCTVDVVIDQTYALEPAEYKLSTFLENINVSHDSCYSFVSNRSIWRFDKRIGASGTLDWSDGAISQPQLVLGDLIEIFFPTGNYITIYFRNLAKDEGVTEIGPEMCTRSISTPMDPIIL…	NA	MPPPTLPLAHSLASAISPRLSDRLGARKMASHIVGYPRMGPKRELKFALESFWDGKSSADDLEKVASDLRSSIWKQMSEAGIKYIPSNTFSYYDQVLDTTAMLGAVPERYSWTGGEIGLSTYFSMARGNATVPAMEMTKWFDTNYHFIVPELGPSTKFTYASHKAVSEYKEAKALGIDTVPVLVGPVSYLLLSKPAKGVEKSFSLLSLLGSILPIYKEVVSELKAAGASWIQFDEPTLVKDLDVHELAAFSSAYAELESAFSGLNVLIETYFADIPAESYKTLTSLSGVTAYGFDLIRGAKTLDLIRSSFPSGKYLFAGVVDGRNIWADDLAASLSTLQSLEAVAGKDKLVVSTSCSLMHTAVDLVNETKLDDEIKSWLAFAAQKVVEVNALAKALAGQ…
EP00268_Persea_americana	EP00268	Persea_americana	mill	98.1	46.3	51.8	NA	NA	Persea	americana	Streptophyta	Spermatophyta	Eukaryota;Diaphoretickes;Archaeplastida;Chloroplastida;Streptophyta;core streptophytes;Phragmoplastophyta;Embryophyta;Tracheophyta;Euphyllophyta;Spermatophyta;Magnoliopsida;Mesangiospermae;Magnoliidae;Laurales;Lauraceae;Persea;Persea americana;strain mill	no	https://www.ncbi.nlm.nih.gov/sra?linkname=bioproject_sra_all&from_uid=483022	Persea americana cultivar:mill Raw sequence reads	10.1186/s12864-019-5486-7	assemble mRNA,translate mRNA	transcriptome	NA	short_summary.specific.eukaryota_odb10.EP00268_Persea_americana.txt	METE	CBA1	TRINITY_DN4624_c0_g1_i7.p1	NA	TRINITY_DN192_c0_g1_i3.p1	MSSSSSLLQLFFLFSLFLWLGCSIAATAPVPVGNISRVEDAEYFNIFYGHTFKVIKNGVDGKSYLLIQSTSRMATKTRYCTPRIKSFVVPLANYSVDTTYFPVSFFELLGMVGSMKGITSDSITSECVLKWYQSGEIKLVNKTDPQQLTQFSAHFVGTSEGQQACNFATFLPTEEDTPLQRAEWIKYLGTFANLETRANEVFDAVKTNYLCLSRAAANKTTSFKPVVAWLLYSEGMWSFVKEEYKVKYVVDAGGEILDDSISKSIYNISIPDDLDNFHAILLTIDVVIDETYAPEPTAYTISTFLDNTKAQDNSSFPFLTNGRFWRYDKRIRDTAPLDWFDGGISQPQLVLADLIEAFFPSGNYNTTYFRNLGKEEGVISIVPDTCSRDSSTPMDPIIV…	NA	MASHIVGYPRMGPKRELKFALESFWDGKSGIEDLQKVAANLRSSIWKQMTDACIKYIPSNTFSYYDQVLDTTAMLGAVPPRYGWSGGEIGFDIYFSMARGNATLPAMEMTKWFDTNYHFIVPELGPDMKFSYASHKAVTEYKEAKALGVDTVPVLVGPVSYLLMSKPAKGVEKSFSTLSLLSGILPVYKEVVAELKAAGASWIQFDEPTLVLDLDAHKLEAFTHAYSELESSLSGLNVLIETYFADVPAEAYKTVTGLKGVTAIGLDLVRGTQTVDLIKSAGFPSDKFLFAGVVDGRNIWANDLAASLGTLQALEAIVGKDKLVVSTSCSLLHTAVDLVNETKLDSEIKSWLAFAAQKILEVNALAKALSGQKDEAFFSANAAAQASRKSSPRVNNEAV…
EP00271_Cylindrocystis_brebissonii	EP00271	Cylindrocystis_brebissonii	CCAC 0211	79.2	70.2	9	NA	NA	Cylindrocystis	brebissonii	Streptophyta	Zygnematophyceae	Eukaryota;Diaphoretickes;Archaeplastida;Chloroplastida;Streptophyta;core streptophytes;Phragmoplastophyta;Zygnematophyceae;Zygnematophycidae;Zygnemataceae;CMZ clade;Cylindrocystis;Cylindrocystis brebissonii;strain CCAC-0211	no	https://trace.ncbi.nlm.nih.gov/Traces/sra/?run=ERR364378	Population Genomics of Cylindrocystis brebissonii	10.1073/pnas.1323926111	assemble mRNA,translate mRNA	transcriptome	NA	short_summary.specific.eukaryota_odb10.EP00271_Cylindrocystis_brebissonii.txt	METE and METH	CBA1	TRINITY_DN38642_c0_g1_i1.p1	TRINITY_DN29938_c0_g1_i1.p1	TRINITY_DN11608_c0_g1_i1.p1	MAAMASPWVVAILVAVFAPIISHAVVSSSSSCITSYSADTNYFSAEYNSSDPFALPLTETVVDTALVFAVQYHNYYKVVHDNYTSTSYVLYQCGAPVPANLTSTVKPIQIPVTSVALTGTVPVAYFELLGLTSLIKVGADAGFLQAVTSPCIQKLVAAGTIEAINVTAFELGQSKFTGVMFSDSQMASSSYSVNYVNFDASEDPGPLRRAEWIRYLALFFNLEVHALAVYDTIAANYQCQNGSNTFTAADAPVVAWINFAYYGNLTAALEDYKTQGNWTVSLADYKTQLVADAGGMNLDTSIGGNVFTTSAARTVSFSPSIDMEYRSFKALLKTIDIVIDETFAYDPPAYNMSTFLTLFNISDADSETFPFVANKRVWRFDRRIAAVPGDYGYGYDWYE…	MDARILLQPLRCHPWVAVTGVSLALAWPWLPHDLRVLAATASLALIIGLTVLWKRPEQGNDNSRAEQKKATAIAEAAGGAGAAPQRAEDKSRSAGEATQHAPTRRPQPGNASRPGLTQFLWRHGGSHVEVVGDFTLGGKPVPMCPSRVEAGAFVLDYSCAQGEIRYSYLVDGVSRTDPDEPLAPGGTQNVRQVGRDVQTMLGLMLRQRILMIDGAMGTMIQRHKLQEADFRGERYKNHANDLKGNNDILVISRPDVIEEIHTQYLEAGADIIETNTFNGTCISQADYELQAHDEVVLINREAAKVALAATNKVTARDPTRPRFVAGAMGPTNKTLSVSPSVENPAFRACTFDEIVAAYREQAMALLEGGVDLLLVETIFDTLNAKAALYAIDELFQDLG…	MSSHISGYPRIGTKRELKFALEAYWEDKSKIHELQGVARTVREGVWQKMSDLHVTFIPSNGFSFYDQVLDTIAMVGAVPERYGWTGSEVGLDTYFAMARGNAEQRAMEMTKWFDTNYHYIVPELGSATKFKLSSHKAVEEYKEARALGIETTPVLVGPFTFCHLAKPAKGVSAESFSALELLPALVPVYAETLRELSEAGARWVQVDEPSLVMDLEPGQLQAFHAAYSGLASSLKGSPIKLLLQTYFGSIPAPNFEQITSLPGLSGLGVDLVRGRKTVELIASQGLPAGWLLFAGVVDGRNVWVNDLEASLDLLETLIPRVGKDCLVVSTSSSLQHTAVDLASEAEGNPTIDEELRSWMAFAAQKVEEVVLLAKALAGQKDKAKFEHNARVLAARRASN…
